# Supplementary material for: Prediction of liquid–liquid phase separation proteins based on protein language model
Source: Brief Bioinform. 2025 Dec 17;26(6):bbaf681. doi: 10.1093/bib/bbaf681 (PMC12710474; doi:10.1093/bib/bbaf681)
Supplement: Supplementary_Material_S1_bbaf681 [file supplementary_material_s1_bbaf681.xlsx]

## Sheet: Description
Train and Test Dataset

## Sheet: TrainData
name	label
Q7Z739	1
Q9NX18	0
Q96RD7	0
Q9BUB4	0
P40967	1
Q14739	1
Q8TD43	0
Q9H0D6	1
P16401	1
Q8WVL7	0
A0AUZ9	0
Q8IXM6	0
P46937	1
O75369	1
Q9NPF7	0
Q6IN85	0
Q8TCB0	1
Q9H204	0
P82664	0
Q08379	1
Q8IWJ2	1
Q9NUX5	1
O60243	0
Q99551	1
O95785	0
Q5T6L9	0
Q9BY44	1
O14773	1
Q13501	1
Q9NUE0	0
Q08378	1
P35270	0
Q9BYW2	1
O60760	1
Q9Y2B2	0
Q6NT16	0
P46777	1
P55795	1
P29590	1
Q6PID6	0
Q13094	1
O60479	1
Q9NVN3	0
P02545	1
P19622	1
P53567	0
Q96QP1	0
Q53ET0	1
P35367	0
Q5VUJ9	0
Q13761	1
Q9UBN7	1
O43674	0
Q9NQS7	1
O14744	1
Q96AY2	0
P24928	1
Q16143	1
Q15723	1
Q9H3N1	0
Q7L1V2	0
Q9NWK9	0
P55212	0
Q96F86	1
O43432	1
Q96LB8	0
Q9Y3D9	0
Q9Y5K6	1
Q5T9C2	0
O14686	1
O14607	1
Q8WY41	0
Q9Y2Q9	0
Q13702	1
Q96CG3	0
P23769	1
O15169	1
P49841	1
Q8N0X2	0
Q8WUX9	0
Q14140	0
Q12888	1
P82673	0
O00411	1
P22087	1
Q96JK2	0
Q5TGI0	0
O75533	1
Q8TEK3	0
Q9BRG1	0
Q96I76	0
O94923	0
Q96BD8	0
Q9UIV1	1
P24530	0
Q9UKF6	1
Q9H706	0
Q9NP92	0
O00487	1
Q9UMW8	0
Q96PE2	0
Q8TC56	1
P42858	1
Q7Z5Y7	0
Q14061	0
P08238	1
Q9UPU9	1
A2RUB6	0
O95455	0
Q7Z353	0
Q8IXH7	1
Q9NV35	0
Q9BT92	0
Q7LGA3	0
Q9BZP6	1
Q6NXT4	0
Q5SR56	0
Q8IXJ9	1
Q9HAH7	0
P54727	1
Q14166	0
Q96JN0	0
Q96EH3	0
Q8TBF5	0
Q9P1T7	0
Q8IVL1	0
O75844	0
Q96HA1	0
Q01860	1
Q96NH3	0
P23508	0
Q9NRR5	1
Q9HC35	1
P11388	1
Q5QJ74	0
Q8NFH4	0
Q00994	1
Q8WUK0	0
Q9H3Y8	0
Q14145	1
O75494	1
P02686	1
P01116	1
Q14152	1
P06241	1
Q6NUT3	0
Q9GZY4	0
Q9NVC3	0
Q14232	1
Q9NV88	0
Q6PI26	0
P21802	1
Q8N3J5	0
P78426	0
Q8NEB7	0
Q9H3P2	1
P55957	0
P78552	0
P78344	1
Q96Q06	0
Q03111	1
Q8TCJ2	0
Q70CQ4	0
O75683	1
Q16204	1
Q9H467	0
Q15257	0
Q8N336	0
O95400	0
P22626	1
Q8IZU2	0
Q9ULX6	1
Q9UPT9	1
Q7Z589	0
Q9NP98	1
P26651	1
Q8WXB1	0
Q9BTP7	0
P11387	1
Q96CN9	1
O60732	0
Q8IU60	1
Q5T013	0
P06493	1
Q96QU6	0
Q13352	0
Q9Y2X0	1
Q9Y692	0
Q96EV2	0
Q96E22	0
Q9Y5X5	0
Q3KP66	1
Q93074	1
Q6IPM2	0
Q86X19	0
Q6UX15	0
P55854	1
O43257	0
Q96J42	0
Q6NVV7	0
Q8IVM0	0
Q14149	1
Q9NRC8	1
Q9H4G4	1
P17480	1
Q8TEB1	0
Q00059	1
O95873	0
Q8NBR6	0
Q9Y3C4	0
Q92990	0
Q6ZN28	0
P61129	1
Q8IZ73	0
Q8IW19	0
Q8WV28	1
Q12968	0
Q8N8I0	0
P60228	1
Q17RY0	1
Q8WUJ1	0
Q15020	1
Q9Y572	1
Q5VTL7	0
P53602	0
Q7Z434	1
Q14940	0
A6PVS8	0
P52803	0
P16278	0
Q9BSD7	0
Q9HBF4	0
Q9GZS1	1
Q96RS0	1
P50539	0
P57678	1
O00399	0
Q96PK6	1
Q9Y2R0	0
Q6ZNG9	0
O94992	1
Q01130	1
Q96RU2	0
P51575	1
Q8NC51	1
P30622	1
Q14554	0
Q567V2	0
Q9H9S0	1
P07949	1
O43660	1
P05423	0
O60583	0
P35453	1
Q9Y394	0
Q96LT7	1
Q9HBR0	0
Q96L73	1
Q9BSI4	1
P35240	1
Q8TCG2	0
P14316	0
Q9BWX1	0
P35226	1
Q9UBQ7	1
Q969G3	1
Q9UK45	1
P05062	1
Q96LT6	0
Q14164	0
Q2NL67	0
P49189	0
Q9HA72	0
Q13555	1
O95149	0
O60500	1
P62491	1
P31629	0
P26599	1
Q71U36	1
Q2KHR3	0
P61978	1
Q8TDY2	1
Q09161	1
Q86XJ0	0
Q8NAN2	0
Q9H939	0
Q9ULL1	0
Q9UGP4	1
P48431	1
Q8N684	1
P11940	1
Q16822	0
P46736	0
Q9UQR1	0
Q9H9E3	0
Q5T481	1
P98179	1
Q14247	1
Q5TGY3	1
P47224	0
Q96GS4	0
O43463	1
Q8TD20	0
Q15286	1
Q8N0U4	0
Q9H1X3	0
Q13061	0
P35609	1
Q96A26	0
Q9H0W9	0
P30153	1
Q96N64	0
Q07352	1
Q9NW82	0
Q8IYB1	0
P07737	1
Q92777	1
P00441	1
Q6UVJ0	1
P17706	0
Q9UBF6	0
P31942	1
Q8IZH2	1
P09912	0
Q5H9K5	0
Q4G0X4	0
P05386	0
Q14103	1
O75177	1
Q14596	1
P31271	1
P78423	0
Q6UWH6	0
Q5K651	0
Q05D60	1
O14810	1
P23919	0
P31269	1
P55036	1
Q8TB72	1
P26196	1
Q9NRZ5	0
Q9H0A0	1
P34931	1
P54132	1
O95620	0
Q96MM7	0
Q92805	1
P28070	1
O76083	0
Q6PJI9	0
P25208	0
Q2KJY2	0
Q96MB7	0
Q9H6H4	0
Q9BS18	0
Q13151	1
Q8N884	1
O14526	1
Q6IEG0	0
Q15735	0
Q9P0U3	0
Q9P2M7	0
Q53F19	0
O60931	0
Q6ZW31	0
Q7L2J0	0
Q96E40	0
Q9UKV8	1
Q6ZUX7	0
P02511	1
P07305	1
Q969R8	0
P19338	1
P53370	0
Q9UMX0	1
P78330	0
Q93073	0
P29350	1
Q8N5G0	0
Q9H6L4	0
Q969W1	0
P50613	1
Q8NBS9	0
Q9NTX9	0
Q96AC6	0
Q5VW38	0
Q9BZH6	0
Q8N5Z0	0
Q8WXF1	1
Q9NYF0	1
P80723	1
Q9HB20	0
Q14191	1
P0DP25	1
P61081	1
A6NKB5	0
O95995	0
Q96I23	0
O43148	0
Q9Y6X1	0
P62910	1
Q32P51	1
A0AV02	0
Q8NI37	0
Q6IMN6	1
O15116	1
P62987	1
P48764	0
Q14028	0
Q9Y2X7	1
Q6XQN6	0
Q86U44	1
P35225	0
P55008	1
Q92537	0
P63165	1
Q9NWQ9	0
O60830	0
Q96AJ1	0
Q9BWF2	0
Q6ZN04	1
O95931	1
Q9BUJ2	1
P00519	1
Q01201	0
Q8NFQ8	0
Q9H6S1	1
Q9BYB0	1
P52655	0
Q93088	0
Q6SZW1	1
P49711	1
Q9NPI6	1
Q9HCK1	0
Q14653	1
P49763	0
Q3ZCW2	0
Q13823	1
P08908	1
O14980	1
Q9C0I9	0
Q9NYH9	1
Q9NXK8	0
Q09472	1
Q7L5D6	0
Q8TEV9	0
O43809	1
Q96BR5	0
P0DMV8	1
P49790	1
Q9NY33	0
P36639	0
P67809	1
Q9H0R3	0
O60759	0
Q3MIX3	0
Q6PII3	0
P10275	1
Q8NA29	0
Q9BY89	0
P49765	1
Q7Z7H8	0
Q13541	1
A1A5C7	0
Q6YBV0	0
Q9ULU4	1
O60519	0
O00154	0
O76090	1
O95049	1
Q9P0J1	0
Q96SB4	0
Q9Y6X2	1
Q86SQ0	1
P31689	1
Q9BWQ6	0
Q3B7J2	0
Q96F85	0
Q8NFZ5	1
Q15554	1
Q16401	0
Q9BYB4	0
Q9BQ04	1
Q86T96	0
O95905	0
Q5VWZ2	0
P17600	1
Q9BZC1	1
Q9GZT6	0
Q9P0B6	0
P62877	1
P11234	1
Q96EY8	0
Q9NS69	0
Q99996	1
Q8IUD2	1
Q13011	0
Q8IXM3	0
Q14656	0
P51991	1
O75056	0
Q13627	1
Q06609	1
Q96LA8	1
Q13535	1
P55344	1
Q9H5L6	0
Q14978	1
O14730	0
P61626	1
Q8WUM0	1
Q96EE4	0
Q6NXG1	1
P55072	1
Q6P387	0
P55789	0
Q6ULP2	0
P46781	1
O95528	0
Q16630	1
Q9H0W7	0
Q9NVT9	0
P55060	1
P51172	0
Q8N371	0
P25054	1
Q8IXT1	0
P83111	0
O00472	1
P11142	1
P50750	1
Q9HB96	0
Q14008	1
Q96J87	1
Q14116	0
Q8TCD1	0
Q9NY12	1
P48436	1
Q16610	0
Q8N5U6	0
Q9H5Q4	1
Q9H095	0
Q9HBG6	0
Q6ZT21	0
P62993	1
P54274	1
Q6ZW33	0
Q9BR11	0
Q14919	0
Q86VP1	0
Q05BQ5	0
Q5SWH9	0
Q9Y2D1	0
Q9HCH0	0
Q92570	1
P52948	1
Q9UIU6	0
P11362	1
Q6PF06	0
Q9UJY1	1
O00410	1
Q8IV42	0
Q8WTW4	0
Q7RTS3	0
Q9UHV5	0
P49593	0
Q92499	1
Q9H0W5	0
Q96KM6	0
Q9BS26	1
Q7Z5Q1	1
Q15561	1
P59534	1
Q9P0W8	0
Q9NVK5	0
P20591	1
Q53GS7	1
Q15007	1
Q9GZX9	0
Q9UNE7	1
P10644	1
Q14676	1
Q9H1Q7	1
Q9H4Z2	1
P49721	1
P16403	1
Q9C0B0	0
Q5JTD0	0
Q9P242	0
Q13371	0
P04150	1
Q9UBK2	1
Q7Z5U6	0
Q96FG2	0
Q9Y5U8	0
Q9NRN9	1
Q9NR30	1
Q9GZV5	1
Q8N5N7	0
Q86YH6	0
Q9UHD9	1
Q09028	1
P80188	0
Q96MF7	0
P29375	1
O60832	1
O15392	1
P60842	1
Q7Z5W3	0
Q96GA3	0
P10620	0
Q9H2P0	0
Q8IVV7	0
Q96EP5	1
Q96GA7	0
Q8N9B4	0
Q96I45	0
Q7KZ85	1
Q9ULC5	0
O14965	1
Q9BR39	1
P55082	0
Q15620	1
P23497	1
Q96FM1	0
A5PLN9	0
O43299	0
Q9C0A6	0
Q9Y2B9	0
O15067	1
Q9H165	1
Q49AR2	0
Q9NZJ6	0
Q9H607	0
Q8N8F7	0
P45973	1
O96028	1
Q16637	1
Q9Y4Z0	1
Q8IY95	0
Q5TH74	0
Q5RL73	0
Q9NRG9	0
Q8TC05	0
Q32NB8	0
Q4G0J3	1
Q9BVC3	0
O43663	1
Q53HL2	1
Q7Z6K3	0
Q8N5T2	0
Q13263	1
Q5TB30	0
Q99638	1
Q9BXN2	0
P27708	0
Q14781	1
O43677	0
P51532	1
Q9H5F2	0
Q9BTA9	1
O15270	0
Q9NSU2	1
Q9H9V9	0
P49913	1
Q8N945	0
Q86WH2	0
Q9UM07	1
Q9NSC5	1
P53701	0
Q96EV8	0
P23771	1
P52298	1
Q9NVG8	0
Q9GZU1	0
Q9HBM0	0
Q92547	1
Q13283	1
Q96JI7	0
P25685	1
Q9UKY1	1
P40763	1
Q8TEA1	0
Q7Z417	1
Q99675	0
O15379	0
Q9Y546	0
O75791	1
Q8N668	0
Q9NUC0	0
Q9P107	0
Q96Q83	0
P35222	1
P61165	0
Q8N3F0	0
Q5T2D3	0
A1A4G5	1
P35555	1
P10071	1
P0DPK4	1
Q9H211	1
Q9H477	0
Q70EK8	0
Q5RI15	0
Q9P000	0
A7MCY6	1
Q2VPK5	0
Q8N163	1
Q96FV2	0
P55809	0
P11021	1
P35410	0
Q8NFU5	1
O75600	0
Q86VU5	0
O60906	0
P0CG13	0
Q9BUR4	1
P20226	1
Q8NCJ5	0
Q69YH5	0
P32455	1
Q9BZE2	0
Q8TF05	0
O60341	1
O15273	1
Q9NWB1	1
Q9Y305	0
P14207	1
Q9Y679	0
Q15370	1
A6ND36	0
Q96B49	0
Q7Z2Z1	0
P13639	1
Q8N5J2	0
Q6ZMT4	1
P18031	1
Q9BV57	0
Q5T5J6	0
P18615	1
P30793	0
P60006	0
Q9H098	0
Q7Z3E1	1
Q03395	0
Q6PI78	0
Q14207	1
O96007	0
Q13347	1
O15550	1
Q6PJQ5	0
P16104	1
Q9Y2Y6	0
Q9GZN1	0
Q8N6G5	0
P68106	1
Q15311	0
Q32M88	0
Q8NBH2	0
P33993	1
Q8NHQ8	0
Q15125	0
O60779	0
Q14444	1
P01857	1
Q5TA31	0
Q9Y2K2	0
Q5TKA1	0
P52597	1
O43310	0
Q9Y547	0
Q8N2C3	0
Q5NDL2	0
P81133	1
Q8N3X6	0
Q9UM73	1
O60347	0
Q9UHD2	1
Q14157	1
O00444	1
Q7LFL8	0
Q00987	1
P00414	0
Q15643	1
Q9P2E3	1
Q8IW50	0
Q13769	0
O75925	1
Q9H840	1
P49116	1
P51452	1
Q96JT2	0
Q5VUM1	0
P78352	1
P27635	1
Q96GM8	1
O94986	1
P15502	1
Q9Y2L5	0
O43791	1
Q8IU57	0
Q9NRB3	0
P41279	0
P10276	1
O14641	1
P17948	1
P17844	1
Q6UWJ1	0
Q99558	0
Q96BN2	0
O76061	0
Q8IYW5	1
Q9Y4P8	1
Q96RK0	0
P19484	1
Q96M11	0
P49590	0
Q6EMB2	0
O14653	0
O15269	0
Q7LG56	0
Q6P499	0
Q9Y6N9	1
Q6P9G4	0
P26368	1
Q9Y333	1
Q7Z3D4	0
P62495	1
P42566	1
P50995	1
P24386	0
P62380	1
P15018	1
Q8WUB2	0
Q9BSY4	0
Q96I36	0
Q92973	1
Q8NDH3	0
Q8NEY8	0
A0JLT2	1
Q9BYT8	0
Q6PK18	0
Q8TCZ2	0
P62913	1
O94822	1
Q5JPI3	0
Q4U2R6	0
Q9GZQ8	1
Q9H1P3	0
Q8IZD4	1
Q8N344	0
P06748	1
Q9NVU0	0
P04792	1
Q9H0N5	0
Q4G0X9	0
Q12931	0
Q9NVM4	1
Q12934	0
P10412	1
Q9Y5A9	1
Q9NPA0	0
Q9BRJ2	0
Q9Y240	0
P04626	1
Q01844	1
Q6ZUI0	0
Q8N357	0
Q92804	1
Q9H974	0
P63279	1
P68431	1
P55822	0
Q6ZT89	0
Q86WV6	1
O60885	1
Q9Y6E0	0
Q13618	1
P08758	1
Q5VSY0	1
Q15648	1
Q8NB14	0
P23246	1
P28324	0
Q8TAD4	0
P25490	1
Q96MS3	0
Q8TCF1	1
Q92541	0
P28347	1
Q6AWC2	0
Q7Z3K6	0
Q15910	1
Q9BQF6	0
Q9UKA9	1
P49281	0
O95453	1
Q96QE5	1
Q8IY17	1
Q9HAQ2	0
P30876	1
Q9UH73	1
Q07157	1
P17612	1
P15559	0
Q16236	1
Q8WWM7	1
Q9H4B0	0
P21333	1
P84090	1
P07741	0
Q8TB52	0
P08621	1
Q02446	0
O60563	1
Q9Y6H1	0
Q13185	1
Q6PD74	0
Q15303	1
Q8IYY4	0
P04156	1
O75896	0
P07237	1
Q9BYL1	0
Q6NUS6	0
P19532	1
O14893	1
Q8IYB5	0
Q12933	0
Q6PIF6	1
Q99873	1
P52292	1
O95470	0
Q5U5X8	0
Q9UN86	1
Q07889	1
Q96LR9	0
Q15717	1
Q70HW3	0
Q13546	1
P10746	0
Q9UH36	0
Q13111	1
P04049	1
P62310	1
Q5TC84	0
P63244	1
O43781	1
P01579	1
Q6P1R4	0
Q13136	1
P78364	1
O75334	1
Q8NC56	1
Q9UBF8	0
Q9UQ35	1
Q12988	1
Q9NSG2	0
Q96D31	0
Q96GD4	1
O43826	0
O95835	1
Q9H4M7	0
P24863	0
Q8N6S5	0
Q9NX94	0
Q86X29	0
A6NED2	0
P51398	0
Q9BYG8	0

## Sheet: TestData
name	label
Q68CQ7	0
P51608	1
Q6ZN16	1
Q96AQ7	1
P35754	0
Q8NB46	1
O43390	1
P62750	1
P83916	1
Q9UBL3	0
Q13148	1
P18583	1
Q9NY74	0
P78317	1
O14490	1
P13164	0
Q9UER7	1
Q96QT6	0
P17931	1
Q9Y215	0
O75425	0
P47893	1
P56182	1
Q15154	1
Q9BX69	0
P37268	0
P10646	0
Q9HA77	0
Q8NCR0	0
Q92610	0
Q14694	1
Q96NT3	0
Q9HA64	0
O43264	0
P54821	1
Q9NS18	0
Q86TM6	0
Q9H7T9	0
A6NC05	0
P35573	1
P05067	1
Q9UHB7	1
Q53H82	0
Q9Y5U2	0
Q99496	1
Q9NPI0	0
Q9NTZ6	1
Q13428	1
Q96KR6	0
Q5U5Q3	1
A6NK58	0
Q8IYB3	1
Q9H0I3	0
Q96LJ7	0
Q6IQ20	0
Q8WXX5	0
Q01826	1
O60667	0
Q9BZB8	1
Q6UX53	0
Q9BZE1	0
Q15691	1
Q9Y613	0
O60503	0
Q9NWS0	0
Q06587	1
Q15468	1
Q14671	1
Q13950	1
Q15059	1
Q6P1J6	0
P53805	0
Q9BQP7	0
Q92956	0
Q6N021	0
Q9H9J4	1
Q9H9Y6	1
O00401	1
Q7L2Z9	0
O75794	0
A4QPB2	0
Q9H3S7	1
O60888	0
Q9NP80	0
Q96IZ5	0
Q2VYF4	0
O15294	1
Q8N4P3	0
Q9Y6A5	1
Q9UDY2	1
Q8WXA9	0
O95104	1
Q9BYG0	0
Q8IY63	0
P07320	1
Q04637	1
Q99750	0
P62324	0
O94941	0
Q9BZR6	0
O60721	0
Q9NYM9	0
Q8WXF8	0
P55884	1
O75486	0
Q9H0C8	0
P43243	1
Q6UWN5	0
Q5JPH6	0
Q07666	1
Q9Y487	0
P38432	1
Q969W3	0
Q9Y4Y9	1
Q9Y2V7	0
Q9BV20	0
Q9NQI0	1
P05198	1
Q68DH5	0
Q9Y375	0
Q9BUL5	0
Q9H1E5	0
O00585	1
Q96RN5	1
Q16222	0
Q8IVJ1	0
P04637	1
Q9UL33	0
Q969L4	1
Q9HBU6	0
Q6FI81	0
P40337	1
O60264	1
Q9H0L4	1
Q969X0	0
Q86YR5	1
Q9BUN8	0
O75928	1
P19174	1
P62995	1
P53794	0
Q6ZT12	0
Q8N8R7	0
Q9H040	0
P33240	1
Q4G0N7	0
P51572	0
P17676	1
P57052	0
O76064	1
A4D1B5	1
Q96PV0	1
Q12980	0
P23786	0
P46100	1
O95631	1
Q8WXD5	1
Q8TEY5	0
P02649	1
Q8IWT0	0
Q9HCE3	0
P58557	0
Q16533	1
Q6BAA4	0
Q9NXL9	0
Q9UN81	1
Q92889	0
O43823	1
O43181	0
P43354	1
P15170	1
P51531	1
O60890	0
Q16850	0
Q5HY92	1
P31483	1
Q9Y2H6	0
Q9Y230	1
Q96BY2	1
Q8IXQ3	0
Q0VG06	0
Q16082	1
P60606	0
O14983	1
Q9H7C4	0
P10636	1
Q9P1A6	1
P60002	0
P36941	0
P0C6C1	0
Q7Z3Q1	0
P62312	1
P28065	0
P10109	0
Q04206	1
Q8NE35	1
Q9BZK7	1
Q0JRZ9	1
Q96A73	0
Q9UPQ9	1
Q96GY3	0
P15056	1
P25788	1
P38159	1
Q9UKL3	1
Q9BYJ9	1
Q9Y5B8	0
P37840	1
Q9NS93	0
Q9UHK6	0
P61006	1
Q07955	1
Q9NQ48	0
Q9NR90	1
O43164	0
Q6VMQ6	1
P13056	1
P48651	0
P50336	0
Q9BY49	0
Q96B42	0
P42768	1
Q16790	0
P16070	0
Q9Y2L1	1
P28799	0
O75800	0
P31943	1
P04075	1
Q96KR4	0
Q9HCE5	1
Q9P2W9	0
Q15056	1
P16333	1
Q05086	1
P35638	1
Q14011	1
Q8N3J2	0
Q9Y3R0	1
P0DPB6	1
Q9H7D7	0
P61278	1
Q99700	1
Q6NZI2	1
Q96B97	1
P22736	1
Q9H1Y0	0
Q9H3U5	0
O76071	0
Q96C19	1
O14497	1
Q92966	1
Q9Y580	1
O43572	0
P37198	1
P06730	1
Q15811	1
O14920	1
Q9UHV7	1
P46013	1
Q9Y6J8	1
Q9NZI8	1
Q08211	1
P49005	0
Q8IZM8	0
Q9BYD2	0
O43633	0
Q495M9	1
P42568	1
P17066	1
Q8IX03	0
Q13402	1
O14979	1
P08047	1
Q9Y617	0
Q06787	1
O43670	1
Q96MT8	1
P51811	0
P46926	1
Q15573	0
P04180	0
Q9BPX7	0
Q86U90	0
Q92576	1
Q9H788	0
Q01085	1
O14530	0
O00311	0
Q06124	1
Q14151	1
Q9NUU7	1
Q8NBM4	0
Q96M02	0
O43561	1
Q8IY33	1
Q9Y5U9	0
P47804	1
Q9H9L4	0
P02745	1
P35968	1
P25963	0
Q5FBB7	1
Q9HAS0	0
Q92879	1
O14770	0
Q14679	0
Q9Y2I9	0
P51948	0
P00533	1
Q13439	1
Q96HW7	1
Q9BQA1	0
Q15424	1
Q99442	0
Q00597	0
Q9H0E9	0
Q03135	1
Q9Y6I9	1
Q8N4U5	0
P51114	1
Q6SJ93	0
Q5T8I9	0
Q13177	1
Q8NCA5	1
P12931	1
Q9NYJ1	0
Q8TBP5	0
P54725	1
Q92793	1
Q8WTX9	0
Q9NPJ6	1
Q8IUX1	0
P02792	1
A4FU49	0
Q86SG3	1
Q06945	0
Q5BKX6	0
Q14974	1
Q13542	1
Q9Y6Q9	1
Q8NDL9	0
Q5VZI3	0
P0C0S8	1
Q96LD8	0
Q5EB52	0
P03372	1
Q9NQZ3	1
Q86WC4	0
O95613	1
Q96MU7	1
P35637	1
Q8N8K9	0
P06401	1
Q9BSR8	0
Q15233	1
O00571	1
O15265	0
Q96E52	0
Q9BVK2	0
P0CG48	1
Q7L266	0
Q9BUE0	0
P14618	1
Q9UHW5	0
Q5T1M5	1
P15529	0
P09651	1
P84022	1
Q99729	1
P50607	0
Q9NNW5	0
Q00613	1
O00255	0
Q96EK4	0
Q6PKC3	0
O95571	0
P48443	1
Q6ZTN6	0
P68400	1
Q9ULF5	0
P01106	1
P16402	1
Q13586	0
