# Supplementary material for: Prediction of liquid–liquid phase separation proteins based on protein language model
Source: Brief Bioinform. 2025 Dec 17;26(6):bbaf681. doi: 10.1093/bib/bbaf681 (PMC12710474; doi:10.1093/bib/bbaf681)
Supplement: Supplementary_Material_S2_bbaf681 [file supplementary_material_s2_bbaf681.xlsx]

## Sheet: Description
Prediction of all human proteins

## Sheet: PredictAll
Uniprot	PDL	catGRANULE	PLAAC	PScore	ESpritz-DisProt	SEG	DeepPhase	SaPS-10fea	PdPS-10fea	Psphunter	PSPire
Q9Y2B2	0.0235234	0.178012	0.129158	0.00994781	4.90798e-05	0.620564	0.377927	0.536393	0.0667485	0.026	0.168101
P20823	0.562889	0.601031	0.96021	0.704773	4.90798e-05	0.769423	0.240369	0.799018	0.567362	0.599	0.317963
P20827	0.17619	0.101644	0.157086	0.0901283	4.90798e-05	0.331828		0.278528	0.549791	0.112	0.0321765
Q6PHW0	0.0420241	0.241521	0.153131	0.0714286	0.573399	0.537129	0.221569	0.215362	0.543411	0.06	0.00843636
O43674	0.0256893	0.285742	0.135584	0.0686019	4.90798e-05	0.64211	0.393034	0.0875092	0.397153	0.177	0.000238171
Q8TBC4	0.391319	0.470184	0.360981	0.229669	0.547288	0.318626	0.199413	0.0938896	0.335951	0.318	0.515963
Q86W34	0.0507668	0.410552	0.421383	0.212981	4.90798e-05	0.256	0.867898	0.123926	0.109988	0.064	0.367247
Q6ZU52	0.328411	0.760393	0.768425	0.702979	0.519362	0.441129	0.119849	0.177521	0.632294	0.365	0.0200901
O14638	0.0693995	0.55735	0.80782	0.623614	4.90798e-05	0.279607		0.0907485	0.142086	0.218	0.0962203
A6NDN8	0.514121	0.217227	0.0169542		4.90798e-05	0.817521		0.327509	0.239411	0.033	0.0216016
Q9BZP3	0.178805	0.0333252	0.528842		0.960638	4.90798e-05		0.263509	0.282405	0.097	0.0376028
Q8N7Q2	0.168268	0.152344	0.250803	0.535225	4.90798e-05	0.587387		0.367607	0.0397546	0.068	0.0216852
P52758	0.378183	0.281521	0.318373		4.90798e-05	4.90798e-05		0.762699	0.703951	0.122	0.756557
Q8N2E6	0.0534525	0.338994	0.363897	0.297293	0.753031	0.93816		0.647656	0.00991411	0.04
Q9H7T0	0.102677	0.710626	0.794177	0.444934	4.90798e-05	0.210552	0.826857	0.218454	0.349153	0.33	0.193333
Q8N5Y2	0.502235	0.458307	0.468835	0.462546	4.90798e-05	0.887951	0.359295	0.859239	0.95519	0.437	0.757054
A1L4H1	0.412375	0.66184	0.819732	0.945477	0.721767	0.931926	0.365422	0.763926	0.365202	0.683	0.00483737
Q53S33	0.0261762	0.111264	0.0319806		0.950724	0.875975		0.00760736	0.749055	0.048	0.0752316
P55789	0.038007	0.26773	0.551678	0.515492	0.856491	0.778699	0.197986	0.18027	0.666945	0.271	0.192444
A8MQ03	0.268085	0.0490307	0.958183	0.95287	0.892417	0.841129	0.948049	0.891436	0.85708	0.229	0.297782
P28360	0.5138	0.40054	0.753299	0.453305	0.868319	0.925988	0.0757029	0.159656	0.368982	0.32	0.0331886
P62508	0.861275	0.349939	0.876477	0.76609	4.90798e-05	0.284319	0.438775	0.598282	0.592589	0.233	0.0957318
Q9UNG2	0.0474275	0.0947239	0.474074	0.0433246	4.90798e-05	4.90798e-05		0.608147	0.0906012	0.024	0.00660142
P84550	0.600594	0.987387	0.941624	0.983366	0.83892	0.938847		0.863804	0.490503	0.599	0.0200831
O43819	0.0275481	0.58027	0.554397	0.532779	4.90798e-05	0.750528	0.250189	0.748712	0.758626	0.497	0.115311
O75558	0.147178	0.253595	0.53418	0.041259	4.90798e-05	0.656294	0.584389	0.11038	0.707534	0.543	0.0721564
Q9H4Z3	0.715798	0.47308	0.508823	0.725647	0.727706	0.239755	0.415107	0.858748	0.889276	0.362	0.550625
Q13790	0.0581821	0.375656	0.628936	0.283975	4.90798e-05	4.90798e-05		0.651337	0.0724908	0.092	0.0779018
Q6IE81	0.452662	0.789006	0.53418	0.55561	0.692319	0.374479	0.150399	0.839509	0.927706	0.453	0.0402321
Q96B02	0.952044	0.125252	0.374079	0.152533	4.90798e-05	4.90798e-05	0.504574	0.24535	0.360294	0.326	0.133924
Q8IVW1	0.14329	0.620221	0.602195	0.690204	4.90798e-05	4.90798e-05		0.495607	0.643534	0.104	0.0206024
Q8WU66	0.0610345	0.436025	0.508823	0.408132	4.90798e-05	0.211141		0.542184	0.204368	0.249	0.0160698
Q13395	0.114577	0.593571	0.299244	0.1278	4.90798e-05	0.659779	0.895258	0.527411	0.229988	0.333	0.0176347
Q6NT55	0.0404622	0.260515	0.662894	0.691835	4.90798e-05	0.608687		0.0958037	0.26454	0.102	0.113608
Q12929	0.803335	0.769325	0.889229	0.798978	0.608933	0.697178	0.638775	0.988859	0.93816	0.889	0.898404
A0A0A6YYD4	0.382232	0.0956564	0.621571		4.90798e-05	4.90798e-05		0.248	0.125006		0.0178012
P48023	0.116857	0.277399	0.884583	0.905088	0.808883	0.837252		0.78027	0.268515	0.468	0.00563636
Q9H3M0	0.121515	0.339534	0.164352	0.610622	0.693595	0.458503	0.843559	0.610503	0.0661595	0.073	0.00167147
A8MU10	0.151878	0.358626	0.215214		0.960638	4.90798e-05		0.543706	0.149497	0.188	0.0203586
O95750	0.079508	0.342479	0.157086	0.297293	4.90798e-05	0.42881		0.351067	0.235288	0.062	0.00156598
Q7Z403	0.0612202	0.326037	0.747121	0.712274	0.689031	0.642552		0.555975	0.177276	0.13	0.00362872
P55211	0.0750621	0.540466	0.222283	0.582409	4.90798e-05	0.263117	0.394796	0.751117	0.707387	0.377	0.171317
Q5TCS8	0.107952	0.814773	0.537047	0.666232	4.90798e-05	0.745767	0.622744	0.10989	0.761325	0.476	0.196271
Q7Z4J2	0.0461816	0.433374	0.607039	0.191781	4.90798e-05	0.401325		0.44908	0.0554601	0.106	0.033694
Q86X10	0.499562	0.570896	0.840393	0.529354	4.90798e-05	0.361767	0.49744	0.779092	0.743018	0.469	0.523838
P0C7Q2	0.0547337	0.130748	0.250803		0.947681	4.90798e-05		0.315681	0.124025	0.117	0.0547618
P86434	0.119705	0.250847	0.315259	0.635573	0.526822	4.90798e-05		0.648393	0.0862331	0.2	0.00506277
Q8TDY2	0.418194	0.543706	0.43374	0.704773	4.90798e-05	0.707828	0.198741	0.709399	0.888933	0.702	0.983325
Q8N0W7	0.0614367	0.220957	0.280807	0.0850728	0.770748	0.807607		0.106945	0.218405	0.043	0.00299892
Q9BRR3	0.0311691	0.157399	0.256191	0.42618	4.90798e-05	0.233914	0.862358	0.21708	0.323288	0.083	0.0016938
P04818	0.031116	0.578552	0.367308	0.377854	0.639215	4.90798e-05		0.780761	0.756564	0.344	0.828037
Q8WWN9	0.311951	0.450454	0.818249	0.390302	0.673963	0.737276	0.870835	0.904785	0.869791	0.27	0.328913
Q9Y5U5	0.114842	0.24373	0.442885	0.958904	0.676712	0.969325		0.731485	0.195141	0.13	0.000344895
Q9P0K8	0.891377	0.808491	0.998171	0.940802	0.752	0.902331	0.679312	0.998086	0.971141	0.852	0.77853
A6NFN9	0.0791733	0.296687	0.626464	0.290552	4.90798e-05	0.242454		0.185374	0.331485	0.093	0.0247551
Q6NSW5	0.0777788	0.157055	0.0485394	0.23516	4.90798e-05	4.90798e-05		0.681718	0.39465	0.073	0.386083
Q8IYE0	0.171068	0.669546	0.651179	0.571809	0.554209	0.577325	0.926899	0.13119	0.626945	0.473	0.0420589
Q13685	0.0431144	0.672	0.244229	0.535225	0.73919	0.685497	0.700546	0.18562	0.185178	0.4	0.00858167
A0A075B6I9	0.951913	0.128245	0.781721		4.90798e-05	0.678969		0.151706	0.0209571		0.00406494
Q6IQ22	0.131854	0.680491	0.565963	0.226082	0.674061	0.874896	0.731263	0.827387	0.932613	0.312	0.51597
Q5VWN6	0.271544	0.886331	0.64154	0.725647	4.90798e-05	0.464245	0.207302	0.152049	0.872049	0.596	0.181226
Q96EN9	0.0620359	0.125988	0.262122	0.176832	4.90798e-05	0.76	0.452203	0.00790184	0.462184	0.07	0.0069104
Q96AV8	0.444805	0.760834	0.862933	0.600946	0.601767	0.285399	0.905665	0.793129	0.899141	0.414	0.32362
Q9HBG7	0.152406	0.402994	0.439968	0.698576	0.665031	0.643141		0.693006	0.614724	0.316	0.152156
Q08043	0.985614	0.662773	0.526321	0.218852	4.90798e-05	0.336491		0.413497	0.789399	0.548	0.808745
P23510	0.0398962	0.326969	0.135584	0.0246249	4.90798e-05	4.90798e-05	0.919094	0.553227	0.271558	0.061	0.00651047
A6NI87	0.087687	0.124417	0.47966	0.390302	0.736491	0.792049		0.0237055	0.120294	0.108	0.00173741
Q9NVV2	0.0707793	0.194258	0.542336		0.928736	0.90827	0.0192195	0.0612515	0.215264	0.208	0.00197502
A8MXK1	0.0537342	0.14719	0.228956	0.257339	4.90798e-05	0.795975	0.60193	0.293252	0.148613	0.014	0.0190235
Q96AT1	0.0943614	0.687018	0.0653453	0.420254	0.960638	0.884663	0.291313	0.962356	0.965988	0.51	0.887644
Q9BZR9	0.580295	0.463706	0.970095	0.856327	4.90798e-05	4.90798e-05	0.960806	0.799755	0.511166	0.505	0.060596
P51580	0.0345552	0.499828	0.0506154	0.163786	4.90798e-05	4.90798e-05		0.737865	0.663607	0.096	0.739308
Q6T311	0.065247	0.189252	0.191093	0.0558817	4.90798e-05	4.90798e-05	0.283592	0.303607	0.420613	0.022	0.153319
A6ND91	0.0319873	0.443534	0.342988	0.485432	4.90798e-05	0.254773		0.390577	0.0934479	0.073	0.00440967
Q969M7	0.956713	0.249816	0.0408779	0.257339	4.90798e-05	4.90798e-05	0.0480067	0.446528	0.941693	0.12	0.276925
Q9H2K0	0.0638962	0.54292	0.16623	0.129648	0.719509	0.376491	0.529836	0.492564	0.434945	0.096	0.0228221
O15498	0.0892593	0.181399	0.109387	0.00777343	4.90798e-05	0.535166	0.582543	0.555043	0.591656	0.344	0.825227
Q14409	0.031161	0.601227	0.337749	0.387204	4.90798e-05	0.249374		0.56162	0.25492	0.297	0.0630683
Q9H6K1	0.498247	0.641423	0.865009	0.351924	0.724564	0.377767	0.699119	0.815804	0.849865	0.363	0.48871
Q9BZX4	0.254374	0.0846626	0.186545	0.315612	4.90798e-05	4.90798e-05		0.666994	0.182429	0.031	0.0216874
Q5VTU8	0.0900448	0.0853497			0.960638	4.90798e-05		0.615558	0.641963	0.054	0.230754
Q8TCV5	0.178443	0.225276	0.614156	0.663949	4.90798e-05	0.513816		0.0690061	0.0507975	0.095	0.000251511
Q9H7S9	0.795458	0.980074	0.901587	0.98554	0.88962	0.96427		0.943558	0.782724	0.713	0.230705
O95456	0.0350339	0.093546	0.0810143	0.433083	0.69065	0.504245	0.396223	0.697031	0.764074	0.212	0.436227
Q8N8F7	0.0443513	0.518429	0.24156		4.90798e-05	0.856196	0.492405	0.508417	0.028908	0.028	0.00785229
O95297	0.132627	0.571288	0.494093	0.587356	0.80962	0.909693	0.79102	0.846871	0.770356	0.562	0.592248
P49643	0.123775	0.771092	0.604419	0.600946	0.703264	0.249718	0.580025	0.900859	0.929129	0.472	0.615129
Q9UBT6	0.120944	0.726969	0.584005	0.326375	4.90798e-05	0.242258	0.79018	0.182577	0.665423	0.559	0.0720585
Q9P2D6	0.116992	0.719117	0.482576	0.70075	4.90798e-05	0.342429	0.265715	0.0545276	0.482699	0.354	0.037035
O14718	0.175766	0.143607	0.424003	0.251576	4.90798e-05	0.619779		0.37816	0.00358282	0.134	0.00629026
Q13615	0.384262	0.620466	0.749493	0.702979	4.90798e-05	0.42616	0.78397	0.735853	0.898945	0.415	0.100072
O60242	0.513641	0.65546	0.711334	0.959176	4.90798e-05	0.373301		0.714896	0.512933	0.37	0.0100062
O60636	0.0504941	0.537178	0.11858	0.0686019	4.90798e-05	0.619975	0.451616	0.51789	0.0466748	0.036	0.0539197
Q9NR82	0.188651	0.784834	0.893283	0.546749	0.635828	0.600294	0.976164	0.377227	0.679166	0.371	0.0208409
Q6P996	0.0849086	0.741644	0.611537	0.462546	0.731141	0.218209	0.924381	0.893644	0.717448	0.528	0.597095
Q96S95	0.0666597	0.783509	0.0849686		0.960638	0.789791	0.641628	0.866847	0.826994	0.255	0.520425
Q92838	0.129815	0.980368	0.979635	0.867254	4.90798e-05	0.975362	0.89509	0.876025	0.738699	0.548	0.023706
Q8WWU5	0.479751	0.259681	0.523059	0.640194	0.673521	0.722798		0.0642454	0.112736	0.072	0.0876769
P27701	0.0827603	0.418061	0.131976	0.402153	4.90798e-05	0.821301	0.876039	0.450405	0.232933	0.05	0.151219
Q9UIJ5	0.111591	0.191018	0.604419	0.229669	0.677301	0.374528		0.0410307	0.254479	0.036	0.0147168
O75509	0.283153	0.416344	0.646384	0.579256	4.90798e-05	0.763387		0.830331	0.752147	0.287	0.506386
Q6ZU67	0.308304	0.586307	0.964609	0.843825	0.79892	0.821301	0.840369	0.777521	0.562061	0.317	0.058318
Q8NI60	0.0474915	0.726822	0.876477	0.828767	4.90798e-05	0.402748	0.528326	0.43735	0.299043	0.462	0.184406
Q9UMR3	0.566689	0.443239	0.937324	0.563818	0.694282	0.616245		0.623607	0.139828	0.3	0.0126083
Q96BW5	0.0285306	0.417669	0.0887747	0.102142	4.90798e-05	4.90798e-05	0.0240034	0.460712	0.475387	0.172	0.538858
Q9Y5F7	0.86511	0.811779	0.923731	0.540824	0.586307	0.470724	0.680235	0.548564	0.48481	0.514	0.00644915
Q5NUL3	0.0684057	0.0500123	0.0408779	0.161231	4.90798e-05	0.817129	0.571884	0.229546	0.289178	0.052	0.000853664
J3KSC0	0.0540093	0.129963	0.0517523		0.858798	4.90798e-05		0.414233	0.352	0.102	0.00124091
P22897	0.815559	0.927853	0.726657	0.874212	4.90798e-05	0.305423		0.285939	0.407067	0.475	0.026298
Q495T6	0.0553255	0.796712	0.840393	0.501087	4.90798e-05	0.272147		0.402847	0.648933	0.26	0.0511892
Q8NDC0	0.864426	0.609718	0.967921	0.993857	0.960638	0.991902	0.193118	0.92216	0.775853	0.612	0.167766
Q14524	0.667249	0.657816	0.604419	0.934768	0.601472	0.649914		0.729521	0.441767	0.322	0.0622156
Q9NS15	0.705322	0.933399	0.756512	0.977767	4.90798e-05	0.677301	0.35149	0.708761	0.513914	0.644	0.0270322
Q8N612	0.148755	0.658012	0.730859	0.663949	4.90798e-05	0.849669	0.361729	0.533546	0.532859	0.284	0.0165124
A6NEE1	0.335279	0.460564	0.327221	0.279082	0.548074	0.894135		0.293399	0.552933	0.287	0.214182
P79522	0.895182	0.951509	0.681034	0.963905	0.958871	0.977865	0.153504	0.896098	0.768982	0.449	0.257787
O00478	0.575292	0.514699	0.215214	0.462546	0.540074	0.214626		0.376049	0.305914	0.184	0.0103081
O95859	0.0617091	0.0545276	0.168158	0.0744727	4.90798e-05	0.315043	0.793118	0.548074	0.0892761	0.03	0.00170251
P56589	0.0985051	0.266601	0.439968	0.242933	4.90798e-05	4.90798e-05	0.355854	0.45762	0.546896	0.129	0.102302
Q96RG2	0.124563	0.793178	0.360981	0.566536	4.90798e-05	0.396221	0.307344	0.416589	0.717153	0.616	0.116914
Q6N075	0.0436222	0.111656	0.292966	0.0701783	4.90798e-05	0.586258		0.239018	0.045546	0.065	0.0011561
Q6P3X3	0.0550267	0.391313	0.158569	0.15835	4.90798e-05	4.90798e-05	0.895846	0.501742	0.244221	0.431	0.352107
P42081	0.0981929	0.18238	0.451485	0.0988802	0.756221	0.352933		0.0484908	0.227485	0.127	0.00241648
Q6ZS62	0.0456572	0.167607	0.0517523		4.90798e-05	4.90798e-05		0.59308	0.338601	0.038	0.000628513
Q8NCR3	0.0449807	0.728344	0.882952	0.433083	4.90798e-05	4.90798e-05		0.526577	0.634405	0.12	0.0124431
O75864	0.395302	0.64108	0.764322	0.919548	0.873571	0.896196	0.0196391	0.673521	0.499436	0.348	0.234588
A4D1B5	0.0642173	0.511804	0.490979	0.345075	4.90798e-05	0.277202	0.689551	0.00947239	0.0567853	0.184	0.98094
P0DJG4	0.110737	0.227583	0.56013	0.733257	0.816196	0.501399		0.0975215	0.455264	0.186	0.00179893
Q9BZA0	0.663124	0.0494724	0.0121101		0.960638	4.90798e-05		0.287607	0.642503	0.128	0.0694231
Q96QE2	0.0434486	0.655706	0.511838	0.549576	0.647951	0.730601	0.651028	0.342282	0.394601	0.189	0.0050856
Q9H7T3	0.680962	0.373546	0.873313	0.935095	0.960638	0.988957		0.799117	0.416834	0.367	0.0156
O43653	0.0820318	0.0440245	0.0537789		4.90798e-05	0.911902	0.548468	0.134184	0.242061	0.013	0.343759
Q9Y6X6	0.481635	0.848785	0.918837	0.939824	0.810945	0.630037	0.579689	0.776785	0.391313	0.382	0.323997
Q92903	0.0295241	0.313914	0.401364	0.757393	0.735558	0.272049	0.439446	0.337423	0.432736	0.14	0.000524111
Q9NRG0	0.291889	0.236368	0.103851		0.925301	0.820025	0.0704994	0.0226258	0.783215	0.326	0.0480346
Q96PZ2	0.0823018	0.807018	0.841876	0.584692	4.90798e-05	4.90798e-05	0.949392	0.601031	0.829301	0.309	0.25992
A0A1B0GTR4	0.632904	0.00220859	0.951856		0.960638	0.998331		0.746454	0.29227		0.0134548
Q04900	0.155928	0.0389202	0.686274	0.666232	4.90798e-05	0.898454		0.16216	0.032	0.176	0.042092
O75787	0.0711153	0.345571	0.528842	0.144434	4.90798e-05	0.554798		0.542773	0.255607	0.414	0.00638278
Q9NQR7	0.481458	0.659779	0.887747	0.718743	0.899632	0.978209		0.606429	0.638037	0.427	0.0981359
Q8TF66	0.679221	0.391755	0.911967	0.345075	4.90798e-05	0.713963	0.607386	0.728687	0.185816	0.321	0.183699
O75121	0.10166	0.270135	0.412486	0.163786	0.72108	0.684172		0.144049	0.244613	0.219	0.00920604
Q9UKM7	0.0512728	0.697374	0.53418	0.86334	4.90798e-05	0.397153	0.971716	0.16162	0.468025	0.223	0.0135162
Q6ICI0	0.0884429	0.0476074	0.135584	0.184714	4.90798e-05	4.90798e-05		0.63146	0.122798	0.017	0.0123657
Q8TCN5	0.340587	0.637791	0.789234	0.494292	4.90798e-05	0.399067	0.966093	0.648933	0.829595	0.363	0.0489941
Q9H6X2	0.409365	0.605301	0.955613	0.874212	0.717202	0.849521	0.900378	0.82719	0.802307	0.704	0.0643454
P0C7T8	0.0833742	0.145276	0.126687	0.0452816	0.699239	0.781252		0.40427	0.0420613	0.035	0.00108444
Q9UPR0	0.322141	0.938405	0.755227	0.970211	0.643975	0.431018		0.824147	0.792393	0.578	0.509478
Q6QAJ8	0.0242711	0.0240982	0.0224408	0.00625136	4.90798e-05	0.432933	0.106253	0.440589	0.245497	0.01	0.0207687
Q96MT0	0.0541289	0.355632	0.43374	0.345075	4.90798e-05	0.696638		0.598822	0.000638037	0.108	0.0137382
Q86T20	0.163645	0.118086	0.29608		0.921031	0.895902		0.056	0.0559509	0.075	0.0106954
Q9UL45	0.0577231	0.152196	0.0271366	0.477223	0.89708	0.864834		0.0817669	0.652908	0.174	0.0530621
Q8NE79	0.0430837	0.205448	0.307251	0.418189	0.721816	0.270233	0.760554	0.0105521	0.177521	0.082	0.0147861
O43151	0.579981	0.950331	0.949236	0.964775	0.779632	0.765055	0.777591	0.87465	0.546601	0.598	0.154577
P62273	0.977907	0.27519			0.960638	4.90798e-05	0.392279	0.804074	0.705374	0.522	0.915546
Q9NYG5	0.492041	0.0118773	0.0333646		0.70508	4.90798e-05	0.285858	0.249031	0.365055	0.206	0.0982522
Q9NUU6	0.0596894	0.313276	0.176066	0.336541	4.90798e-05	4.90798e-05	0.155602	0.531092	0.675926	0.055	0.18835
Q96FM1	0.0231592	0.0668466	0.267411	0.479996	4.90798e-05	0.713227	0.182543	0.344344	0.115681	0.043	0.00315523
Q86W74	0.0741731	0.496687	0.270081	0.113775	4.90798e-05	0.437448	0.528829	0.623706	0.041816	0.039	0.0548084
Q5T5J6	0.180863	0.742282	0.487717	0.148619	0.637742	0.293448	0.26303	0.109104	0.600736	0.287	0.0205665
Q6UXC1	0.18295	0.910184	0.628936	0.957273	4.90798e-05	0.468221	0.32136	0.681963	0.402896	0.499	0.00560248
Q96GA7	0.0297454	0.38346	0.220108	0.396282	4.90798e-05	0.753718	0.327151	0.380319	0.162601	0.108	0.109857
Q9NX55	0.102976	0.170994	0.00776037		0.948712	0.760589	0.520352	0.779288	0.815067	0.59	0.110886
O75462	0.12705	0.685448	0.377638	0.739509	0.641031	0.878773		0.194503	0.308564	0.206	0.00295223
Q9NV96	0.052464	0.732123	0.54807	0.390302	4.90798e-05	0.412123	0.308435	0.000245399	0.420319	0.492	0.197441
P0DMB2	0.899764	0.222331	0.94716		0.95416	0.353865		0.517693	0.31308	0.108	0.00588306
Q9H0M0	0.967575	0.795239	0.925758	0.712274	4.90798e-05	0.215607	0.457323	0.69065	0.730798	0.775	0.328299
Q8N6Y1	0.257659	0.793816	0.616677	0.621385	4.90798e-05	0.319313	0.28846	0.00240491	0.368245	0.447	0.00107307
Q6P1R3	0.13243	0.889571	0.926301	0.878397	0.710479	0.61919	0.89786	0.685153	0.675681	0.336	0.286979
P17152	0.0289122	0.100123	0.135584	0.0184823	4.90798e-05	0.495509	0.016282	0.588908	0.534184	0.04	0.0900054
P12821	0.0297815	0.699485	0.762147	0.552729	4.90798e-05	0.363141	0.769282	0.0156564	0.280393	0.395	0.0925425
P51884	0.522465	0.562601	0.459345	0.587356	4.90798e-05	0.379779		0.697669	0.570699	0.274	0.642358
P30414	0.731303	0.982626	0.900104	0.970591	0.944393	0.970209	0.559295	0.988319	0.951951	0.605	0.789685
P24723	0.975524	0.736049	0.574811	0.23516	4.90798e-05	4.90798e-05	0.48804	0.705865	0.690258	0.31	0.416879
Q9UPU5	0.578817	0.857767	0.937868	0.992553	0.547534	0.541988	0.196391	0.918184	0.794454	0.536	0.545991
A1A5B4	0.0491964	0.273816	0.18012	0.197271	4.90798e-05	0.469301	0.331179	0.395141	0.0835337	0.128	0.00296926
A6NDK9	0.581187	0.702577	0.643962	0.811698	0.853202	0.836761		0.221595	0.540712	0.436	0.352226
Q15800	0.0213027	0.176687	0.528842	0.309578	4.90798e-05	4.90798e-05		0.543264	0.10081	0.106	0.00392355
Q96N67	0.502493	0.773301	0.913944	0.786747	4.90798e-05	0.388761		0.90189	0.918282	0.764	0.70363
Q14197	0.0256078	0.30292	0.342988	0.315612	4.90798e-05	0.471607	0.138733	0.872638	0.913767	0.677	0.813659
Q8IV16	0.112143	0.387779	0.499679	0.45624	0.845399	0.940025		0.312098	0.136147	0.089	0.0173245
Q8TDV5	0.122296	0.0969325	0.259453	0.0809959	4.90798e-05	0.571534		0.239018	0.0706258	0.025	0.00166285
Q16650	0.769734	0.881767	0.983293	0.839965	0.714748	0.571485		0.963387	0.882503	0.733	0.806481
Q6YHU6	0.154614	0.367853	0.427562	0.290552	4.90798e-05	0.308417	0.328577	0.388957	0.40535	0.455	0.0334349
A5D8W1	0.103289	0.640393	0.164352	0.444934	0.583411	0.239656		0.139877	0.324368	0.363	0.00870907
O00482	0.877458	0.499632	0.886906	0.899489	4.90798e-05	4.90798e-05	0.952413	0.741399	0.394798	0.16	0.516605
Q9P2D3	0.657564	0.521472	0.574811	0.485432	4.90798e-05	0.406479	0.77222	0.301939	0.213791	0.538	0.191656
Q9Y3D9	0.0400777	0.513571	0.16623	0.608013	0.819828	4.90798e-05	0.781872	0.421791	0.412908	0.61	0.000667245
Q9P2E8	0.102782	0.247018	0.69354	0.769243	4.90798e-05	0.874847		0.170552	0.265276	0.123	0.00467649
P04004	0.183008	0.770798	0.860313	0.680202	4.90798e-05	0.434454	0.579606	0.930994	0.976638	0.807	0.481238
Q9NYS0	0.0611535	0.492025	0.0342544	0.166286	0.760638	0.546552	0.0249266	0.0943313	0.624245	0.125	0.317091
O14626	0.0751519	0.0607607	0.0704859	0.383779	0.53227	0.37816		0.343018	0.315239	0.039	0.0091457
Q8WWH5	0.051474	0.404761	0.13939	0.27381	4.90798e-05	0.822184	0.878221	0.83092	0.610061	0.372	0.312793
Q6PH81	0.669684	0.351607	0.0432999	0.0464775	0.929227	0.784933	0.769115	0.342086	0.436859	0.169	0.407436
Q9NQG7	0.0997593	0.482601	0.728684	0.529354	4.90798e-05	0.473178	0.554008	0.00289571	0.426012	0.133	0.0503641
Q9P1G2	0.115944	0.0320491	0.515249		0.960638	4.90798e-05		0.582528	0.121865	0.216	0.0214374
Q15049	0.122613	0.110773	0.265039	0.297293	0.650798	0.528245		0.251828	0.20427	0.059	0.00100299
Q16842	0.0600417	0.620025	0.85112	0.797347	4.90798e-05	4.90798e-05	0.638439	0.618405	0.379485	0.103	0.00801754
Q9Y5C1	0.223048	0.808933	0.542336	0.777289	4.90798e-05	0.332123		0.092908	0.617178	0.277	0.00190894
Q6ZUU3	0.11822	0.338896	0.619445	0.27381	0.86184	4.90798e-05	0.837096	0.62616	0.323877	0.135	0.0247909
Q8TEV8	0.0903348	0.102675	0.861302	0.576538	0.869791	0.954552		0.569571	0.128491	0.118	0.0187656
Q9NZ09	0.415394	0.432933	0.771885	0.608013	4.90798e-05	0.581644	0.506504	0.829939	0.887215	0.374	0.414279
Q15904	0.0546882	0.175264	0.769957	0.102142	4.90798e-05	0.763239	0.951825	0.163583	0.055411	0.135	0.00183022
H3BRN8	0.0359986	0.0911411	0.815234		0.937227	4.90798e-05	0.331851	0.402061	0.284221	0.139	0.207931
Q8NBI6	0.0680705	0.385325	0.701943	0.281311	4.90798e-05	0.749055		0.433227	0.0927117	0.073	0.00544503
Q9H4I2	0.581738	0.700319	0.897385	0.776147	0.73173	0.648982	0.466555	0.716859	0.617472	0.631	0.0822028
P17927	0.717646	0.938454	0.436953	0.916938	4.90798e-05	0.278037		0.678282	0.406871	0.594	0.00604178
Q9UBC5	0.873433	0.934135	0.674262	0.283975	4.90798e-05	0.259534		0.403828	0.704049	0.439	0.479129
Q6PI25	0.0404841	0.0138405	0.0704859	0.077843	4.90798e-05	0.531436		0.365252	0.177031	0.052	0.0101914
Q9Y2B0	0.0281974	0.249276	0.0333646	0.0189172	4.90798e-05	0.635288	0.106924	0.8	0.867092	0.174	0.843927
Q96RJ3	0.12794	0.191067	0.160496	0.76234	0.869252	0.949546	0.137893	0.063362	0.295067	0.144	0.0183978
P22670	0.765959	0.715141	0.990905	0.933464	0.800245	0.830233	0.967352	0.985865	0.897374	0.761	0.285719
O00754	0.0536155	0.703264	0.762147	0.364971	4.90798e-05	0.357988	0.752749	0.0188466	0.448982	0.44	0.0136974
Q86Y78	0.11481	0.0307239	0.0640107	0.364971	4.90798e-05	0.658552	0.238439	0.0536933	0.222528	0.029	0.076245
Q8N6V4	0.100405	0.158626	0.0093421		4.90798e-05	4.90798e-05		0.618552	0.409571	0.048	0.00602773
Q86TU6	0.152531	0.785718	0.0085018		0.960638	0.769521		0.265129	0.711166	0.22	0.104873
Q9C002	0.0185022	0.0198773	0.0267906		0.960638	4.90798e-05		0.447558	0.355632	0.155	0.00359266
Q8TDI7	0.118693	0.867926	0.882952	0.940802	0.821939	0.54238		0.782822	0.560589	0.255	0.0314226
Q8N1A6	0.021469	0.373693	0.350353	0.197271	4.90798e-05	4.90798e-05	0.643894	0.608834	0.195043	0.149	0.308304
O75419	0.100492	0.298945	0.0901092	0.138019	4.90798e-05	0.528049	0.638523	0.105571	0.501104	0.175	0.529422
Q8IYB1	0.1566	0.378699	0.318373	0.259948	4.90798e-05	4.90798e-05	0.577675	0.565595	0.466945	0.08	0.424158
Q96DM3	0.0681706	0.349791	0.490979	0.329746	4.90798e-05	0.239804	0.170709	0.165546	0.211141	0.133	0.362499
Q9ULK0	0.46288	0.591018	0.886906	0.769243	4.90798e-05	0.370994		0.352834	0.422479	0.326	0.0447551
P50616	0.942545	0.827926	0.994167	0.74875	4.90798e-05	0.864196	0.819052	0.968982	0.938552	0.669	0.799468
Q8TD35	0.261126	0.325742	0.307251	0.630626	0.825963	4.90798e-05	0.641376	0.570307	0.456147	0.217	0.00528883
P19801	0.0494964	0.723436	0.539568	0.433083	4.90798e-05	4.90798e-05		0.231411	0.403877	0.348	0.0392671
P26436	0.242359	0.855018	0.80604	0.569689	4.90798e-05	0.533399		0.338847	0.384687	0.294	0.112152
Q96C23	0.0293953	0.924515	0.587267	0.635573	4.90798e-05	4.90798e-05	0.775157	0.231018	0.500613	0.322	0.259179
B2RXH4	0.325929	0.517399	0.626464	0.783105	0.816049	0.400294		0.199411	0.242503	0.281	0.0126196
P01591	0.0693532	0.0601718	0.0184371	0.569689	4.90798e-05	4.90798e-05		0.68962	0.870773	0.14	0.115401
Q6A1A2	0.259259	0.559362	0.604419	0.680202	0.74081	0.270233		0.306798	0.312393	0.22	0.0397894
Q5BLP8	0.0770704	0.00451534	0.162276		0.960638	0.969865	0.434578	0.401521	0.0998282	0.034	0.0442229
Q86TS7	0.0345137	0.00804908			0.960638	4.90798e-05		0.711656	0.183902	0.066	0.0374118
Q9NS91	0.292801	0.363632	0.439968	0.345075	0.754454	0.643926	0.919261	0.932957	0.973399	0.757	0.423246
Q5VU97	0.111667	0.63735	0.574811	0.720591	4.90798e-05	0.57016	0.606546	0.0697914	0.51681	0.37	0.0678312
Q86TI4	0.0869815	0.480834	0.358707	0.257339	4.90798e-05	0.400098		0.110086	0.172172	0.192	0.00441595
Q8TBM7	0.0204873	0.0884417	0.436953		4.90798e-05	4.90798e-05	0.0489299	0.413939	0.259583	0.012	0.0136465
O43290	0.123426	0.97762	0.272601	0.746738	0.944	0.907926	0.977591	0.973153	0.985472	0.865	0.763301
Q8N8D9	0.0721168	0.00834356	0.226682		4.90798e-05	0.705031		0.073865	0.173644	0.06	0.0170767
Q96JW4	0.0544283	0.585276	0.864021	0.610622	4.90798e-05	0.261595		0.589644	0.435975	0.182	0.00234668
A6NGZ8	0.0912961	0.0151656	0.200237		4.90798e-05	0.643926		0.127362	0.159706	0.021	0.00248494
Q9H3N8	0.12828	0.121325	0.5714	0.0624049	4.90798e-05	0.54027		0.182871	0.00628221	0.037	0.000628351
P41218	0.58033	0.718577	0.93416	0.558545	4.90798e-05	0.362012	0.949811	0.671264	0.676712	0.632	0.419169
Q6NUQ4	0.352192	0.403092	0.54807	0.635573	0.634012	0.733448	0.150902	0.0191411	0.166429	0.287	0.00503566
P03891	0.940624	0.0213006	0.758489	0.0169602	4.90798e-05	0.962847		0.338405	0.110724	0.198	0.0266584
Q96ES7	0.939607	0.211534	0.302209	0.189552	0.520589	4.90798e-05	0.996559	0.735067	0.811288	0.516	0.451952
Q7RTW8	0.18437	0.381693	0.771885	0.494292	4.90798e-05	0.336294		0.542871	0.0506994	0.325	0.0205457
Q04609	0.0401205	0.938601	0.827295	0.771526	4.90798e-05	0.264049		0.385571	0.326528	0.4	0.0281845
Q16798	0.0633703	0.711411	0.451485	0.571809	4.90798e-05	0.227141		0.0627239	0.610699	0.276	0.267232
O43166	0.480938	0.943755	0.878602	0.858176	0.640834	0.692859	0.365002	0.979632	0.989939	0.87	0.838903
A0AVI4	0.0509865	0.031362	0.233948	0.329746	4.90798e-05	4.90798e-05	0.655141	0.503509	0.308368	0.018	0.0130078
Q86Y91	0.440647	0.713178	0.646384	0.695967	0.532221	0.54346	0.747545	0.938798	0.860025	0.548	0.605591
Q496H8	0.204138	0.0197301	0.415254	0.163786	4.90798e-05	0.972417		0.478233	0.0497669	0.026	0.044371
Q9NPE2	0.05685	0.750429	0.318373	0.576538	0.848147	0.624687		0.573546	0.662429	0.322	0.0106575
Q9BW62	0.965375	0.655853	0.34027	0.549576	4.90798e-05	0.390822	0.0684851	0.199018	0.844172	0.469	0.0782239
Q7Z572	0.0934714	0.374675	0.738174	0.889269	0.785767	0.550233	0.92287	0.677252	0.32481	0.199	0.144835
Q5VW38	0.0495897	0.601816	0.882952	0.251576	0.536344	0.480982	0.754595	0.652859	0.359509	0.106	0.00217971
O94885	0.596422	0.957301	0.734615	0.813438	0.573742	0.822331	0.387914	0.968344	0.945031	0.544	0.716415
Q92537	0.128814	0.413153	0.490979	0.625788	0.774233	0.566331	0.592614	0.0274356	0.191558	0.076	0.00299218
P04035	0.28671	0.516368	0.768425	0.468526	4.90798e-05	0.52854		0.414724	0.255362	0.323	0.0127358
Q9Y546	0.075429	0.483534	0.24156	0.0373451	0.713718	0.296245	0.349643	0.130994	0.562798	0.216	0.0163437
Q14119	0.613399	0.16319	0.982898	0.608013	4.90798e-05	0.917153	0.815527	0.867975	0.767018	0.528	0.0738639
Q7Z5M5	0.105758	0.59362	0.892245	0.764134	0.629791	0.459779	0.677717	0.333448	0.460319	0.196	0.00202842
Q5SVZ6	0.504004	0.46935	0.665019	0.453305	4.90798e-05	0.253644	0.767856	0.173939	0.267337	0.432	0.0176622
P57060	0.0417533	0.339828	0.228956	0.377854	4.90798e-05	0.397546		0.375607	0.336491	0.071	0.565541
Q96IV0	0.0538632	0.635239	0.920716	0.537671	4.90798e-05	0.260123		0.695902	0.814528	0.279	0.162849
Q9HAE3	0.120615	0.62346	0.0283229	0.262503	4.90798e-05	0.436761	0.146202	0.166871	0.76265	0.17	0.277536
Q9NRZ5	0.0238349	0.254773	0.135584	0.0832246	4.90798e-05	0.290748	0.698028	0.426012	0.334331	0.035	0.0146134
Q92508	0.0971365	0.528	0.768425	0.781583	4.90798e-05	0.751313		0.346503	0.330847	0.31	0.002275
Q7Z6B7	0.825048	0.701546	0.688696	0.690204	0.604957	0.57335	0.681914	0.958822	0.870135	0.577	0.549801
P78415	0.519169	0.771337	0.925758	0.739509	0.913031	0.987681	0.437768	0.706307	0.694724	0.417	0.027976
A6NKG5	0.29937	0.562847	0.515249	0.42618	0.688393	0.461055	0.354427	0.183558	0.285399	0.271	0.0133043
Q96PE3	0.141623	0.454773	0.482576	0.563818	4.90798e-05	0.450552	0.0712547	0.0699387	0.502969	0.343	0.142334
Q9Y574	0.0926671	0.153914	0.299244	0.031746	4.90798e-05	0.310331		0.0333742	0.207706	0.069	0.0583437
P51159	0.900573	0.631264	0.246898	0.239889	4.90798e-05	4.90798e-05		0.837252	0.809227	0.271	0.505979
Q4G0W2	0.073665	0.152294	0.418269	0.232496	4.90798e-05	0.497816	0.622241	0.212712	0.0848098	0.045	0.018993
Q15506	0.119751	0.455067	0.0386536	0.0246249	0.933497	0.637742	0.563575	0.147681	0.458945	0.143	0.0181772
Q9ULV1	0.159885	0.368491	0.318373	0.294466	4.90798e-05	0.420074	0.0138481	0.622331	0.137423	0.083	0.0168328
Q9UJ78	0.620639	0.83627	0.876477	0.733257	4.90798e-05	0.461988		0.639607	0.812859	0.363	0.0802026
Q17RA5	0.0783138	0.00853988	0.00736494		0.928589	0.958626		0.412368	0.263362	0.059	0.0749817
Q0JRZ9	0.902076	0.719509	0.818249	0.729778	4.90798e-05	0.590135	0.29509	0.923828	0.918528	0.613	0.982203
O43914	0.0813842	0.0865767	0.174089		0.906356	0.511362		0.640098	0.575706	0.187	0.139191
Q14CX5	0.0339919	0.206479	0.43374	0.111383	4.90798e-05	0.795485	0.783802	0.514896	0.00127607	0.08	0.00207049
Q9Y6Q2	0.418967	0.617669	0.738174	0.698576	0.679411	0.236074		0.184147	0.435779	0.211	0.0413525
O75751	0.0419205	0.367313	0.265039	0.212981	4.90798e-05	0.592638	0.885606	0.65281	0.0070184	0.084	0.00476758
Q15828	0.297164	0.0653742	0.526321	0.163786	4.90798e-05	0.52638	0.983382	0.016638	0.135902	0.058	0.29045
O60609	0.169528	0.0563926	0.347783	0.226082	4.90798e-05	0.699877	0.491481	0.105129	0.00255215	0.057	0.0293439
Q9ULH4	0.448683	0.70989	0.849933	0.683844	4.90798e-05	0.849718	0.410911	0.463558	0.532515	0.356	0.0562443
Q96HH9	0.132267	0.511166	0.718551	0.546749	0.787828	4.90798e-05	0.600336	0.883877	0.768442	0.27	0.237988
Q58FF7	0.984575	0.681031	0.244229	0.301098	0.631706	0.677448		0.636564	0.816344	0.533	0.1741
Q53FZ2	0.0432149	0.752687	0.584005	0.901065	4.90798e-05	0.223117		0.679264	0.366037	0.328	0.0085624
Q9UN79	0.701332	0.52638	0.974939	0.929115	0.809767	0.673374	0.443475	0.96692	0.942233	0.574	0.708743
P53004	0.0318746	0.584785	0.13939	0.27381	4.90798e-05	0.702233	0.0646244	0.867436	0.664294	0.28	0.820897
O75909	0.909375	0.272294	0.99481	0.952653	0.89281	0.985423	0.261351	0.910135	0.818209	0.798	0.249593
P42575	0.0734851	0.406135	0.350353	0.393075	4.90798e-05	0.263558	0.151322	0.37389	0.404957	0.246	0.0156803
Q6PEX7	0.245823	0.0875092	0.724878	0.270711	4.90798e-05	0.764466		0.0265521	0.101399	0.058	0.00368539
Q8IXS6	0.471938	0.825031	0.485443	0.0757773	0.878577	0.563239	0.157868	0.891583	0.827092	0.312	0.689702
O75204	0.0661982	0.166871	0.499679	0.224125	0.707337	0.78827		0.178454	0.0995337	0.038	0.00861485
Q6DN14	0.196717	0.886429	0.876477	0.94863	0.812859	0.855215	0.382375	0.726773	0.628074	0.27	0.00350374
A0PJW6	0.0300565	0.290748	0.186545	0.306534	4.90798e-05	0.837742	0.495258	0.235877	0.0288589	0.036	0.000388086
P35900	0.944453	0.651043	0.832534	0.795608	4.90798e-05	0.693448	0.288124	0.937227	0.986994	0.46	0.432731
P98182	0.279308	0.553276	0.374079	0.354697	4.90798e-05	0.458798	0.860428	0.813742	0.931926	0.186	0.0271436
P02774	0.119041	0.177718	0.217883	0.279082	4.90798e-05	0.351313		0.0939387	0.761669	0.213	0.157933
Q8NCF5	0.11619	0.830773	0.109387	0.914601	0.893595	0.941202	0.222996	0.907436	0.99573	0.615	0.61151
Q96EY5	0.0965712	0.516074	0.386338	0.477223	4.90798e-05	0.381546	0.010407	0.795436	0.785178	0.366	0.608318
Q9UBU6	0.106572	0.316417	0.946518	0.919548	0.822577	0.810258	0.758959	0.88427	0.59416	0.33	0.103623
Q14703	0.147142	0.900221	0.64154	0.810067	0.55627	0.381153		0.0877055	0.399706	0.495	0.00575479
Q8N3F9	0.0461797	0.174479	0.827295	0.918841	4.90798e-05	0.896589	0.936383	0.743706	0.209963	0.085	0.0108226
Q15714	0.84398	0.712049	0.991894	0.797347	0.761571	0.966528	0.772052	0.939632	0.846331	0.729	0.0673885
P0DJR0	0.0977971	0.29546	0.337749	0.0289737	4.90798e-05	4.90798e-05		0.449816	0.189153	0.049	0.138232
Q9H993	0.0420603	0.415853	0.259453	0.0231028	4.90798e-05	4.90798e-05	0.794629	0.505963	0.400294	0.197	0.256687
Q5JTC6	0.44363	0.895902	0.878602	0.927756	0.897669	0.892368	0.887872	0.772957	0.621742	0.56	0.12771
Q9H0K4	0.0859114	0.663362	0.913351	0.729778	0.770699	0.88535		0.651681	0.475583	0.361	0.0775719
P52790	0.132374	0.734037	0.621571	0.663949	0.516859	0.389546		0.554699	0.221742	0.389	0.0336611
O43555	0.168219	0.106307	0.636894		0.948515	0.766871		0.0331288	0.156025	0.076	0.0150586
Q66K80	0.110616	0.590969	0.713904	0.887476	0.835092	0.751117		0.702086	0.286086	0.309	0.000972845
P13994	0.0984274	0.541791	0.277693	0.552729	0.82189	0.399902	0.886614	0.86238	0.949693	0.289	0.215925
Q9NXF7	0.0943776	0.076908	0.32119	0.383779	0.798724	0.771436	0.281074	0.00912883	0.25384	0.169	0.0035038
Q96JE7	0.542217	0.920049	0.969255	0.953468	0.87092	0.761031	0.109945	0.881816	0.707436	0.506	0.350013
Q9NSY0	0.744745	0.217963	0.0849686	0.268374	0.650012	0.545374	0.184893	0.0175215	0.763043	0.145	0.032023
P28749	0.504844	0.605791	0.877663	0.650631	4.90798e-05	0.240638	0.761981	0.876908	0.826847	0.655	0.839829
P49354	0.0330556	0.389693	0.711334	0.563818	0.740957	0.754798	0.894251	0.833129	0.762601	0.259	0.597057
Q9C0B0	0.950819	0.718773	0.937324	0.834257	0.552	0.764319	0.945867	0.769816	0.744834	0.837	0.503471
Q9BYW2	0.693831	0.953276	0.987692	0.945477	0.868221	0.73708	0.754847	0.996761	0.974086	0.733	0.976497
Q96D96	0.0320589	0.11627	0.0481934	0.0514786	0.521178	0.945914		0.331485	0.519067	0.051	0.00584919
P0DPK5	0.970605	0.119362	0.094805	0.012394	0.788957	0.647706		0.110822	0.601914		0.675814
P15918	0.973377	0.668123	0.337749	0.494292	0.618454	0.279706	0.514561	0.217816	0.657718	0.402	0.112949
Q86UQ5	0.068368	0.124172	0.0529386		4.90798e-05	4.90798e-05		0.259828	0.321718	0.073	0.000247651
O75129	0.140071	0.724417	0.415254	0.760328	4.90798e-05	0.646528	0.232564	0.0204663	0.293055	0.307	0.0246872
P09668	0.15027	0.696638	0.699718	0.268374	4.90798e-05	4.90798e-05	0.790936	0.452123	0.551853	0.201	0.0932666
A6NKC9	0.249048	0.742577	0.816717	0.794031	0.673669	0.489423		0.471804	0.395534	0.249	0.221972
Q01459	0.0397279	0.318086	0.816717	0.387204	4.90798e-05	0.347387	0.203945	0.194994	0.269006	0.096	0.00882087
Q5T751	0.800286	0.618552	0.795808		0.954945	0.999509		0.583313	0.534429	0.279	0.0376273
P18510	0.0764725	0.206528	0.244229	0.141933	4.90798e-05	4.90798e-05		0.496687	0.213988	0.019	0.140119
Q16661	0.056572	0.0105521	0.40952		4.90798e-05	0.789595		0.283239	0.0143313	0.019	0.117941
Q4G0N7	0.100669	0.0774479	0.123078		0.960638	4.90798e-05	0.863869	0.140957	0.328294	0.211	0.0185594
A8MU93	0.189888	0.0852515	0.149523		0.960638	0.937521	0.0110785	0.791018	0.838724	0.31	0.751186
Q8IZF2	0.272206	0.582037	0.904157	0.642368	4.90798e-05	0.463902		0.684123	0.454822	0.404	0.0203417
Q9H3N1	0.0972297	0.228957	0.0837823	0.121657	0.826798	0.867632	0.610911	0.716417	0.509104	0.438	0.0606614
Q86SQ6	0.382829	0.436123	0.728684	0.687813	4.90798e-05	0.596957		0.473374	0.0200736	0.184	0.000502294
Q7Z6P3	0.353465	0.921276	0.932776	0.877419	0.881325	0.712344		0.663755	0.457276	0.571	0.0635075
Q6ZUM4	0.680455	0.631558	0.749493	0.857197	4.90798e-05	0.767117	0.229207	0.297276	0.746945	0.493	0.145539
Q9Y2B1	0.03536	0.540663	0.363897	0.444934	4.90798e-05	0.289963	0.532522	0.0441227	0.249914	0.023	0.0445032
P27449	0.700197	0.344	0.490979	0.036421	4.90798e-05	0.715288		0.673178	0.261497	0.12	0.0365502
Q96KV6	0.192485	0.302724	0.607039	0.558545	4.90798e-05	0.462773		0.16692	0.23254	0.087	0.00121784
Q5GAN4	0.0571863	0.0342577	0.0327715	0.176832	4.90798e-05	0.593767	0.403273	0.447853	0.248294	0.035	0.0293027
Q7RTY5	0.1329	0.296147	0.177698	0.297293	4.90798e-05	4.90798e-05		0.668761	0.091681	0.05	0.0311333
Q7Z3E5	0.140232	0.605448	0.80782	0.720591	0.742675	0.461104	0.871087	0.292761	0.604761	0.23	0.0205523
Q9H161	0.701453	0.704245	0.987692	0.951076	0.727902	0.697178	0.239362	0.917301	0.82081	0.551	0.0213947
Q9BUH6	0.0945298	0.37654	0.254115	0.861981	0.849669	0.936098	0.0914813	0.822724	0.763632	0.248	0.489912
Q68G75	0.250923	0.259926	0.0510108	0.176832	4.90798e-05	4.90798e-05	0.426857	0.401718	0.70827	0.078	0.00146605
Q52LG2	0.313541	0.334037	0.745341	0.953251	4.90798e-05	0.671215		0.82027	0.625276	0.279	0.420401
Q8WZ55	0.127406	0.627436	0.342988	0.59801	0.816196	0.673571		0.279264	0.440589	0.132	0.0013983
Q9Y6F6	0.369346	0.809521	0.838317	0.934225	0.866601	0.871656	0.870248	0.774871	0.610945	0.356	0.244085
L0R6Q1	0.0285598	0.339288	0.231625		0.960638	0.696491	0.282501	0.389693	0.234798
Q8N205	0.170736	0.761718	0.505808	0.772777	0.784294	0.807804		0.0146748	0.427681	0.328	0.00138248
Q86VY9	0.08647	0.724712	0.853739	0.408132	4.90798e-05	0.682405		0.852613	0.846184	0.205	0.0644601
Q92963	0.774675	0.357595	0.0757748	0.123396	0.762405	4.90798e-05		0.787681	0.851877	0.175	0.873752
Q96CA5	0.195003	0.314945	0.10479	0.497663	0.546012	0.58827	0.522535	0.112098	0.326037	0.149	0.000130365
Q9UKW6	0.656649	0.214184	0.202313	0.0558817	4.90798e-05	4.90798e-05	0.386488	0.41865	0.281325	0.081	0.0029183
O00462	0.0374642	0.680147	0.554397	0.779626	4.90798e-05	0.24108	0.638187	0.0177178	0.265816	0.284	0.168328
Q8TD20	0.0562521	0.470626	0.786417	0.558545	0.584982	0.497227	0.383718	0.399951	0.351313	0.184	0.0215652
O75845	0.0246171	0.332564	0.56275	0.753533	0.609914	4.90798e-05	0.421569	0.722748	0.121472	0.102	0.00374415
Q6AI08	0.0980186	0.471264	0.599476	0.654925	4.90798e-05	0.495706	0.0549727	0.429448	0.442994	0.361	0.153404
Q8WUP2	0.699433	0.126969	0.386338	0.644597	0.824491	0.847607	0.911708	0.024	0.163828	0.22	0.00275066
Q8NG06	0.439515	0.496196	0.35584	0.752229	4.90798e-05	0.593963		0.111706	0.651681	0.172	0.0159969
A4D1F6	0.15124	0.629055	0.818249	0.108067	0.636466	0.545718		0.419092	0.372123	0.338	0.0373744
O15270	0.0350623	0.83411	0.626464	0.558545	4.90798e-05	0.321963	0.715569	0.700908	0.668712	0.306	0.107756
Q9UHG3	0.0289644	0.684859	0.32119	0.332953	4.90798e-05	0.65762		0.577374	0.415706	0.154	0.616084
Q9BZE1	0.0322609	0.436663	0.415254	0.399163	4.90798e-05	0.394503	0.366597	0.157153	0.0939387	0.4	0.00358358
P17174	0.17347	0.666209	0.639415	0.45972	4.90798e-05	4.90798e-05	0.381536	0.833669	0.824589	0.479	0.883861
Q9BWL3	0.0476938	0.424294	0.462508	0.390302	4.90798e-05	0.404712		0.827975	0.779092	0.192	0.52024
Q4VC44	0.166912	0.845693	0.272601	0.497663	0.643681	0.608393	0.66303	0.259092	0.603092	0.384	0.103594
Q14244	0.923857	0.770748	0.751471	0.99451	0.933988	0.961374	0.177927	0.922552	0.915583	0.714	0.823788
Q8N7A1	0.0849389	0.677742	0.327221	0.361763	4.90798e-05	0.29227	0.0525388	0.094773	0.305325	0.098	0.11667
Q13286	0.0358954	0.264344	0.554397	0.270711	4.90798e-05	0.681816		0.357202	0.125202	0.199	0.00150786
P28039	0.0522561	0.607853	0.716277	0.893564	4.90798e-05	0.238184		0.585718	0.431411	0.105	0.0554492
Q8NBR6	0.127656	0.782282	0.760121	0.569689	0.877644	0.854773	0.606043	0.15789	0.524466	0.342	0.0622447
Q7Z4H3	0.0209207	0.135215	0.345707	0.909328	0.692761	4.90798e-05	0.84188	0.80427	0.945374	0.111	0.449824
Q15345	0.16957	0.392687	0.621571	0.546749	4.90798e-05	0.78665	0.948636	0.0620859	0.145374	0.349	0.00406671
O60565	0.1068	0.416344	0.777866	0.32257	0.81011	0.821252		0.217129	0.499337	0.11	0.0208176
Q9UQC2	0.660339	0.758528	0.881815	0.767667	0.74027	0.263853	0.059253	0.912687	0.894871	0.824	0.838444
Q2TAM9	0.17466	0.987975	0.844793	0.944444	0.960638	0.953472	0.996811	0.796466	0.70454	0.293	0.0145074
A8MXU0	0.102094	0.0226258	0.00820523		0.935362	4.90798e-05		0.388368	0.403632	0.033	0.00838391
Q9NWH2	0.0248381	0.397399	0.13939	0.290552	4.90798e-05	4.90798e-05		0.709546	0.487509	0.065	0.0307586
Q3SXR2	0.0974266	0.215607	0.755227	0.864264	0.857129	0.851877		0.42081	0.172564	0.196	0.022718
Q8IZC4	0.272675	0.382282	0.222283	0.279082	0.656	4.90798e-05	0.441544	0.465325	0.581055	0.14	0.0112408
Q8N9Y4	0.219168	0.794847	0.517671	0.592411	0.711215	0.76584		0.18508	0.555288	0.217	0.00140041
P14920	0.0353167	0.660123	0.456824	0.224125	4.90798e-05	4.90798e-05		0.605153	0.31416	0.11	0.105306
Q8TBB6	0.0393421	0.514209	0.299244	0.590074	0.663656	0.653497		0.423509	0.26184	0.26	0.00864899
P61009	0.0250955	0.320098	0.131976	0.0433246	4.90798e-05	4.90798e-05		0.640147	0.274699	0.139	0.55165
P02812	0.915285	0.996613	0.99481	0.991683	0.958773	0.997595		0.955975	0.838479	0.581	0.167784
P82932	0.0533434	0.101448	0.213287		4.90798e-05	4.90798e-05		0.451877	0.877153	0.249	0.306455
Q8IZC6	0.904919	0.997153	0.954229	0.982442	0.697767	0.956319		0.872442	0.55838	0.6	0.057569
Q14997	0.155634	0.600883	0.614156	0.661339	0.534969	0.464933	0.427025	0.0136442	0.434896	0.402	0.279447
Q9UPU3	0.192545	0.864098	0.653354	0.788758	4.90798e-05	0.391362		0.0820123	0.494086	0.41	0.0134634
P11597	0.121093	0.340859	0.474074	0.0832246	4.90798e-05	0.579288		0.542773	0.0231166	0.104	0.00599234
Q9Y624	0.30036	0.424883	0.56275	0.72793	4.90798e-05	0.698503	0.0782207	0.787632	0.620368	0.336	0.110078
Q9P0B6	0.337659	0.109104	0.0143344		0.960638	4.90798e-05	0.309358	0.744442	0.776098	0.086	0.746598
Q6Q795	0.114594	0.0272883	0.497108		0.920785	0.637301		0.289767	0.0323926	0.125	0.013555
Q9H892	0.127909	0.359166	0.0792348	0.125897	0.657178	0.435877	0.199245	0.249423	0.638331	0.29	0.0986547
Q86U90	0.0341991	0.31735	0.611537	0.637965	4.90798e-05	0.90189	0.507428	0.527264	0.328245	0.156	0.0173069
Q96EK5	0.0485313	0.327951	0.182294	0.0794738	0.532761	0.275534		0.377865	0.673227	0.507	0.340531
P04198	0.734658	0.710871	0.771885	0.654925	0.862577	0.95627	0.899454	0.252712	0.55735	0.487	0.0121251
Q9ULY5	0.0764678	0.151166	0.259453	0.52332	4.90798e-05	4.90798e-05	0.286781	0.189546	0.699975	0.045	0.0996023
A4D161	0.0456468	0.282748	0.267411	0.687813	0.776883	4.90798e-05	0.0599245	0.492859	0.696834	0.161	0.123832
Q9BY78	0.210221	0.0894724	0.302209	0.200641	4.90798e-05	0.898601	0.278976	0.266847	0.126037	0.107	0.000999087
Q96KQ4	0.900684	0.893202	0.912659	0.836595	0.860123	0.731681	0.692572	0.690798	0.495706	0.824	0.774332
Q7L2K0	0.130583	0.243975	0.779497	0.644597	4.90798e-05	0.714748	0.149727	0.163681	0.237644	0.202	0.0463511
Q6WRI0	0.546468	0.818552	0.764322	0.735377	4.90798e-05	0.273718	0.497776	0.0158037	0.719706	0.577	0.169476
Q5TG30	0.211404	0.777718	0.708961	0.532779	4.90798e-05	0.415509	0.804784	0.0273374	0.591313	0.208	0.0265723
Q6PGN9	0.313717	0.509742	0.867777	0.757393	0.960245	0.703117	0.563407	0.957742	0.900466	0.487	0.697583
Q9Y692	0.243087	0.408245	0.839306	0.509078	4.90798e-05	0.488147	0.258833	0.220663	0.241276	0.461	0.0243496
Q92890	0.920016	0.847018	0.456824	0.374647	0.793669	0.260859	0.396475	0.88854	0.926724	0.827	0.845413
Q9NP95	0.0751243	0.949055	0.334981	0.36796	4.90798e-05	0.81654		0.434798	0.463853	0.093	0.0244267
Q16674	0.0733096	0.426405	0.239484		4.90798e-05	4.90798e-05		0.603436	0.289423	0.015	0.0250159
Q9Y2R5	0.0238942	0.113472	0.0207108		0.75627	4.90798e-05		0.680294	0.57384	0.137	0.109112
Q2M329	0.137817	0.830184	0.102022	0.85274	0.875779	0.885006		0.383117	0.638969	0.334	0.0520218
Q9BTX3	0.040997	0.178748	0.38965	0.152533	0.58238	0.559411		0.369031	0.00613497	0.009	0.00834761
Q9NPG2	0.0385592	0.0633129	0.107953	0.00945858	4.90798e-05	4.90798e-05		0.668319	0.335558	0.043	0.00820201
O75391	0.862209	0.592785	0.24156	0.205316	0.935411	0.794552	0.645321	0.920736	0.873031	0.334	0.870302
Q7Z6W7	0.798351	0.978552	0.762147	0.89688	0.742577	0.444368		0.743215	0.761718	0.343	0.328362
Q8NFZ0	0.108078	0.664589	0.728684	0.712274	4.90798e-05	0.290209		0.12	0.359558	0.223	0.0144366
P78337	0.700056	0.84373	0.97751	0.794031	0.84108	0.904098	0.579018	0.96108	0.911509	0.588	0.459322
Q96J66	0.157319	0.612761	0.490979	0.683844	4.90798e-05	0.291485		0.325742	0.36481	0.322	0.117688
Q969R5	0.634374	0.74665	0.285997	0.420254	0.806822	0.718429	0.685522	0.815117	0.85227	0.654	0.127909
Q8TBB0	0.102206	0.279558	0.109387	0.166286	4.90798e-05	4.90798e-05	0.754679	0.532761	0.541153	0.102	0.00172154
Q6ZMZ0	0.285025	0.628123	0.669517	0.526256	0.82238	0.829939	0.190516	0.00328834	0.411092	0.435	0.0101302
Q8WV48	0.127052	0.634945	0.584005	0.859426	0.82773	0.890209	0.627528	0.458405	0.374675	0.161	0.0166211
Q96S42	0.115251	0.139436	0.285997	0.281311	4.90798e-05	0.390969		0.153963	0.28108	0.105	0.00018896
Q8IXL6	0.0720381	0.483387	0.511838	0.590074	4.90798e-05	0.668025	0.654217	0.0391656	0.42827	0.171	0.0323196
O00400	0.0312012	0.444123	0.69354	0.290552	0.653153	0.474209	0.0884599	0.470086	0.318969	0.164	0.00250659
O75920	0.114188	0.336736	0.607039		0.942233	0.934724	0.729333	0.811043	0.57119	0.164	0.0301219
Q9P107	0.289129	0.674945	0.794177	0.946021	0.780515	0.696442	0.774066	0.918528	0.859975	0.533	0.491409
Q5VWI1	0.819926	0.467632	0.609411	0.788758	0.615362	0.917988		0.351411	0.505178	0.253	0.0317995
Q96MA6	0.104924	0.239755	0.412486	0.387204	4.90798e-05	4.90798e-05		0.43465	0.281669	0.172	0.0812971
Q4UJ75	0.552463	0.803534	0.474074	0.537671	0.530699	0.561963		0.174724	0.737423	0.416	0.0330405
Q96EB1	0.0504927	0.700515	0.718551	0.608013	4.90798e-05	0.486429	0.058162	0.0913374	0.461104	0.216	0.140234
Q9BQJ4	0.0477726	0.0535951	0.0322772	0.031746	4.90798e-05	0.727853	0.728493	0.232589	0.22616	0.029	0.0124737
Q8N4C7	0.145531	0.280736	0.18012	0.00353338	4.90798e-05	0.341595	0.0143517	0.128	0.668172	0.137	0.0126155
Q5VVW2	0.21696	0.831804	0.72295	0.745108	0.687509	0.433227	0.873185	0.191853	0.770798	0.213	0.370172
P07498	0.209839	0.0197791	0.966339	0.659219	4.90798e-05	0.945914		0.756761	0.395043	0.161	0.0252626
Q9H6D7	0.069311	0.163681	0.0980179	0.108067	4.90798e-05	0.72692	0.666974	0.427288	0.812368	0.236	0.306587
Q9NTW7	0.573114	0.354552	0.523059	0.259948	0.651436	0.271018	0.652958	0.285693	0.229055	0.489	0.0141241
Q8IWY9	0.230025	0.640736	0.804607	0.860785	4.90798e-05	0.797448	0.210155	0.228025	0.505669	0.325	0.0347548
Q86X76	0.0242478	0.190037	0.29608	0.176832	4.90798e-05	4.90798e-05		0.58881	0.476564	0.288	0.00454785
Q8NBT3	0.0587308	0.373055	0.834462	0.569689	0.626356	0.724074	0.0746118	0.653055	0.164957	0.105	0.00092215
Q8N4S7	0.0366759	0.366773	0.386338	0.0701783	4.90798e-05	0.277448	0.674612	0.608442	0.00407362	0.04	0.00313342
Q5HYK3	0.0245043	0.716564	0.38965	0.113775	4.90798e-05	0.390429	0.901721	0.113423	0.461791	0.087	0.00773463
Q969S6	0.0407635	0.012908	0.00795808		4.90798e-05	0.742822		0.255902	0.18189	0.037	0.0431271
P41586	0.0762876	0.281669	0.207157	0.535225	4.90798e-05	0.570405	0.785061	0.272933	0.121423	0.044	0.00627377
Q96A99	0.131914	0.702233	0.646384	0.441346	4.90798e-05	0.312196	0.347209	0.172221	0.211436	0.264	0.0018099
P17301	0.160834	0.906356	0.834462	0.561155	4.90798e-05	0.371681	0.0516995	0.485448	0.609767	0.627	0.214066
Q96MF2	0.748428	0.944442	0.515249	0.32257	0.803043	0.748515	0.459673	0.356859	0.691877	0.333	0.0358687
O60733	0.0768976	0.675534	0.797143	0.184714	4.90798e-05	4.90798e-05	0.904826	0.301399	0.289767	0.3	0.0843326
Q9UH36	0.0384345	0.216638	0.0768128	0.031746	0.790184	0.79892	0.805455	0.313227	0.509693	0.074	0.0031898
Q5TG53	0.13565	0.728	0.415254	0.785008	0.959067	0.945914		0.509939	0.285546	0.301	0.0288237
Q8IZV5	0.0268663	0.221595	0.164352	0.0239726	4.90798e-05	0.537718	0.54595	0.281963	0.203975	0.105	0.0981698
Q12894	0.115699	0.558871	0.764322	0.772777	0.77384	0.890699	0.137977	0.0716074	0.260221	0.232	0.0031179
O60343	0.370909	0.69016	0.832534	0.859426	0.560147	0.487509	0.0829207	0.912638	0.892859	0.747	0.584798
Q9BZV3	0.353384	0.619583	0.797143	0.608013	0.52854	0.353767		0.295018	0.405399	0.309	0.00778252
A6NDA9	0.208975	0.271755	0.436953	0.42618	0.663706	0.502184		0.470184	0.014135	0.137	0.00199197
Q9BXY8	0.209866	0.213644	0.0929761		0.940515	0.546552		0.0287607	0.666748	0.196	0.0506568
Q9NZW4	0.740732	0.995485	0.960951	0.997282	0.945963	0.99362		0.953963	0.973546	0.448	0.0621237
Q9UDX3	0.117567	0.474061	0.275073	0.408132	4.90798e-05	4.90798e-05	0.19018	0.583411	0.257472	0.08	0.149269
Q8WZ73	0.619528	0.207166	0.944936	0.843825	4.90798e-05	4.90798e-05	0.912631	0.873129	0.90773	0.305	0.588965
Q9NV92	0.0991083	0.462969	0.728684	0.819145	0.882748	0.901301	0.6423	0.801963	0.493202	0.351	0.0620299
Q9UQR1	0.423645	0.823264	0.921803	0.584692	4.90798e-05	0.428319	0.334536	0.889718	0.98719	0.726	0.266428
Q99835	0.140869	0.501055	0.711334	0.970211	0.605497	0.668564		0.729374	0.264589	0.265	0.00302246
P21731	0.138761	0.145816	0.283377	0.156121	4.90798e-05	0.832393	0.788754	0.26238	0.240638	0.116	0.00215875
Q9Y2W3	0.0538425	0.733791	0.795808	0.806154	0.62135	0.767804		0.466209	0.240834	0.176	0.00286553
A8MVX0	0.278765	0.707681	0.769957	0.695967	0.747092	0.507288	0.575241	0.13016	0.55254	0.332	0.133977
Q3MJ16	0.0551333	0.444172	0.448816	0.657099	0.525693	0.568933		0.26773	0.0551166	0.112	0.0145829
P25942	0.139254	0.120344	0.164352	0.262503	0.805742	0.500172		0.0251779	0.305423	0.299	0.00202569
O95600	0.80837	0.302429	0.873313	0.642368	4.90798e-05	0.689571	0.494419	0.420663	0.307485	0.364	0.206394
Q0VAA2	0.0803678	0.703215	0.430577	0.0850728	0.627387	4.90798e-05		0.420908	0.260859	0.179	0.0222105
O43194	0.106344	0.0987975	0.38965	0.0952381	0.704589	0.335509		0.211828	0.154503	0.021	0.000768057
Q9UJ37	0.0583792	0.592049	0.537047	0.698576	4.90798e-05	0.213939		0.52908	0.365448	0.045	0.017456
O60566	0.417823	0.576147	0.728684	0.477223	4.90798e-05	0.41708	0.134956	0.828712	0.885644	0.797	0.743867
Q5T0L3	0.150987	0.21173	0.662894	0.342792	4.90798e-05	0.48162		0.0822086	0.0546258	0.087	0.00446671
Q6UW78	0.0364601	0.239117	0.100736		0.960638	0.97865	0.440957	0.28108	0.314061	0.068	0.116618
O00507	0.785998	0.866012	0.95759	0.678626	0.614773	0.295117	0.780613	0.639215	0.514798	0.501	0.56433
Q9UIC8	0.030244	0.205202	0.307251	0.189552	4.90798e-05	0.314454	0.212589	0.573693	0.790429	0.073	0.620062
Q8WW01	0.0425968	0.405939	0.135584	0.433083	0.634847	0.590479	0.946538	0.0473129	0.219092	0.084	0.0427419
Q9C010	0.172791	0.152098	0.0332658		0.960638	0.730945		0.421399	0.757939	0.137	0.357892
P0CW27	0.0886021	0.291239	0.611537	0.635573	0.819632	0.952834		0.725399	0.640098	0.359	0.104556
Q96AP4	0.11425	0.692368	0.539568	0.297293	4.90798e-05	0.316417	0.909526	0.154454	0.507239	0.562	0.0637239
O15016	0.611518	0.409472	0.973753	0.853936	0.603436	0.580957	0.683508	0.858258	0.583313	0.426	0.0165118
P43307	0.0772895	0.486528	0.816717	0.23516	0.803436	0.848196	0.172723	0.763779	0.641571	0.546	0.16751
Q9UPU7	0.222099	0.857669	0.747121	0.704773	0.603534	0.672736	0.378682	0.907239	0.947485	0.498	0.73657
Q96DG6	0.127207	0.535313	0.113489	0.181996	4.90798e-05	4.90798e-05		0.779828	0.580859	0.186	0.852276
Q9P2M7	0.836175	0.922896	0.779497	0.722331	0.733988	0.767902	0.360638	0.973595	0.918577	0.759	0.313822
Q8IZF7	0.13154	0.245595	0.399041	0.540824	4.90798e-05	0.473178		0.20211	0.108074	0.232	0.000589692
Q9Y2T3	0.0286797	0.573399	0.471455	0.506578	4.90798e-05	0.463951	0.248594	0.0431411	0.236319	0.159	0.135527
Q9H3Q3	0.0574266	0.330798	0.766695	0.676125	4.90798e-05	0.757497		0.271362	0.173399	0.065	0.00708533
Q15596	0.906344	0.940712	0.995897	0.949011	0.562601	0.586847	0.861855	0.955092	0.90292	0.893	0.867155
Q9NRD1	0.0406275	0.207411	0.825664	0.595347	0.589301	0.342577		0.329129	0.265521	0.572	0.0306899
Q5TGZ0	0.0188843	0.450699	0.24156		0.960638	4.90798e-05	0.907679	0.393276	0.426454	0.065	0.0157321
O75170	0.473062	0.533497	0.539568	0.798978	0.545423	0.685399	0.885187	0.483043	0.451092	0.675	0.254025
Q8WY22	0.047544	0.30346	0.315259	0.218852	4.90798e-05	0.95892	0.0806546	0.51092	0.148712	0.116	0.00986857
Q9Y5Z9	0.0219478	0.242454	0.135584	0.0675147	4.90798e-05	0.432785	0.862191	0.306552	0.139632	0.061	0.000406153
Q96KJ4	0.242656	0.417571	0.720775	0.491737	4.90798e-05	0.396025		0.572761	0.0289571	0.333	0.0228185
Q8N228	0.671589	0.639117	0.915229	0.870896	0.56481	0.42881	0.0632816	0.718184	0.56746	0.218	0.0657907
Q96MN5	0.488488	0.273374	0.0161633	0.141933	4.90798e-05	4.90798e-05	0.762065	0.763632	0.877791	0.241	0.707787
C9JR72	0.0922243	0.324957	0.304928	0.811698	4.90798e-05	0.448245		0.48265	0.144294	0.138	0.016233
P08476	0.260973	0.777767	0.487717	0.497663	4.90798e-05	0.497276		0.0587975	0.838969	0.239	0.00965982
Q9BPX1	0.035028	0.63146	0.520587	0.283975	4.90798e-05	0.714012		0.385521	0.323436	0.124	0.0356133
Q9UPX0	0.547505	0.735264	0.912659	0.912698	0.875141	0.733006	0.00981956	0.776687	0.466896	0.62	0.0112617
Q86UA6	0.0481925	0.0973252	0.439968	0.450696	4.90798e-05	0.565055	0.848342	0.0378405	0.550331	0.099	0.0480912
Q9P1Q0	0.083716	0.441767	0.345707	0.794031	0.519902	0.27411	0.562736	0.194847	0.27789	0.359	0.0503418
Q8NFG4	0.0827223	0.463313	0.315259	0.420254	4.90798e-05	0.387288	0.20663	0.0828957	0.386258	0.257	0.0467616
Q6NVU6	0.0434555	0.843337	0.407049	0.429822	4.90798e-05	0.83416		0.105521	0.418012	0.034	0.0225926
Q9P219	0.842918	0.875632	0.819732	0.831485	0.843632	0.771387	0.735376	0.934479	0.97016	0.602	0.814871
Q6TCH4	0.0319197	0.148908	0.520587	0.319145	4.90798e-05	0.611779	0.231221	0.497767	0.100761	0.037	0.0136075
Q96P09	0.803582	0.21065	0.0510108	0.01995	4.90798e-05	4.90798e-05		0.479411	0.688294	0.043	0.055346
Q9H7Z3	0.111828	0.78665	0.292966	0.712274	0.756859	0.618258	0.225094	0.221006	0.781153	0.34	0.0164666
Q12980	0.109472	0.175117	0.628936	0.76609	4.90798e-05	0.575313	0.237096	0.00117791	0.217178	0.128	0.0348064
Q6P1K1	0.0342734	0.0500613	0.292966	0.0207654	4.90798e-05	0.87573	0.441292	0.251141	0.0488834	0.011	0.0621634
Q9P126	0.185343	0.482405	0.318373	0.237552	4.90798e-05	4.90798e-05		0.708613	0.505767	0.058	0.106549
Q9UQ49	0.0377242	0.291681	0.272601	0.232496	4.90798e-05	0.322012	0.985564	0.575018	0.598675	0.145	0.0611601
P59045	0.222865	0.345276	0.403737	0.654925	4.90798e-05	0.271558	0.137558	0.628908	0.13281	0.217	0.733773
P0C671	0.266375	0.791215	0.56013	0.824364	0.934184	0.582724		0.258209	0.75789	0.296	0.00310704
Q6ZRI8	0.208934	0.517693	0.113489	0.605566	0.728393	0.350577	0.819219	0.101006	0.606135	0.137	0.0340165
Q8NFY4	0.582737	0.761227	0.929069	0.781583	0.555288	0.219632	0.105917	0.830479	0.868908	0.515	0.68219
A8MYA2	0.239447	0.971337	0.93416	0.845129	0.954748	0.644613		0.753963	0.497276	0.597	0.0190939
Q8WXQ8	0.0938404	0.652564	0.852355	0.52332	4.90798e-05	0.425669	0.218128	0.416834	0.43681	0.186	0.119499
Q86TZ1	0.0478747	0.411288	0.704513	0.186943	4.90798e-05	4.90798e-05	0.745699	0.603779	0.116712	0.279	0.0539668
Q96A44	0.722348	0.654037	0.393011	0.549576	0.521178	4.90798e-05	0.410407	0.211534	0.638871	0.104	0.00251709
Q502W7	0.0727647	0.712196	0.347783	0.438737	0.717546	0.282405	0.490726	0.124663	0.577325	0.315	0.0198887
Q9C0F0	0.633176	0.82238	0.944046	0.690204	0.73973	0.673767		0.67573	0.480442	0.468	0.0627431
Q8IYX1	0.115678	0.190479	0.151204	0.608013	4.90798e-05	4.90798e-05		0.532466	0.245006	0.074	0.0716199
Q9GZZ1	0.89934	0.566822	0.155059	0.0140248	4.90798e-05	4.90798e-05		0.824687	0.684515	0.235	0.87596
A4D1N5	0.0672002	0.156074	0.135584	0.465101	4.90798e-05	4.90798e-05		0.386601	0.156613	0.088	0.000762263
Q99941	0.380535	0.438184	0.769957	0.752229	0.610209	0.817374	0.369534	0.0351902	0.187239	0.422	0.0284502
Q3LI83	0.391201	0.111509	0.819732	0.872907	4.90798e-05	0.859141		0.599166	0.180564	0.326	0.0647897
P15559	0.0302623	0.607804	0.424003	0.221516	0.603779	0.380613	0.100462	0.767706	0.577767	0.234	0.580134
Q6P5S7	0.0319067	0.0854479	0.143394		4.90798e-05	4.90798e-05		0.544834	0.129865	0.046	0.0110018
Q8N5Y8	0.0768425	0.32854	0.191093	0.27381	4.90798e-05	0.448638		0.377276	0.25173	0.044	0.0163711
Q8N4H0	0.109272	0.460663	0.825664	0.45624	4.90798e-05	0.53919		0.454037	0.307043	0.109	0.0032769
Q8N2G8	0.0890615	0.407411	0.728684	0.462546	4.90798e-05	0.74189		0.0297423	0.0788221	0.213	0.0093412
Q7LGA3	0.0539799	0.426798	0.29608	0.194934	4.90798e-05	0.333399	0.366093	0.11146	0.46773	0.352	0.00750342
Q6IE38	0.101568	0.100859	0.127725		4.90798e-05	4.90798e-05		0.544834	0.129865	0.03	0.0307542
P43251	0.0319203	0.48908	0.334981	0.36796	4.90798e-05	4.90798e-05		0.627534	0.154847	0.168	0.000616443
Q0ZLH3	0.058726	0.53173	0.10647	0.329746	4.90798e-05	0.304491	0.349224	0.474307	0.355485	0.064	0.0220689
P23942	0.0475744	0.548123	0.628936	0.197271	0.76108	0.60962		0.458503	0.0724417	0.026	0.00910226
Q9NYB5	0.056172	0.690552	0.662894	0.411339	4.90798e-05	0.324466		0.333742	0.266798	0.218	0.00129562
Q12983	0.138983	0.678969	0.904157	0.529354	0.829644	0.904	0.308183	0.918331	0.96427	0.38	0.00346693
Q8NAS9	0.0707431	0.127362	0.186545	0.0163623	0.91784	0.819485		0.144147	0.280834	0.172	0.00345445
Q8N386	0.0994402	0.21335	0.651179	0.646499	4.90798e-05	0.411337		0.0783804	0.0465276	0.045	0.00187494
P78334	0.0832272	0.246577	0.374079	0.294466	4.90798e-05	0.798479		0.0936442	0.0889816	0.076	0.00126084
Q4VX76	0.574616	0.651779	0.528842	0.374647	4.90798e-05	0.21708	0.972304	0.504736	0.845006	0.161	0.155397
Q86WA6	0.0270466	0.749252	0.53418	0.144434	4.90798e-05	0.482307	0.543936	0.0615951	0.342822	0.074	0.00568575
Q8NCU7	0.172612	0.679362	0.604419	0.637965	4.90798e-05	0.968393		0.66135	0.859141	0.342	0.0288071
A6NJI9	0.0410798	0.191853	0.162276	0.205316	4.90798e-05	0.630429		0.305914	0.556957	0.073	0.037154
Q09327	0.0480015	0.774675	0.54807	0.537671	0.606822	0.63838		0.320982	0.471264	0.228	0.0147911
Q96AK3	0.0372123	0.243828	0.126687	0.383779	4.90798e-05	0.330994		0.456245	0.27254	0.24	0.419956
Q96LR9	0.0723653	0.425276	0.157086	0.0607741	4.90798e-05	0.954896	0.129836	0.653497	0.163288	0.065	0.00105802
O94927	0.129863	0.278822	0.648707	0.276201	4.90798e-05	0.735117		0.201718	0.199951	0.381	0.0869792
Q9BXA5	0.0864864	0.112294	0.396026	0.135845	4.90798e-05	0.545374		0.37816	0.0048589	0.061	0.0509142
Q86XT4	0.202398	0.406184	0.137611	0.630626	0.561718	0.254479	0.683676	0.373448	0.124712	0.138	0.00531049
Q71UM5	0.977356	0.0764172	0.0621324		0.960638	0.705031	0.434243	0.744638	0.723092	0.509	0.525454
Q9NVS9	0.0270047	0.560687	0.270081	0.374647	4.90798e-05	4.90798e-05	0.117247	0.792049	0.851092	0.26	0.33849
P49447	0.0385499	0.343018	0.186545	0.050174	0.604025	0.788515		0.580025	0.129669	0.029	0.010201
Q9BZA7	0.501641	0.670184	0.880382	0.74875	4.90798e-05	0.446822		0.353521	0.454429	0.619	0.0467567
Q96PG8	0.14372	0.943166	0.936484	0.940204	0.935706	0.990331	0.164331	0.816687	0.37335	0.391	0.00240856
O43167	0.495556	0.70135	0.892245	0.479996	0.622626	0.672785	0.42543	0.519607	0.492564	0.417	0.0222954
Q6JEL2	0.809833	0.575706	0.574811	0.671233	4.90798e-05	4.90798e-05		0.570798	0.194847	0.275	0.0485915
Q8NDX6	0.305222	0.384196	0.144877	0.0686019	0.820613	0.734969	0.847755	0.891681	0.689865	0.29	0.125133
Q5DX21	0.236314	0.536687	0.930849	0.668732	4.90798e-05	0.772172	0.355518	0.748172	0.202601	0.45	0.0437319
Q86XE3	0.0550472	0.626258	0.277693	0.194934	4.90798e-05	0.445595		0.190871	0.767411	0.166	0.119787
O43829	0.675416	0.527117	0.107953	0.574364	4.90798e-05	0.49119	0.355183	0.84162	0.972515	0.317	0.0428336
Q8TEA1	0.0730226	0.577571	0.249221	0.181996	4.90798e-05	4.90798e-05	0.761225	0.52216	0.252025	0.155	0.115223
P01584	0.0468433	0.379926	0.35322	0.123396	4.90798e-05	0.387043		0.209963	0.186405	0.121	0.117405
Q9NUB1	0.0401127	0.733006	0.852355	0.798978	4.90798e-05	0.490994		0.370258	0.345963	0.409	0.00965218
P24071	0.416162	0.21011	0.626464	0.45972	4.90798e-05	0.409816	0.481074	0.000294479	0.151951	0.102	0.0267834
Q9BT23	0.871024	0.307828	0.215214		0.783313	4.90798e-05	0.887033	0.787926	0.647558	0.134	0.47628
Q09MP3	0.159307	0.836319	0.911472	0.315612	0.571583	0.442552		0.626503	0.673571	0.334	0.004739
Q6P7N7	0.0765617	0.390822	0.191093	0.0624049	4.90798e-05	0.73438	0.636593	0.627926	0.0303313	0.017	0.123069
Q6PCT2	0.669901	0.762994	0.517671	0.888291	0.810994	0.901202	0.351909	0.612074	0.68854	0.435	0.109436
Q969E1	0.0889615	0.0134479	0.0150264		0.94454	4.90798e-05		0.502037	0.752196	0.041	0.0165465
Q8TAD2	0.0784697	0.238429	0.537047	0.479996	0.763926	0.719509		0.0634601	0.11519	0.141	0.00454956
O75896	0.0444167	0.734037	0.290495		0.937472	0.752442	0.71112	0.0388221	0.493252	0.158	0.0196085
P10767	0.0779116	0.754503	0.275073	0.248641	4.90798e-05	4.90798e-05		0.73335	0.217472	0.084	0.0195972
Q5VYY1	0.160622	0.148025	0.312293	0.326375	4.90798e-05	0.47038	0.423836	0.247804	0.0350429	0.023	0.247567
O14842	0.154853	0.322405	0.456824	0.680202	4.90798e-05	0.626356		0.297865	0.055362	0.054	0.00454814
Q9Y561	0.269859	0.768294	0.701943	0.936345	4.90798e-05	0.221202	0.632816	0.647853	0.869202	0.484	0.00352494
P24530	0.0889934	0.15038	0.184371	0.329746	0.591509	0.315926	0.928577	0.599902	0.595828	0.043	0.0297382
Q6A163	0.652788	0.197202	0.762147	0.951783	4.90798e-05	0.273227		0.731828	0.51519	0.289	0.405437
Q8WZ79	0.061577	0.467043	0.581088	0.477223	4.90798e-05	0.347288		0.0453497	0.118822	0.127	0.0181746
Q9UHI8	0.522874	0.932957	0.755227	0.992172	0.557988	0.53389		0.732761	0.524123	0.587	0.0176431
P15923	0.906888	0.986258	0.919282	0.964558	0.783362	0.864344	0.843978	0.962699	0.841227	0.899	0.57198
Q9NV39	0.117729	0.0374479	0.636894		0.910577	0.975509		0.429301	0.0687117	0.17	0.00480778
Q9HC07	0.0364189	0.227534	0.459345	0.259948	4.90798e-05	0.922994	0.915065	0.303853	0.136883	0.188	0.00169168
O43281	0.391904	0.478233	0.768425	0.810067	0.657227	0.872736	0.318086	0.840883	0.790773	0.542	0.309966
Q9H3R5	0.0853037	0.234307	0.360981	0.13204	0.787681	0.458503	0.96089	0.0604172	0.547828	0.236	0.553823
Q8N653	0.593225	0.636319	0.804607	0.673842	4.90798e-05	0.333202		0.0702331	0.413006	0.437	0.101334
Q9H9L4	0.298939	0.374822	0.228956	0.501087	0.672834	4.90798e-05	0.901553	0.789153	0.83946	0.215	0.307408
Q96KN3	0.859629	0.298994	0.977609	0.529354	0.725693	0.733595	0.326311	0.840049	0.595288	0.401	0.0509974
Q13105	0.913627	0.843436	0.688696	0.779626	0.580025	0.633276		0.302233	0.774626	0.632	0.0708138
Q9NZJ6	0.0331143	0.501104	0.277693	0.202707	4.90798e-05	4.90798e-05	0.219975	0.595092	0.183951	0.059	0.00042561
Q9UNL2	0.034196	0.123779	0.117048	0.041259	4.90798e-05	0.629252	0.603441	0.776736	0.517006	0.41	0.268222
Q96DT0	0.0461213	0.434699	0.315259	0.512503	4.90798e-05	4.90798e-05		0.638086	0.318773	0.07	0.00413461
Q9HAP2	0.493787	0.365791	0.903564	0.843825	0.650945	0.797301		0.635387	0.21546	0.51	0.00999948
Q8N6F8	0.0557895	0.179141	0.318373	0.174114	4.90798e-05	4.90798e-05	0.124297	0.464344	0.174479	0.044	0.00420967
Q5T124	0.127836	0.576344	0.792744	0.839965	0.709939	0.608736	0.0642048	0.195583	0.410798	0.375	0.0259088
P35713	0.4934	0.412123	0.800801	0.820504	0.918184	0.970945	0.12606	0.31946	0.263411	0.258	0.00175309
A6NJG6	0.358858	0.168933	0.897385	0.908458	0.598086	0.490012		0.771092	0.243436	0.295	0.0375454
Q76L83	0.693479	0.894577	0.919282	0.956186	0.643436	0.785865	0.466135	0.977571	0.90346	0.733	0.533037
B7ZC32	0.385827	0.763239	0.755227	0.326375	4.90798e-05	0.493006		0.48584	0.42984	0.399	0.308166
P58418	0.0599425	0.251239	0.121546	0.0433246	4.90798e-05	0.406577		0.356123	0.204417	0.025	0.0483322
Q8N9E0	0.440914	0.976098	0.115961	0.0930093	0.960638	0.990577	0.57222	0.872834	0.835681	0.364	0.373179
Q86YD3	0.116812	0.437153	0.797143	0.163786	4.90798e-05	0.716613	0.925304	0.254479	0.0586994	0.379	0.0142966
Q9BQ15	0.962386	0.918233	0.982107	0.92107	0.881718	0.81654	0.543517	0.966037	0.916025	0.652	0.809585
Q3SXY7	0.197248	0.255706	0.80782	0.733257	4.90798e-05	0.719166	0.608645	0.13173	0.170356	0.244	0.00289205
A0A3B3IT52	0.263855
Q93034	0.96751	0.473178	0.503238	0.135845	4.90798e-05	0.241718	0.341167	0.0683681	0.713276	0.73	0.602681
Q9UK99	0.0498452	0.339779	0.421383	0.479996	0.729325	0.746454	0.0293747	0.254233	0.725399	0.182	0.101846
Q6L9W6	0.0963727	0.87411	0.683802	0.590074	4.90798e-05	0.55573		0.15362	0.64319	0.275	0.0397555
Q9BRS2	0.102395	0.831362	0.280807	0.509078	0.826012	0.591804	0.944104	0.860025	0.943951	0.819	0.701888
A2A3N6	0.929625	0.826405	0.490979	0.479996	0.652908	0.597252		0.453252	0.431558	0.433	0.0825768
Q53QV2	0.107013	0.0619877	0.0279769		0.957988	4.90798e-05	0.871423	0.813988	0.776982	0.178	0.16558
Q86WS5	0.0981485	0.740761	0.35322	0.771526	4.90798e-05	0.406577		0.542331	0.623804	0.153	0.190013
Q96L42	0.189709	0.688736	0.786417	0.540824	4.90798e-05	0.377718	0.105833	0.420859	0.20054	0.209	0.00993927
Q8N0Z8	0.0298036	0.245497	0.430577	0.279082	4.90798e-05	0.334528	0.892405	0.0869202	0.145571	0.135	0.0987485
P15538	0.0336564	0.214429	0.623845	0.45624	4.90798e-05	0.242405		0.00348466	0.272344	0.117	0.00140499
F8WCM5	0.129512	0.12638	0.599476	0.348717	0.845055	0.946798		0.205252	0.0667975	0.188	0.000413547
O95149	0.106092	0.545718	0.43374	0.429822	0.749301	0.659877	0.464121	0.832196	0.881914	0.202	0.309314
Q8WWG1	0.305785	0.0647853	0.124808		4.90798e-05	0.712883		0.255902	0.0519755	0.016	0.0371894
A6NHT5	0.392231	0.257914	0.809698	0.938356	0.792344	0.953227	0.139908	0.668466	0.648245	0.349	0.00643596
P25092	0.163499	0.790479	0.56275	0.518428	4.90798e-05	0.409276	0.942342	0.115632	0.697767	0.294	0.139325
Q9Y5B6	0.201033	0.947485	0.961594	0.93167	0.864785	0.880933	0.0330676	0.836172	0.815558	0.61	0.207214
Q9Y450	0.909039	0.904098	0.329692	0.399163	0.621644	0.230871	0.701721	0.905276	0.844761	0.815	0.803816
P25445	0.111226	0.410454	0.0980179	0.648728	4.90798e-05	0.401472	0.930256	0.900466	0.894675	0.645	0.65599
O43502	0.0702335	0.251288	0.262122	0.144434	0.570209	0.320883	0.518003	0.444712	0.170307	0.222	0.00208654
Q9H3S5	0.0236631	0.0982086	0.107953	0.283975	4.90798e-05	0.557104		0.190724	0.387975	0.08	0.0136186
Q9UN30	0.216146	0.331485	0.755227	0.739509	4.90798e-05	0.317448	0.781536	0.809472	0.84265	0.204	0.0766384
Q01151	0.095142	0.163436	0.741585	0.429822	4.90798e-05	0.277055	0.906924	0.341202	0.418307	0.057	0.00469871
Q9Y6J3	0.231609	0.0279755	0.520587		0.960638	0.96054		0.462429	0.0921227	0.22	0.045104
P25021	0.196431	0.10827	0.803223	0.0373451	0.704049	0.364368		0.367755	0.072589	0.061	0.00117734
Q17RC7	0.213168	0.35789	0.681034	0.281311	0.665669	0.729178		0.359853	0.196564	0.29	0.0245414
O95455	0.0316866	0.539485	0.427562	0.0648511	4.90798e-05	4.90798e-05	0.700797	0.398528	0.140172	0.13	0.038978
Q9UKP6	0.102185	0.193031	0.749493	0.794031	0.807951	0.935362		0.524908	0.0398037	0.103	0.000927349
Q8NDZ6	0.0919305	0.118233	0.120063	0.156121	4.90798e-05	0.555239		0.209276	0.157399	0.053	0.00546017
Q9UK76	0.532351	0.959264	0.648707	0.70075	0.960638	0.908221	0.75065	0.981104	0.896147	0.484	0.823088
Q9Y2V3	0.550456	0.797939	0.932974	0.912698	0.947534	0.957399		0.806429	0.361227	0.295	0.00661552
P80188	0.127574	0.420319	0.574811	0.0546858	4.90798e-05	0.558675	0.448175	0.382233	0.21335	0.076	0.537857
Q969Z0	0.103892	0.24	0.259453	0.205316	4.90798e-05	0.23092	0.668569	0.197301	0.436319	0.42	0.0133846
Q8WVL7	0.0403129	0.402601	0.127725	0.0546858	0.669153	0.39784	0.461519	0.105669	0.407411	0.056	0.0259991
Q9Y2I1	0.133923	0.645055	0.747121	0.621385	4.90798e-05	0.687706		0.111853	0.430479	0.459	0.182182
P58340	0.14396	0.947632	0.80782	0.257339	0.804761	0.643043		0.82665	0.897472	0.707	0.418571
Q9BRP0	0.723942	0.82881	0.315259	0.709285	0.856834	0.837693	0.0296265	0.831804	0.733448	0.218	0.0428876
Q9Y483	0.546383	0.794356	0.239484	0.569689	0.575804	0.359264	0.579773	0.137423	0.720687	0.395	0.00521072
P0DMQ5	0.174854	0.484319	0.932233	0.881822	0.938699	0.98935		0.742233	0.265227	0.385	0.0819903
Q2VIR3	0.976318	0.769178	0.134546	0.694118	4.90798e-05	4.90798e-05		0.746945	0.418061	0.455	0.258459
Q8TEK3	0.715385	0.94508	0.910138	0.764134	0.737325	0.673276	0.211666	0.934331	0.797988	0.708	0.736892
P49755	0.0517769	0.380859	0.0255054	0.156121	4.90798e-05	0.704049	0.80705	0.581252	0.485595	0.492	0.235399
Q8IVD9	0.138313	0.608589	0.430577	0.543379	4.90798e-05	0.807313	0.0165338	0.168883	0.892417	0.786	0.0928679
Q9NPB1	0.0245671	0.333055	0.0562009	0.139704	4.90798e-05	0.688933		0.303362	0.668663	0.025	0.0135185
Q16819	0.162927	0.819387	0.54807	0.871766	4.90798e-05	0.301301		0.0903067	0.433325	0.34	0.00993287
Q9Y272	0.11098	0.60589	0.151204	0.438737	0.528344	0.639313	0.328745	0.080638	0.869546	0.119	0.584487
Q08623	0.0276079	0.143853	0.0837823	0.374647	4.90798e-05	4.90798e-05		0.623215	0.527656	0.037	0.12491
Q8IUC3	0.0786793	0.990724	0.915229		0.718331	0.756613		0.709742	0.394896	0.243	0.0970792
Q16514	0.640406	0.194748	0.834462	0.0648511	0.909791	4.90798e-05		0.575067	0.551804	0.372	0.0656713
Q6ZS52	0.121717	0.721472	0.487717	0.702979	0.900221	4.90798e-05		0.527804	0.209718	0.303	0.0120687
Q7L591	0.212889	0.803092	0.436953	0.704773	0.791804	0.422233		0.818307	0.818405	0.403	0.172822
Q15784	0.407939	0.965546	0.882952	0.97706	0.822969	0.870577		0.839264	0.628123	0.259	0.061565
Q13753	0.75079	0.913423	0.783945	0.960263	4.90798e-05	0.245055	0.386823	0.707092	0.597546	0.538	0.011285
O60783	0.0197978	0.102528	0.0780485		4.90798e-05	4.90798e-05	0.653714	0.287166	0.642945	0.204	0.0655343
P59046	0.266369	0.553472	0.651179	0.257339	4.90798e-05	0.402209		0.457031	0.0644417	0.246	0.0531421
Q96S19	0.0400566	0.179043	0.374079	0.0300065	4.90798e-05	4.90798e-05		0.550135	0.295607	0.049	0.040066
Q6P9G4	0.0877868	0.112294	0.127725	0.147152	0.81065	0.856736	0.113638	0.748368	0.64481	0.117	0.239607
P81534	0.10966	0.129031	0.0184371		0.909301	0.784736		0.380025	0.303411	0.031	0.07777
Q9H2A7	0.170653	0.204761	0.539568	0.255055	0.536638	0.601816	0.618212	0.0535951	0.175804	0.09	0.0292252
A0A075B6N2	0.501149	0.0748466	0.275073		4.90798e-05	0.895509		0.26135	0.0308221		0.0355039
Q9HB96	0.174792	0.286822	0.141367	0.186943	4.90798e-05	0.872982	0.38867	0.0906012	0.356663	0.2	0.015116
O60663	0.874406	0.470675	0.967575	0.960263	4.90798e-05	0.842552	0.594041	0.84481	0.722405	0.328	0.090554
Q9BTE1	0.0299229	0.331632	0.11858	0.0850728	4.90798e-05	0.54027	0.0743601	0.579043	0.233767	0.108	0.0399989
P00390	0.0417617	0.712393	0.568731	0.608013	4.90798e-05	0.62292	0.0256819	0.753472	0.576638	0.517	0.416312
A6NH21	0.0780942	0.108957	0.474074	0.438737	4.90798e-05	0.668957		0.346896	0.0125644	0.053	0.000744285
Q5TEC3	0.498902	0.944638	0.415254	0.867254	0.789006	0.693644	0.204868	0.677104	0.716417	0.316	0.00625807
P55001	0.0888768	0.0512883	0.87099	0.150576	4.90798e-05	0.832245		0.275926	0.246086	0.037	0.0045213
Q14D04	0.199822	0.569227	0.468835	0.543379	4.90798e-05	0.314847	0.406798	0.0162454	0.496147	0.247	0.0891534
O43299	0.113082	0.178601	0.528842	0.661339	4.90798e-05	0.31465	0.736131	0.158135	0.139485	0.211	0.0135753
Q9BWJ5	0.0228584	0.0991411	0.100736		0.931288	4.90798e-05	0.389845	0.66984	0.735656	0.141	0.411068
A6NEV1	0.128261	0.204025	0.403737	0.875571	0.887902	0.977767		0.210945	0.257227	0.243	0.00247227
Q5JS37	0.0309561	0.831706	0.244229	0.450696	4.90798e-05	4.90798e-05		0.718577	0.346307	0.186	0.0284201
Q8TBK2	0.0595263	0.344147	0.783945	0.532779	4.90798e-05	0.732957	0.372975	0.112147	0.195092	0.099	0.0142294
Q5H9E4	0.0295756	0.495951	0.517671	0.119972	4.90798e-05	4.90798e-05		0.66238	0.0522699	0.029	0.000139912
Q96JG8	0.593941	0.540025	0.855024	0.648728	0.552982	0.501448		0.622184	0.394454	0.411	0.18981
Q5TC84	0.0985365	0.915092	0.616677	0.861981	0.873031	0.912933	0.556358	0.446331	0.760344	0.357	0.184665
A0A1B0GX68	0.399716	0.0505031	0.191093		0.861252	4.90798e-05		0.277399	0.167411		0.0100269
Q96D98	0.173504	0.189153	0.544758	0.563818	0.885252	0.964417		0.444957	0.0684663	0.082	0.00332505
Q8TEB7	0.0962318	0.627485	0.367308	0.45972	0.753521	0.27146		0.193571	0.233963	0.26	0.00249423
Q92738	0.430101	0.84265	0.950175	0.832898	0.897865	0.488933		0.930945	0.96908	0.543	0.82574
Q9H079	0.253946	0.513178	0.427562	0.312677	4.90798e-05	0.333939	0.0412086	0.614871	0.61335	0.077	0.0773346
O00198	0.553917	0.0159018	0.18012		0.926528	0.951018		0.118184	0.0954601	0.049	0.00428647
Q8NAF0	0.495261	0.742871	0.83377	0.911557	0.805153	0.974331	0.0462442	0.740368	0.729767	0.483	0.00334303
P42126	0.0270902	0.33816	0.318373	0.123396	4.90798e-05	0.759411		0.60584	0.050454	0.17	0.00734526
O43633	0.378507	0.27411	0.551678	0.015112	0.828466	0.916417	0.853294	0.852564	0.864491	0.467	0.689309
Q96AY4	0.566837	0.937325	0.929662	0.854697	0.736442	0.603534	0.66496	0.823313	0.847313	0.598	0.689258
P0CB48	0.917434	0.82719	0.777866	0.650631	0.755288	0.519362		0.429546	0.638086	0.367	0.0812112
Q6NV75	0.199228	0.403779	0.852355	0.842085	0.767902	0.852761		0.600491	0.142282	0.162	0.00671374
Q08499	0.750527	0.530552	0.948643	0.62818	0.80054	0.653791	0.407554	0.922209	0.902429	0.777	0.510281
Q8N4V1	0.0371855	0.144589	0.285997		4.90798e-05	0.845202		0.721276	0.554896	0.473	0.321564
Q9BYJ0	0.270687	0.332466	0.67189	0.724125	0.76908	0.736344		0.38238	0.0431411	0.169	0.000593273
Q8NCE2	0.065069	0.747975	0.840393	0.731409	0.594503	0.562258		0.883337	0.765448	0.421	0.513896
Q99988	0.129472	0.130847	0.499679	0.150576	4.90798e-05	0.445252	0.724969	0.318429	0.0321963	0.103	0.00772318
Q8IZ73	0.0753333	0.751509	0.674262	0.884975	4.90798e-05	0.22773	0.126647	0.564859	0.692663	0.395	0.0224675
O75096	0.934076	0.931681	0.713904	0.958306	0.560736	0.544834	0.761393	0.702773	0.533006	0.589	0.0322327
P31276	0.525491	0.902528	0.883743	0.949011	0.537178	0.897374		0.827534	0.512638	0.413	0.11356
Q53RD9	0.470963	0.594847	0.708961	0.743422	4.90798e-05	0.22719	0.417793	0.0109939	0.479509	0.355	0.38483
Q9H1X3	0.0884941	0.598822	0.174089	0.26484	0.535411	0.939239	0.690978	0.244368	0.780025	0.13	0.00225944
Q96J01	0.079383	0.561031	0.523059	0.221516	0.519117	4.90798e-05	0.989173	0.413252	0.446233	0.421	0.164948
Q96HR8	0.247744	0.598479	0.951016	0.930963	0.866748	0.887558	0.251951	0.932908	0.775804	0.858	0.450976
A6NNL5	0.0330631	0.0846135	0.40952	0.336541	4.90798e-05	0.647509	0.964415	0.00274847	0.0580613	0.009	0.00292188
O00253	0.105777	0.0137914	0.0311898		0.886969	0.94081		0.40211	0.25011	0.024	0.0227209
P49639	0.882649	0.761669	0.969255	0.93254	0.784147	0.68692		0.923534	0.628319	0.723	0.29967
P07919	0.0267682	0.0223804	0.000197716		0.960638	0.635288		0.74935	0.831117	0.326	0.537856
Q9NZQ0	0.585203	0.709988	0.162276	0.290552	4.90798e-05	4.90798e-05	0.640369	0.514356	0.805497	0.11	0.385837
Q9H305	0.50692	0.207656	0.971084	0.98217	0.843043	0.973791	0.738984	0.886528	0.485202	0.375	0.0329124
Q13609	0.0419809	0.332025	0.283377	0.191781	0.642405	0.411337		0.382037	0.730405	0.083	0.310453
Q00653	0.647164	0.94238	0.98354	0.981409	0.62562	0.742528	0.0506924	0.964859	0.912785	0.888	0.884861
Q9NQ36	0.80851	0.914454	0.728684	0.898456	4.90798e-05	0.304098		0.695166	0.319166	0.566	0.00759016
Q16873	0.0221026	0.0153129	0.127725	0.0607741	4.90798e-05	0.960245		0.375117	0.223755	0.029	0.00360068
Q7RTS3	0.313372	0.919558	0.724878	0.940204	0.768785	0.955485	0.169282	0.658896	0.573497	0.295	0.0104178
A0A1B0GWK0	0.373487	0.26881	0.0757748		0.889031	0.52962		0.226847	0.603436		0.236168
P56880	0.100962	0.119067	0.47704	0.141933	4.90798e-05	4.90798e-05		0.612319	0.0765644	0.038	0.0603932
Q8IYS4	0.212504	0.639755	0.66754	0.402153	0.937325	0.617325	0.947042	0.0972761	0.430184	0.28	0.0307663
Q9BV68	0.783024	0.473031	0.639415	0.652642	0.722798	0.723043	0.238775	0.0764172	0.529276	0.809	0.061546
Q9P2K1	0.0586022	0.82989	0.590529	0.750598	0.728589	0.418945		0.251877	0.780712	0.484	0.0607528
Q6ZWJ8	0.409247	0.397988	0.628936	0.963362	0.533791	0.551117		0.729031	0.185767	0.495	0.025526
Q8TDS5	0.083706	0.236074	0.811033	0.433083	0.715534	0.880834		0.321129	0.0927607	0.068	0.00190968
Q9UIH9	0.597088	0.902037	0.880382	0.872907	4.90798e-05	0.89654		0.472196	0.373202	0.437	0.0118815
P37059	0.0402418	0.400785	0.337749	0.212981	4.90798e-05	0.315632	0.0130088	0.538307	0.261988	0.033	0.0230257
Q86TJ2	0.569983	0.719018	0.424003	0.668732	4.90798e-05	0.769521	0.808812	0.0763681	0.60589	0.243	0.257384
P59090	0.0859839	0.073227	0.133113		0.960638	0.793472		0.121865	0.168196	0.202	0.0042948
Q9UNN8	0.0919039	0.221988	0.55756	0.477223	4.90798e-05	0.350184		0.115975	0.123141	0.019	0.00743286
P20849	0.940473	0.99735	0.919282	0.979235	0.643926	0.94719		0.855166	0.454871	0.615	0.0885526
Q9NRS4	0.123888	0.455264	0.47966	0.671233	4.90798e-05	0.39892	0.333949	0.497129	0.10184	0.119	0.00499017
Q9H2L5	0.117061	0.250209	0.590529	0.312677	4.90798e-05	0.702675	0.230466	0.144736	0.549497	0.11	0.00955637
Q5EBM0	0.0397309	0.295755	0.386338	0.433083	4.90798e-05	0.925939	0.0169534	0.347239	0.17865	0.128	0.00344375
P56749	0.0694931	0.0626748	0.374079	0.23516	4.90798e-05	4.90798e-05		0.64746	0.570896	0.035	0.0413361
Q8NB37	0.036944	0.121669	0.233948	0.171776	4.90798e-05	4.90798e-05	0.348552	0.576785	0.199313	0.059	0.00624476
O75949	0.11046	0.22719	0.718551	0.712274	4.90798e-05	0.840589		0.0813742	0.0631656	0.111	0.00180646
Q96PL2	0.187516	0.285104	0.771885	0.345075	4.90798e-05	4.90798e-05		0.655215	0.0980613	0.071	0.00121965
Q9H8J5	0.175477	0.217669	0.773862	0.537671	4.90798e-05	0.806429	0.921192	0.0316074	0.10989	0.386	0.00512173
Q16763	0.967384	0.875681	0.360981	0.32257	0.842012	0.78346	0.253378	0.681767	0.734086	0.698	0.636118
Q86TC9	0.919737	0.762012	0.875389	0.776147	0.775755	0.574528	0.31624	0.948712	0.89816	0.731	0.420187
Q96SZ4	0.716958	0.674307	0.734615	0.698576	4.90798e-05	0.580859		0.240883	0.705472	0.32	0.0077461
P05231	0.264111	0.122454	0.307251	0.229669	4.90798e-05	0.670675	0.233823	0.0521718	0.223804	0.029	0.0950249
Q8IXL7	0.0365588	0.358282	0.401364	0.635573	0.735067	0.736736		0.15465	0.0681227	0.094	0.00150197
Q9BZD2	0.0474677	0.158528	0.679205	0.200641	4.90798e-05	0.609914	0.512967	0.216393	0.0649816	0.033	0.0023115
Q8N5Z0	0.0392249	0.465521	0.537047	0.205316	4.90798e-05	4.90798e-05	0.800084	0.362896	0.34611	0.087	0.463042
Q13237	0.959275	0.901742	0.283377	0.408132	0.616344	4.90798e-05		0.526822	0.908025	0.384	0.16106
A6NMU1	0.197117	0.0296933	0.093767	0.121657	4.90798e-05	0.373644		0.422037	0.312196	0.034	0.00276854
Q8N3G9	0.054045	0.129816	0.231625	0.166286	4.90798e-05	0.26935	0.236341	0.270331	0.270724	0.069	0.00182184
Q9Y5P2	0.210071	0.567902	0.482576		0.931092	4.90798e-05	0.670332	0.162994	0.444417	0.186	0.00320208
Q8TDN4	0.234473	0.894479	0.916069	0.813438	0.729374	0.919853	0.436676	0.921423	0.879853	0.537	0.74767
Q9BPX6	0.0684475	0.790037	0.177698	0.189552	4.90798e-05	4.90798e-05	0.148972	0.411485	0.817767	0.393	0.158205
P48745	0.321684	0.170503	0.0911472	0.683844	4.90798e-05	0.548025	0.242719	0.0210061	0.373742	0.168	0.0193564
O75414	0.0259321	0.170847	0.133113	0.374647	4.90798e-05	4.90798e-05	0.947713	0.244319	0.424049	0.032	0.002098
Q9UDV6	0.596015	0.733202	0.275073	0.55561	0.58189	0.78135	0.394041	0.0423558	0.454773	0.238	0.00916388
Q9BRP4	0.0475732	0.716663	0.393011	0.283975	4.90798e-05	4.90798e-05	0.0679815	0.621742	0.495166	0.253	0.413907
Q9NZ38	0.108911	0.330552	0.149523	0.646499	4.90798e-05	4.90798e-05		0.667583	0.463509	0.121	0.0203883
P21953	0.0212381	0.409865	0.53161	0.625788	4.90798e-05	0.606675		0.37973	0.146699	0.161	0.00287727
Q96AP0	0.119266	0.177227	0.827295	0.635573	4.90798e-05	0.569129	0.886865	0.829448	0.804221	0.61	0.111278
Q86W50	0.10752	0.603485	0.16623	0.537671	4.90798e-05	0.417227	0.516072	0.775853	0.935411	0.367	0.699406
P21918	0.103042	0.162699	0.720775	0.276201	4.90798e-05	0.386209		0.439067	0.063411	0.161	0.0014017
Q96RD7	0.0540538	0.224687	0.350353	0.1278	4.90798e-05	0.752147	0.282417	0.226601	0.451485	0.065	0.0038279
O43548	0.07511	0.675926	0.59656	0.370678	4.90798e-05	4.90798e-05		0.240344	0.487067	0.166	0.13329
Q13769	0.153354	0.515239	0.508823	0.515492	0.634945	0.352393	0.488124	0.0994356	0.708123	0.577	0.0455286
Q8N1M1	0.0705059	0.39892	0.699718	0.45624	0.528736	0.374969		0.0163436	0.132957	0.196	0.00202751
Q8N6C7	0.0808643	0.131043	0.468835		4.90798e-05	4.90798e-05		0.248	0.123632	0.1	0.00604961
Q4G0N0	0.170073	0.697521	0.144877		0.925939	0.708172		0.249963	0.407509	0.078	0.0104135
Q9H336	0.105553	0.493497	0.55756	0.610622	4.90798e-05	4.90798e-05		0.254184	0.206429	0.288	0.01556
P19532	0.529146	0.477988	0.894568	0.698576	0.785816	0.962994	0.073269	0.892319	0.817571	0.693	0.986825
A5A3E0	0.533116	0.893791	0.56275	0.934225	0.624638	0.207411		0.819632	0.850552	0.757	0.506497
Q9UF12	0.046868	0.454037	0.636894	0.535225	4.90798e-05	0.236613	0.212337	0.00215951	0.227534	0.093	0.000613693
Q8N104	0.131051	0.027681	0.00434976		0.779681	0.82238		0.387141	0.277791	0.037	0.0890523
Q9NTI7	0.157513	0.889129	0.515249	0.881822	0.639018	0.748663	0.381032	0.225767	0.572466	0.285	0.014593
Q53SF7	0.612294	0.714847	0.783945	0.62818	0.885595	0.578552	0.827612	0.956761	0.932172	0.662	0.666436
Q8NHS2	0.0841206	0.561914	0.716277	0.329746	4.90798e-05	0.312393		0.549595	0.193571	0.057	0.00709042
Q8TCJ2	0.129146	0.657178	0.864021	0.441346	0.580613	0.436908	0.589005	0.681521	0.639853	0.424	0.0962291
Q4G0S7	0.35806	0.628466	0.039395	0.315612	4.90798e-05	0.567215	0.483928	0.177129	0.788712	0.275	0.248188
P49863	0.279836	0.597006	0.401364	0.600946	4.90798e-05	4.90798e-05		0.608245	0.596908	0.084	0.0986421
P06280	0.0428827	0.494233	0.681034	0.212981	4.90798e-05	4.90798e-05		0.342969	0.207607	0.131	0.012117
Q5VXT5	0.0521442	0.400834	0.734615	0.429822	0.74454	0.468221	0.547797	0.508221	0.0421104	0.063	0.00399789
P22083	0.0773654	0.603043	0.616677	0.646499	0.706552	0.653546	0.835921	0.0364663	0.395926	0.256	0.000540077
Q8NCU4	0.251623	0.736294	0.860313	0.714231	0.550429	0.810454	0.758288	0.513227	0.67038	0.424	0.0363877
Q2M3R5	0.0287931	0.231411	0.158569	0.0607741	0.696098	0.71789		0.509448	0.0446135	0.04	0.000778464
Q92956	0.169709	0.209571	0.537047	0.764134	4.90798e-05	4.90798e-05	0.561561	0.170798	0.316221	0.553	0.000321983
Q5VZB9	0.331192	0.927755	0.827295	0.905958	0.585129	0.908074	0.790768	0.716564	0.435092	0.391	0.00139396
P0DI80	0.04132	0.011092	0.00746379		0.932025	4.90798e-05	0.475787	0.539485	0.307779	0.026	0.0391562
Q07812	0.080182	0.432	0.272601	0.0136986	0.664147	4.90798e-05		0.791215	0.637693	0.552	0.864895
Q9UBD6	0.0302406	0.438233	0.54807	0.420254	4.90798e-05	0.761816		0.540368	0.00937423	0.153	0.00157687
Q8N9I9	0.551848	0.558626	0.760121	0.518428	4.90798e-05	0.859436	0.450273	0.308761	0.229202	0.252	0.0181224
Q9BUZ4	0.802384	0.41438	0.35322	0.579256	4.90798e-05	0.304147		0.22665	0.310577	0.583	0.07435
P0DTE5	0.0713833	0.424393	0.544758	0.194934	4.90798e-05	0.228957		0.595239	0.111607		0.0790318
Q9H6Y5	0.200845	0.854429	0.380456	0.808056	0.871558	0.857423		0.309693	0.649227	0.373	0.0198616
Q9P270	0.750825	0.846037	0.965004	0.895629	0.876761	0.930601	0.470164	0.974773	0.989595	0.796	0.789813
P0DPH7	0.982664	0.56373	0.244229	0.26484	0.665423	0.501546	0.0797314	0.813644	0.757693		0.916227
P78367	0.343346	0.783853	0.211062	0.755599	0.75092	0.961963	0.364163	0.198626	0.751362	0.269	0.00480404
Q9HCN8	0.248594	0.94292	0.471455	0.755599	4.90798e-05	0.854822		0.242454	0.631166	0.399	0.00658924
Q71SY5	0.907918	0.84481	0.990658	0.859426	0.750675	0.924908	0.897272	0.929325	0.717006	0.734	0.481701
Q8TAB7	0.0572385	0.0766135	0.172063		0.952049	4.90798e-05		0.287607	0.520785	0.101	0.0219032
P03897	0.946103	0.00471166	0.0544709		4.90798e-05	0.979387	0.145027	0.226012	0.40584	0.056	0.0471991
Q14264	0.201393	0.419779	0.701943	0.676125	4.90798e-05	0.423706	0.948972	0.197006	0.0363681	0.101	0.00476897
P41273	0.0678543	0.206577	0.415254	0.191781	4.90798e-05	0.911117	0.417961	0.192785	0.173006	0.065	0.000949714
Q9H598	0.0386233	0.426552	0.47704	0.329746	4.90798e-05	0.336589		0.42454	0.147092	0.142	0.00273379
P51589	0.0812369	0.378896	0.515249	0.125897	4.90798e-05	0.259583		0.129521	0.187828	0.064	0.0248733
A6NE52	0.0645987	0.386552	0.732539	0.739509	0.52746	0.64692		0.173301	0.23627	0.323	0.00496941
P0C7A2	0.104745	0.32746	0.133113	0.1278	0.713963	0.632687		0.365006	0.520147	0.213	0.0328734
P49757	0.874797	0.438724	0.956008	0.600946	0.611436	0.562012	0.826269	0.88692	0.878086	0.892	0.651559
Q6MZM9	0.223634	0.0546748	0.792744	0.72793	0.861595	0.985914		0.363092	0.0611043	0.33	0.00426959
Q99805	0.299074	0.361718	0.427562	0.45972	4.90798e-05	0.533153		0.36481	0.0484417	0.18	0.00575882
Q8TBF2	0.0245971	0.643877	0.102022	0.509078	4.90798e-05	0.739632	0.435418	0.409767	0.30984	0.064	0.0693837
P01019	0.201891	0.256834	0.43374	0.11584	4.90798e-05	0.254969		0.489865	0.0419632	0.22	0.225846
Q8N8L6	0.0437981	0.381055	0.0424102	0.113775	4.90798e-05	0.975706		0.50027	0.589742	0.056	0.000511103
O14512	0.363357	0.666798	0.929662	0.816645	0.869006	0.950822	0.253714	0.758086	0.555828	0.469	0.00310795
Q86SG4	0.0864446	0.0345521	0.0589195	0.42618	0.657571	0.695607		0.253104	0.559067	0.13	0.00303326
Q9BRX9	0.117731	0.734675	0.16623	0.552729	4.90798e-05	0.381546	0.913386	0.315632	0.297423	0.513	0.301888
Q8N283	0.451179	0.805742	0.777866	0.399163	0.744049	0.865129		0.187485	0.688049	0.411	0.134274
Q13330	0.93015	0.651387	0.952696	0.92993	0.635239	0.513718	0.831473	0.910822	0.965693	0.882	0.323671
Q6NXT6	0.0360701	0.488393	0.604419	0.625788	0.687264	0.673521	0.926563	0.367902	0.260515	0.061	0.018152
Q86YC3	0.161958	0.442601	0.59394	0.312677	4.90798e-05	0.315239		0.58665	0.0199755	0.227	0.000677532
Q9BWT1	0.355971	0.66665	0.465721	0.798978	0.680294	0.74189	0.546538	0.864834	0.949546	0.355	0.156013
P61580	0.109705	0.30027	0.0640107		0.960638	4.90798e-05		0.431067	0.556761	0.198
Q8N103	0.277773	0.612025	0.708961	0.718743	4.90798e-05	0.644859		0.325693	0.679607	0.295	0.0545453
Q8NEC7	0.0550078	0.273521	0.329692	0.218852	4.90798e-05	0.289914	0.39958	0.162503	0.207018	0.107	0.0112093
Q96T92	0.472387	0.75092	0.755227	0.615677	0.743117	0.862969	0.00377675	0.250356	0.394307	0.337	0.00151577
O14944	0.0638943	0.0630675	0.262122	0.221516	0.732172	0.618994	0.534788	0.278577	0.123534	0.007	0.00478749
P50406	0.116664	0.11416	0.497108	0.890248	0.58135	0.824982		0.630724	0.215215	0.258	0.00336794
Q9UHT4	0.0345271	0.00888344	0.0143344		0.719755	4.90798e-05		0.592	0.330798	0.064	0.147025
Q16134	0.0344974	0.921914	0.393011	0.494292	4.90798e-05	4.90798e-05		0.29384	0.639656	0.348	0.0220656
P16520	0.965982	0.397301	0.195591	0.339802	4.90798e-05	4.90798e-05	0.512044	0.695656	0.53865	0.308	0.708624
Q8IY82	0.0808286	0.393521	0.177698	0.608013	0.560491	0.724466		0.313276	0.601767	0.392	0.0609583
O43193	0.113763	0.214528	0.334981	0.483094	0.528589	0.921325		0.275436	0.316712	0.163	0.00467438
P51151	0.612154	0.368638	0.0810143	0.383779	4.90798e-05	0.505472	0.102979	0.736589	0.857423	0.525	0.801116
C9JQL5	0.117545	0.0385276	0.277693		4.90798e-05	0.750528		0.295706	0.0260123	0.023	0.00257828
Q9ULC3	0.65848	0.709153	0.811033	0.383779	4.90798e-05	4.90798e-05	0.656819	0.898896	0.929374	0.18	0.621129
P11717	0.128668	0.958282	0.830656	0.746738	0.558233	0.284025	0.774486	0.625963	0.550086	0.74	0.0619341
P0DH78	0.112098	0.106748	0.0757748	0.877419	4.90798e-05	0.829153		0.236074	0.220368	0.157	0.00931096
A6XGL0	0.045462	0.255117	0.144877	0.342792	0.579387	0.556417	0.753168	0.168344	0.249325	0.033	0.00721158
Q6UX72	0.0543347	0.529178	0.758489	0.673842	0.566528	0.86346	0.825682	0.177227	0.0188957	0.168	0.00727728
Q6DKJ4	0.405929	0.559804	0.401364	0.666232	4.90798e-05	0.684712	0.0823332	0.0423067	0.479411	0.188	0.119456
Q8WWI5	0.0732819	0.182233	0.350353	0.537671	0.579534	0.475043	0.493496	0.117006	0.228564	0.119	0.0271045
O95153	0.636983	0.953767	0.747121	0.961024	0.852908	0.733644		0.785914	0.594896	0.499	0.0584487
P46091	0.0812355	0.0773988	0.182294	0.00331594	4.90798e-05	0.726969	0.328661	0.250209	0.139337	0.029	0.00552493
Q96JM4	0.127269	0.881227	0.511838	0.59801	0.648442	0.710429		0.182184	0.798969	0.402	0.00958086
P0C7W0	0.129575	0.037546	0.611537	0.808056	0.816933	0.64211		0.246626	0.0235092	0.209	0.00149155
Q6NW29	0.93813	0.342479	0.487717	0.248641	0.854331	0.857178	0.223752	0.232687	0.524613	0.187	0.210175
Q8NFR3	0.0246949	0.00495706	0.0172508		0.538945	4.90798e-05	0.87671	0.579975	0.530552	0.022	0.0829354
Q96BT3	0.254973	0.587288	0.795808	0.574364	0.675485	0.884172	0.953336	0.918822	0.781742	0.4	0.187402
A0A1B0GUA6	0.160258	0.26665	0.590529	0.326375	0.819043	0.860368		0.364025	0.105963		0.0057244
Q9Y385	0.452252	0.422528	0.965943	0.441346	4.90798e-05	0.74189		0.844319	0.89546	0.383	0.66925
Q53FA7	0.0685193	0.860663	0.720775	0.306534	4.90798e-05	4.90798e-05	0.761645	0.631362	0.616393	0.188	0.139031
Q9Y5N1	0.14816	0.368785	0.651179	0.7899	4.90798e-05	0.906307		0.597006	0.0389693	0.109	0.0017806
Q5GLZ8	0.582827	0.916515	0.839306	0.910687	4.90798e-05	0.363681	0.186236	0.668123	0.371387	0.479	0.210444
A6NFE3	0.053416	0.128	0.0322772		0.836908	4.90798e-05		0.315239	0.704491	0.071	0.142192
Q8NFR7	0.132487	0.326626	0.195591	0.711024	4.90798e-05	0.703067	0.928242	0.51519	0.436172	0.314	0.0223244
Q15319	0.913838	0.242994	0.523059	0.212981	4.90798e-05	0.554503	0.163072	0.395779	0.30719	0.097	0.0559339
Q6NVV9	0.145347	0.568883	0.758489	0.668732	4.90798e-05	4.90798e-05		0.542577	0.26611	0.2	0.00442351
Q68EM7	0.828583	0.73011	0.980377	0.947162	0.874503	0.822282	0.137474	0.977129	0.897669	0.923	0.897626
A0A1B0GTK5	0.0853345	0.140712	0.0529386		0.960638	4.90798e-05		0.346061	0.347092		0.00473742
Q7Z4H7	0.158921	0.658307	0.54807	0.237552	0.545914	0.46454	0.812002	0.879313	0.868123	0.602	0.172878
Q8WVT3	0.13188	0.81973	0.756512	0.841161	0.847509	0.835436		0.158429	0.449669	0.484	0.437196
P28356	0.742353	0.950969	0.946073	0.951783	0.563337	0.982773	0.306588	0.856933	0.681914	0.503	0.119753
O43345	0.825958	0.951656	0.285997	0.0913786	4.90798e-05	4.90798e-05		0.575117	0.774331	0.481	0.003685
Q9NZL9	0.0337434	0.472	0.307251	0.0624049	4.90798e-05	4.90798e-05		0.723681	0.46719	0.339	0.667322
Q3MIP1	0.118884	0.435239	0.147941	0.276201	4.90798e-05	0.574577	0.43206	0.460515	0.134184	0.119	0.0129315
Q15326	0.931687	0.533055	0.288221	0.646499	4.90798e-05	0.53011	0.781368	0.161718	0.536	0.612	0.0456928
Q9Y3C4	0.0834685	0.207804	0.151204	0.0373451	4.90798e-05	4.90798e-05	0.242887	0.578356	0.571534	0.087	0.355677
Q8WUH6	0.0566155	0.956074	0.609411		0.960638	0.853988		0.837301	0.539141	0.348	0.690845
Q8N3J2	0.0453059	0.361178	0.315259	0.345075	4.90798e-05	0.291043	0.208561	0.205055	0.335902	0.108	0.00822837
Q4G112	0.594025	0.535804	0.953438	0.797347	0.688883	0.720687		0.812074	0.140564	0.413	0.0367516
P49771	0.112092	0.0213497	0.137611	0.144434	4.90798e-05	0.844712		0.408147	0.0459877	0.061	0.0408689
Q12999	0.125085	0.189104	0.0697445	0.0134268	4.90798e-05	0.80054		0.267975	0.175215	0.027	0.101869
H3BQB6	0.177507	0.761914	0.380456	0.923027	0.920834	0.76589	0.0852707	0.745325	0.811043	0.324	0.0830605
Q9HCM9	0.708708	0.295018	0.0408779	0.414818	4.90798e-05	0.329325	0.709694	0.178503	0.735411	0.55	0.155573
Q8WXX5	0.262883	0.765693	0.0911472	0.077843	0.835926	0.738454	0.66689	0.14454	0.577718	0.581	0.278719
Q5T5N4	0.0549754	0.515092	0.158569	0.339802	4.90798e-05	0.452074	0.12287	0.271706	0.715681	0.161	0.00352057
Q8IZ69	0.0579733	0.525497	0.208937	0.676125	0.711656	0.403779	0.935711	0.0577669	0.195779	0.524	0.0139163
P21580	0.412286	0.580319	0.511838	0.921885	4.90798e-05	0.214969	0.329081	0.828417	0.877595	0.715	0.713191
Q9UBM4	0.158706	0.199018	0.490979	0.479996	4.90798e-05	0.518429		0.0661595	0.260025	0.121	0.0328923
Q5VTT2	0.0253185	0.34184	0.318373	0.595347	4.90798e-05	4.90798e-05		0.557252	0.465374	0.139	0.0111918
P41180	0.176089	0.63038	0.967723	0.571809	0.616982	0.680147		0.705521	0.533693	0.181	0.00254217
Q9NYU2	0.576416	0.843681	0.681034	0.468526	0.561374	0.371337	0.537222	0.155681	0.607607	0.667	0.510966
Q5T6R2	0.0613026	0.0315092	0.0757748		4.90798e-05	0.587387		0.294577	0.175902	0.028	0.00674649
Q8N4Q0	0.038688	0.709399	0.515249	0.497663	4.90798e-05	4.90798e-05	0.729417	0.690699	0.183607	0.26	0.0550221
Q8NEE0	0.199373	0.402061	0.267411		0.960638	0.580074		0.224098	0.37281	0.259	0.00322795
Q8N6G2	0.0375959	0.278724	0.646384	0.393075	4.90798e-05	4.90798e-05		0.479166	0.655313	0.175	0.0121962
Q9H3H1	0.0327578	0.775067	0.280807	0.141933	0.68535	0.249669	0.209148	0.156319	0.782577	0.188	0.217896
Q562F6	0.342894	0.965939	0.539568	0.332953	0.602896	0.475485	0.92522	0.871755	0.971926	0.582	0.281195
Q8WXG1	0.0298987	0.590037	0.0342544	0.11584	4.90798e-05	0.396123	0.896181	0.495215	0.683975	0.072	0.0119076
Q9Y289	0.0345411	0.353865	0.762147	0.468526	4.90798e-05	0.563632	0.457491	0.414184	0.0809816	0.132	0.00177347
Q7L4S7	0.0725867	0.518331	0.436953	0.319145	0.665423	0.586258	0.442971	0.388221	0.0395092	0.088	0.0189496
Q8IYD8	0.197423	0.894773	0.739657	0.433083	0.55146	0.337325	0.209736	0.129669	0.661742	0.522	0.202307
Q9H2X0	0.179826	0.778061	0.602195	0.93678	0.560589	0.815902		0.658356	0.402601	0.454	0.00250494
Q96DU7	0.246669	0.904245	0.77579	0.891172	0.897816	0.752245	0.91154	0.663706	0.569816	0.468	0.0235242
Q8N9P6	0.272787	0.258847	0.537047	0.161231	4.90798e-05	0.782037		0.122601	0.00932515	0.153	0.00606857
A4D256	0.175405	0.538896	0.482576	0.297293	4.90798e-05	0.254184		0.18773	0.26346	0.19	0.049244
P01236	0.141171	0.129914	0.164352	0.0597956	4.90798e-05	0.414282	0.120436	0.0414724	0.4	0.026	0.0550579
O75460	0.274645	0.652221	0.898868	0.746738	4.90798e-05	0.612564		0.656491	0.594012	0.274	0.0547319
Q9UHJ9	0.0235723	0.0380859	0.164352	0.0569689	4.90798e-05	0.379436	0.629878	0.419828	0.0822086	0.014	0.00160445
P21941	0.264507	0.631902	0.396026	0.671233	4.90798e-05	0.387337		0.637693	0.258896	0.243	0.123517
P16871	0.115472	0.425914	0.812664	0.786747	4.90798e-05	0.296049	0.434075	0.322209	0.387877	0.481	0.00268295
O43731	0.028186	0.089816	0.111858	0.117906	4.90798e-05	4.90798e-05	0.570961	0.543853	0.402356	0.035	0.00525445
Q9NR83	0.338564	0.225374	0.607039	0.854697	0.854233	0.893104	0.659001	0.23254	0.260761	0.288	0.00292645
Q5W0V3	0.0819433	0.275239	0.233948	0.26484	4.90798e-05	0.303656	0.741334	0.178994	0.270037	0.197	0.1279
Q9H490	0.0238428	0.0514847	0.127725	0.01995	4.90798e-05	0.501693	0.26454	0.415018	0.152687	0.145	0.0036674
P59051	0.106985	0.247362	0.657901	0.543379	0.936785	0.567706		0.310479	0.150626	0.299	0.00398212
Q6R327	0.0779517	0.75784	0.54807	0.654925	4.90798e-05	0.493448	0.617373	0.86665	0.844221	0.704	0.571663
Q13114	0.626181	0.445252	0.285997	0.485432	0.564613	4.90798e-05		0.477497	0.599656	0.56	0.0697505
O75056	0.287176	0.286135	0.345707	0.737389	0.742871	0.980123	0.318254	0.176442	0.378798	0.587	0.00589136
A6NC51	0.0315643	0.0280245	0.182294	0.504023	4.90798e-05	0.876417		0.376098	0.0557546	0.028	0.00181005
Q9H147	0.260355	0.668319	0.577431	0.592411	4.90798e-05	0.617276	0.899958	0.201865	0.773742	0.426	0.048977
Q8NET5	0.119611	0.360491	0.499679	0.374647	0.797104	0.744982		0.0857423	0.0576196	0.086	0.00176914
Q13287	0.104973	0.632393	0.0874895	0.0546858	0.765153	4.90798e-05	0.156274	0.810307	0.814479	0.582	0.54814
P34925	0.147242	0.232491	0.415254	0.166286	4.90798e-05	0.628712	0.690558	0.377031	0.0177669	0.471	0.049057
Q6ZSZ5	0.494557	0.924761	0.699718	0.940802	0.753718	0.809423	0.333193	0.897374	0.877448	0.545	0.345132
P0C880	0.198489	0.0910429	0.403737		0.943804	0.94135		0.157546	0.0794601	0.241	0.0217582
Q9NS69	0.0491708	0.16216	0.508823	0.0823549	0.891828	0.934626	0.645825	0.583902	0.479706	0.569	0.280242
Q504T8	0.668687	0.428564	0.787949	0.842683	0.792834	0.932221	0.179186	0.270675	0.580564	0.438	0.00928986
Q96A11	0.061331	0.174773	0.505808	0.515492	0.671313	0.848687		0.0850552	0.039362	0.139	0.0085525
O15353	0.532553	0.78027	0.972567	0.943031	0.802405	0.82881		0.895706	0.663902	0.451	0.125123
Q8N6U2	0.104656	0.635485	0.726657	0.935475	0.960638	0.965153		0.747632	0.305472	0.363	0.000784051
Q96F24	0.231128	0.191902	0.133113	0.842683	0.528	4.90798e-05	0.710113	0.593767	0.849669	0.22	0.125801
Q8TD91	0.417616	0.399067	0.781721	0.741792	4.90798e-05	0.676859		0.321521	0.230773	0.135	0.0218149
Q9H190	0.919593	0.557153	0.55756	0.102142	4.90798e-05	0.384	0.985648	0.107632	0.274847	0.124	0.118802
Q9UHC9	0.123433	0.454528	0.674262	0.483094	4.90798e-05	0.658503		0.400883	0.00829448	0.293	0.00378857
Q8TED9	0.455513	0.699141	0.54807	0.891172	0.674699	0.582969		0.901202	0.946994	0.327	0.538299
Q3B8N5	0.525161	0.626012	0.890811	0.842085	0.703755	0.536393		0.597252	0.316908	0.295	0.0130311
O15130	0.0818471	0.36481	0.797143		0.959804	0.594012		0.269693	0.0733252	0.174	0.00315999
Q96DD7	0.113827	0.0427975	0.977955	0.81496	0.849374	0.920687		0.863362	0.548074	0.122	0.00614303
P0C7P0	0.0260345	0.119607	0.0568929		0.836908	4.90798e-05		0.141399	0.540663	0.337	0.0733195
Q9NPF8	0.548568	0.740172	0.0849686	0.512503	0.529521	0.304736		0.259337	0.84908	0.165	0.348374
O14836	0.145383	0.236466	0.401364	0.774299	4.90798e-05	0.661104		0.281325	0.0462331	0.159	0.000510988
Q7L804	0.667012	0.838871	0.716277	0.772777	0.555337	0.412908	0.679648	0.95735	0.970356	0.56	0.165265
Q8IY33	0.727787	0.613742	0.869062	0.794031	0.891092	0.87465		0.920442	0.782626	0.497	0.978683
Q96C34	0.142111	0.480687	0.262122	0.468526	0.745718	0.737816	0.314561	0.0557546	0.595975	0.226	0.0988574
Q53FE4	0.122465	0.328	0.72295	0.608013	0.770503	0.348663		0.33384	0.198528	0.174	0.0332805
Q8N7F7	0.219607	0.0893742	0.153131	0.150576	0.817129	0.807853	0.743684	0.198724	0.367067	0.05	0.00664802
Q8NB91	0.108739	0.521963	0.59394	0.245651	4.90798e-05	4.90798e-05		0.505718	0.268319	0.189	0.00923417
A0A075B6W5	0.435738	0.237252	0.607039		0.871853	4.90798e-05		0.263509	0.11465		0.0183181
P21730	0.1151	0.0682209	0.094805	0.0597956	4.90798e-05	0.568294		0.30346	0.353521	0.024	0.0110019
Q6NUN7	0.217119	0.908908	0.930849	0.319145	0.879804	0.706405	0.440621	0.638577	0.651043	0.378	0.00979989
Q9Y334	0.0723987	0.651485	0.662894	0.843825	4.90798e-05	0.527166	0.39807	0.202061	0.312245	0.339	0.00959682
Q9BVK2	0.025419	0.143067	0.16623	0.119972	4.90798e-05	0.273374	0.178598	0.310969	0.230086	0.07	0.00383257
P0C7T4	0.0413014	0.00426994			0.960638	4.90798e-05		0.687607	0.17919	0.075
Q8WUT4	0.241484	0.339043	0.872176	0.630626	4.90798e-05	0.649963	0.584138	0.59784	0.172368	0.344	0.0107465
O95238	0.541953	0.317693	0.16623	0.535225	0.745816	0.544196	0.492824	0.107681	0.355387	0.13	0.0661335
Q9UID6	0.225449	0.353325	0.239484	0.45624	4.90798e-05	4.90798e-05	0.397482	0.493939	0.770601	0.279	0.00667423
A8MUP2	0.0324041	0.247558	0.604419	0.633072	4.90798e-05	0.468221		0.395337	0.0302822	0.043	0.00149865
Q8N9I0	0.977847	0.880491	0.0837823	0.326375	4.90798e-05	0.865571	0.475871	0.100859	0.935215	0.371	0.0600378
O95749	0.0230626	0.443043	0.102022	0.0832246	4.90798e-05	4.90798e-05		0.662724	0.724859	0.16	0.325113
Q9UNN5	0.937797	0.414037	0.80782	0.905088	4.90798e-05	0.471411	0.576668	0.687902	0.689276	0.757	0.397465
A6NNP5	0.502852	0.55038	0.679205	0.0480539	0.857227	0.483043		0.875337	0.778209	0.209	0.123895
P28065	0.0520766	0.658454	0.5714	0.370678	4.90798e-05	0.544393	0.0302979	0.426847	0.419436	0.307	0.0337176
Q8ND83	0.440624	0.575951	0.984578	0.76234	0.704883	0.962209	0.518758	0.96584	0.940908	0.517	0.34519
P17040	0.704561	0.857178	0.823785	0.479996	0.602258	0.246675	0.0865296	0.514307	0.836613	0.464	0.0192313
P22307	0.0402965	0.930061	0.741585	0.659219	4.90798e-05	0.242503	0.853378	0.775067	0.760294	0.627	0.833976
Q14774	0.578377	0.823117	0.987	0.938954	0.853399	0.91411	0.513219	0.927166	0.860466	0.583	0.018235
Q5VU57	0.0435497	0.729669	0.471455	0.805012	0.685252	4.90798e-05		0.618994	0.166528	0.245	0.0234633
Q5T4T6	0.213534	0.625374	0.581088	0.563818	0.582037	0.566429	0.378766	0.133399	0.76589	0.27	0.0396411
Q0P5P2	0.231255	0.0119755	0.0198705		0.960638	0.796908		0.0242454	0.639706	0.057	0.00441477
Q15390	0.30059	0.283485	0.574811	0.671233	0.792442	0.350479	0.330424	0.812761	0.890307	0.341	0.0710178
O14681	0.0509431	0.145914	0.275073	0.23516	0.519607	0.672098	0.563156	0.481718	0.307288	0.051	0.00233553
Q9Y5N5	0.0299182	0.284761	0.126687	0.281311	4.90798e-05	0.483043	0.312211	0.485742	0.157988	0.057	0.268332
Q8NFF5	0.0522515	0.563926	0.427562	0.673842	4.90798e-05	0.208294	0.228535	0.135706	0.280245	0.14	0.00368512
A0A087WT03	0.21093	0.0463313	0.66754		4.90798e-05	4.90798e-05		0.274356	0.104196		0.348909
Q9NZ20	0.111065	0.582773	0.800801	0.76234	0.607215	0.632933		0.137276	0.332466	0.239	0.00446416
Q8NFY9	0.327003	0.405644	0.587267	0.186943	0.523975	0.222086		0.196761	0.21654	0.104	0.47629
Q6DHV7	0.0283807	0.44584	0.324057	0.11584	4.90798e-05	0.401227	0.223919	0.341399	0.473276	0.074	0.215679
Q9H1H1	0.121058	0.0792147	0.111858	0.377854	0.907828	4.90798e-05	0.577507	0.464491	0.531141	0.096	0.0114214
Q8NBB4	0.535782	0.391362	0.747121	0.650631	0.684859	0.27784	0.965002	0.228123	0.145325	0.398	0.00846787
Q3C1V1	0.103238	0.284417	0.732539	0.76609	0.960638	0.945374	0.731683	0.261595	0.109644	0.23	0.00277121
Q8N966	0.0469182	0.0863804	0.337749	0.447869	4.90798e-05	0.371141	0.272178	0.33919	0.157546	0.03	0.00260374
Q8NEB5	0.025046	0.151313	0.131976	0.453305	4.90798e-05	0.804564	0.981872	0.19573	0.239656	0.028	0.00152799
O60602	0.150786	0.581301	0.56013	0.283975	4.90798e-05	0.315436	0.570541	0.429006	0.123926	0.215	0.208268
Q9NPG8	0.0325305	0.0796074	0.170382	0.197271	4.90798e-05	0.816147	0.939992	0.532221	0.0347975	0.022	0.0553448
A0A1B0GUA7	0.0943978	0.0564908	0.0291137	0.0534355	4.90798e-05	0.799558		0.146748	0.338748		0.00195973
O00192	0.81869	0.917595	0.739657	0.935964	0.646822	0.614429	0.454217	0.931043	0.947387	0.597	0.397072
Q7Z6L1	0.0961161	0.890307	0.840393	0.864264	0.54184	0.509202	0.889215	0.599558	0.512344	0.499	0.0395973
Q8N4X5	0.483697	0.672196	0.599476	0.70075	0.822331	0.432834	0.811414	0.960245	0.940025	0.437	0.634858
A6NDL7	0.031506	0.123877	0.222283	0.0648511	4.90798e-05	4.90798e-05		0.668319	0.165644	0.043	0.0583365
Q8NDW8	0.374635	0.548025	0.32119	0.45624	4.90798e-05	0.224589	0.272765	0.114503	0.236859	0.354	0.374411
Q7RTU1	0.207772	0.348663	0.386338	0.512503	0.90081	0.785276		0.420025	0.143804	0.171	0.00664175
Q6P5X7	0.0767155	0.193472	0.584005	0.753533	4.90798e-05	0.340859	0.30491	0.279607	0.14454	0.13	0.00187703
Q3KP22	0.408666	0.663264	0.267411	0.733257	0.942577	0.436368		0.497669	0.613006	0.243	0.0143753
Q7RTZ1	0.153809	0.668515	0.436953	0.61883	4.90798e-05	4.90798e-05		0.332515	0.293252	0.155	0.000796843
O14684	0.0203078	0.0236564	0.134546	0.0120678	4.90798e-05	4.90798e-05	0.173059	0.551117	0.346552	0.015	0.00160248
Q5T7V8	0.146254	0.411043	0.674262	0.777289	0.723583	0.805988	0.756525	0.207166	0.536785	0.33	0.378665
O75072	0.0449032	0.59735	0.292966	0.102142	4.90798e-05	0.307534		0.249914	0.33973	0.113	0.0312252
E5RHQ5	0.31188	0.370356	0.764322	0.668732	0.771092	0.817227	0.298279	0.397939	0.246675	0.482	0.00738552
Q9NVX7	0.129969	0.363779	0.239484	0.191781	4.90798e-05	4.90798e-05	0.840034	0.46827	0.371877	0.086	0.370108
Q9P2E2	0.532553	0.641472	0.816717	0.621385	0.611436	0.309399	0.930172	0.312883	0.66616	0.451	0.0908659
Q9NQG1	0.0617308	0.0268957	0.00840295		0.960638	0.950577	0.751742	0.0591411	0.694429	0.07	0.00227769
Q6UXH9	0.25978	0.633669	0.716277	0.783105	4.90798e-05	0.363239		0.408344	0.340761	0.253	0.00658997
Q8WVC0	0.237674	0.984245	0.482576	0.878397	0.923239	0.777227	0.361897	0.930503	0.91416	0.754	0.75353
Q2KHR2	0.768622	0.808147	0.957343	0.91808	4.90798e-05	0.591853	0.46773	0.96962	0.944687	0.58	0.630298
Q9H469	0.0784219	0.192736	0.100736	0.168732	4.90798e-05	0.599656		0.554503	0.307828	0.117	0.0170022
Q96D31	0.0760191	0.159264	0.734615	0.635573	0.771926	0.785129	0.0289551	0.72211	0.441276	0.085	0.0182656
Q8IYN2	0.187365	0.646626	0.415254		0.954896	0.87519	0.481578	0.218356	0.616933	0.338	0.0327704
A6NKU9	0.124356	0.293104	0.158569	0.832898	0.771288	0.734037		0.511558	0.419485	0.284	0.00345612
Q8TAT8	0.104671	0.176589	0.193713		0.960638	4.90798e-05		0.310577	0.408442	0.138	0.000367318
Q96A49	0.32369	0.459877	0.604419	0.0607741	0.862184	0.730012	0.725976	0.906945	0.796025	0.463	0.599404
Q8WXK1	0.115954	0.556663	0.55756	0.501087	4.90798e-05	4.90798e-05		0.599509	0.0832883	0.22	0.0114167
Q96ER9	0.0636673	0.45654	0.604419	0.336541	4.90798e-05	0.497571	0.466974	0.0223804	0.524663	0.186	0.00341474
Q86XN7	0.690972	0.422577	0.94978	0.89476	0.595141	0.908466	0.707931	0.822626	0.315828	0.575	0.0642185
Q96K78	0.165528	0.441963	0.830656	0.816645	4.90798e-05	0.419828		0.680687	0.294135	0.346	0.0126348
Q9BQ49	0.0311835	0.134577	0.0237754		0.920687	4.90798e-05	0.479899	0.552638	0.559264	0.016	0.15927
P04626	0.576383	0.700368	0.711334	0.870352	0.690748	0.519411	0.688292	0.88108	0.755534	0.722	0.986435
P09960	0.0598571	0.392294	0.288221	0.332953	4.90798e-05	0.233031	0.61175	0.551264	0.406528	0.299	0.784975
O95867	0.116196	0.0430429	0.347783		4.90798e-05	0.62346		0.241423	0.0137914	0.014	0.0247084
Q6UWN0	0.104692	0.118282	0.332262	0.121657	4.90798e-05	0.235681		0.520196	0.0812761	0.166	0.00987059
P48060	0.049207	0.20211	0.662894	0.731409	4.90798e-05	0.550429		0.656785	0.379436	0.109	0.0380512
Q86WZ0	0.0451835	0.417865	0.724878	0.741792	4.90798e-05	0.365546		0.100908	0.280442	0.243	0.0115647
Q96PP9	0.802803	0.503362	0.439968	0.36796	4.90798e-05	0.621153	0.209903	0.0385276	0.598479	0.285	0.536185
O95467	0.269943	0.179436	0.616677	0.613068	0.928982	0.991166	0.643978	0.18189	0.509595	0.326
Q6P2P2	0.0730049	0.454969	0.474074	0.27381	0.517644	0.209031	0.381452	0.510577	0.238037	0.366	0.0803313
Q8NFQ6	0.242667	0.421595	0.648707	0.45624	4.90798e-05	4.90798e-05		0.689276	0.0802454	0.188	0.0169878
Q30KQ8	0.0480185	0.079362	0.0279769		0.897276	4.90798e-05		0.287607	0.599902	0.145	0.3069
P50583	0.0510967	0.148466	0.010479	0.012992	4.90798e-05	4.90798e-05	0.558959	0.250945	0.781546	0.052	0.413642
Q7Z5J1	0.0522279	0.379141	0.436953	0.147152	4.90798e-05	0.490012	0.922535	0.102429	0.210061	0.093	0.00118898
Q15629	0.0916568	0.22665	0.202313	0.0266362	0.728196	0.418012		0.322503	0.348417	0.111	0.00520978
P01574	0.140969	0.126331	0.168158	0.00456621	4.90798e-05	0.35411		0.0284172	0.287018	0.041	0.166635
H7C350	0.152917	0.733693	0.852355	0.939824	4.90798e-05	0.607706	0.922954	0.684613	0.252221	0.305	0.00303287
Q4VCS5	0.86	0.522748	0.996441	0.827191	0.605055	0.93173	0.00696601	0.895804	0.854479	0.823	0.739142
Q9Y2I9	0.165408	0.888098	0.758489	0.753533	0.752736	0.457374	0.397314	0.839607	0.905423	0.45	0.494964
Q86YN6	0.490866	0.625423	0.577431	0.935475	0.888883	0.722552	0.314394	0.65708	0.753718	0.463	0.038177
Q8NCQ5	0.0516541	0.678086	0.54807	0.526256	4.90798e-05	0.249521		0.323436	0.456933	0.036	0.00575818
P50052	0.0807458	0.11519	0.383421	0.232496	4.90798e-05	0.36108		0.522307	0.0524172	0.019	0.0278365
Q8WUG5	0.0818623	0.420859	0.708961	0.494292	4.90798e-05	0.88638		0.614822	0.0247853	0.11	0.00176118
P22570	0.0339549	0.628025	0.380456	0.671233	4.90798e-05	0.461006	0.826353	0.0440245	0.416147	0.31	0.0344003
P48200	0.157121	0.91946	0.581088	0.447869	4.90798e-05	0.255607	0.245573	0.00770552	0.445301	0.527	0.159436
P05177	0.0479533	0.406528	0.350353	0.194934	4.90798e-05	0.515828		0.17011	0.135706	0.054	0.0908866
O14657	0.0354737	0.526282	0.172063	0.0234834	4.90798e-05	0.499436	0.987747	0.26827	0.236025	0.079	0.205421
Q86Y39	0.023676	0.408491	0.231625	0.242933	4.90798e-05	0.578552	0.522199	0.607264	0.0138896	0.09	0.0176801
Q13636	0.955286	0.358577	0.13939	0.212981	4.90798e-05	4.90798e-05		0.70292	0.551215	0.189	0.495503
P38435	0.0392955	0.477055	0.734615	0.52332	0.641718	0.761669		0.0170307	0.068908	0.145	0.000632157
Q8N5C6	0.222167	0.815607	0.462508	0.309578	0.726086	0.503804	0.310533	0.0733252	0.775067	0.589	0.0694784
Q14134	0.334944	0.936491	0.906727	0.816645	0.736344	0.530552	0.102896	0.960736	0.974724	0.899	0.8917
Q8WVJ9	0.594858	0.280491	0.327221	0.113775	0.911362	4.90798e-05	0.282585	0.756123	0.699681	0.183	0.0272965
A6NI79	0.311877	0.189939	0.0658396	0.374647	0.83519	0.84373	0.14595	0.0883436	0.678528	0.194	0.0759867
Q9H568	0.119976	0.350037	0.412486	0.757393	4.90798e-05	4.90798e-05	0.183382	0.425227	0.415951	0.164	0.0800378
Q03426	0.0315966	0.470773	0.436953	0.113775	4.90798e-05	0.23519		0.467337	0.151264	0.092	0.0343049
P33402	0.102232	0.590282	0.708961	0.822135	0.660957	0.639706		0.363681	0.363828	0.162	0.0141757
O95865	0.0382338	0.744049	0.226682	0.248641	4.90798e-05	0.821055	0.14872	0.771043	0.622086	0.216	0.655592
Q15018	0.209882	0.597791	0.881815	0.884431	0.808245	0.263411	0.131935	0.892123	0.872196	0.469	0.739586
Q10471	0.5907	0.905325	0.646384	0.543379	4.90798e-05	0.271411	0.804616	0.149301	0.697669	0.407	0.371055
Q8NEE6	0.178939	0.367067	0.462508	0.262503	0.625423	4.90798e-05		0.49281	0.192	0.294	0.12283
P49914	0.0387069	0.376883	0.111858	0.326375	4.90798e-05	0.449325	0.0339068	0.279411	0.917497	0.157	0.245341
Q9UBP5	0.571701	0.114503	0.891553	0.354697	0.698847	0.937472	0.959295	0.54346	0.443337	0.24	0.0766554
Q7Z7A3	0.0579736	0.496049	0.350353	0.422864	0.679706	0.947043		0.474798	0.253301	0.196	0.115117
P37088	0.0932105	0.650356	0.920073	0.771526	0.737571	0.692074		0.702871	0.458405	0.26	0.0274837
Q14469	0.904364	0.415411	0.956997	0.880789	0.775755	0.881178	0.453462	0.930061	0.882454	0.721	0.617633
Q6UXI9	0.681789	0.86616	0.542336	0.915362	4.90798e-05	0.76162	0.32052	0.583117	0.484515	0.593	0.0284582
Q09013	0.415532	0.563485	0.30997	0.843825	4.90798e-05	0.705276	0.976668	0.231607	0.262724	0.262	0.00583253
P41214	0.371951	0.557448	0.706737	0.197271	4.90798e-05	0.305276	0.893328	0.175313	0.194454	0.34	0.138822
Q9UK96	0.0667838	0.969718	0.872176	0.650631	4.90798e-05	0.469939	0.0571548	0.562994	0.567509	0.37	0.0122038
Q9BYH8	0.491785	0.758969	0.958924	0.687813	4.90798e-05	0.591067	0.816618	0.712393	0.434061	0.382	0.244667
Q9BR01	0.037193	0.313325	0.334981	0.319145	4.90798e-05	4.90798e-05		0.515337	0.487558	0.099	0.332523
Q3SX64	0.125709	0.340466	0.857199	0.879267	4.90798e-05	4.90798e-05		0.892712	0.881423	0.403	0.204061
Q9BSF8	0.656211	0.801472	0.827295	0.623614	0.787975	0.737865	0.88804	0.536	0.636417	0.33	0.223395
Q96F63	0.0421872	0.381497	0.515249	0.967221	0.865767	0.933497	0.787914	0.910626	0.932123	0.401	0.321963
Q00975	0.933044	0.897521	0.930849	0.880083	0.690601	0.764123		0.624294	0.395583	0.396	0.015924
Q9ULV5	0.440143	0.802552	0.370866	0.707382	0.848589	0.605006	0.828703	0.0477546	0.49546	0.334	0.0353746
Q8WWV6	0.235613	0.409914	0.760121	0.827191	0.618356	0.665472		0.244712	0.189546	0.326	0.0274727
Q96I23	0.0283062	0.083681	0.0356384		0.958528	4.90798e-05	0.275451	0.269791	0.71038	0.082	0.107906
P09758	0.159367	0.392491	0.211062	0.357904	0.526626	0.839706	0.813848	0.109497	0.334969	0.087	0.091484
Q9UBD9	0.147421	0.189497	0.528842	0.32257	4.90798e-05	4.90798e-05	0.93311	0.201571	0.446577	0.052	0.0328558
A8MX34	0.555552	0.0194356	0.56275	0.839965	4.90798e-05	0.360589		0.464294	0.0946258	0.355	0.00824247
Q96H96	0.0217652	0.533644	0.350353	0.297293	4.90798e-05	0.81389	0.0817457	0.62935	0.0826503	0.153	0.0126469
Q58FF8	0.985186	0.66989	0.0386536	0.0767015	4.90798e-05	0.82027		0.86611	0.806184	0.582	0.2017
Q96DM1	0.0657218	0.679411	0.380456	0.561155	0.70562	0.453301	0.713638	0.121914	0.626798	0.143	0.418117
B1APH4	0.575363	0.812123	0.462508	0.304142	0.522945	0.468221	0.547293	0.365791	0.489816	0.23	0.00276446
Q7Z2Z1	0.332057	0.774233	0.724878	0.912698	0.844123	0.502528	0.646412	0.94027	0.935117	0.501	0.483703
Q9H1C0	0.089146	0.0684172	0.56013	0.262503	0.697767	0.836613		0.205742	0.0536933	0.045	0.000742223
Q9NST1	0.0424881	0.277153	0.18012	0.411339	4.90798e-05	4.90798e-05	0.590097	0.60054	0.556025	0.042	0.00583312
Q6ZVT6	0.170875	0.654577	0.819732	0.845999	0.582871	0.567607	0.553924	0.645301	0.258601	0.369	0.000480506
Q9BUD6	0.269937	0.241963	0.55756	0.777289	4.90798e-05	0.534135	0.469324	0.0951656	0.35146	0.208	0.00261917
A6NKP2	0.0399095	0.443975	0.53161	0.189552	0.645939	0.57973		0.254135	0.0250798	0.061	0.00622587
Q9HB31	0.426467	0.225325	0.781721	0.248641	0.704098	0.830331		0.154601	0.0410798	0.219	0.0102103
Q13490	0.661303	0.457521	0.827295	0.42618	4.90798e-05	0.54454	0.440873	0.431362	0.344491	0.621	0.383555
Q9HCP6	0.0245173	0.227436	0.126687	0.179985	0.56	0.418356		0.377521	0.060319	0.083	0.00231946
Q9H867	0.0356095	0.351117	0.102022	0.11584	4.90798e-05	4.90798e-05	0.386236	0.534233	0.676515	0.039	0.14665
Q96TA1	0.219764	0.583902	0.621571	0.584692	0.747288	0.575804	0.28099	0.882847	0.884319	0.551	0.897223
P15428	0.0296674	0.689129	0.80604	0.0661557	4.90798e-05	0.412123	0.462442	0.740221	0.589448	0.192	0.634015
Q9UKJ1	0.390202	0.336245	0.528842	0.698576	0.753816	0.861153		0.689129	0.424	0.242	0.0124414
A0PJE2	0.0579847	0.604025	0.686274	0.441346	4.90798e-05	0.534871	0.514813	0.154356	0.34508	0.108	0.10218
Q6P047	0.0908	0.162748	0.217883	0.239889	0.716123	0.835436	0.204196	0.00952147	0.490012	0.074	0.0199607
Q8IY31	0.0611309	0.226503	0.0510108		0.836074	0.772466	0.302392	0.00220859	0.775166	0.189	0.0899167
O75312	0.0670757	0.447509	0.490979	0.390302	0.771632	0.568049	0.679983	0.107877	0.386356	0.572	0.063443
Q9BXC9	0.463375	0.776294	0.568731	0.543379	4.90798e-05	0.300172		0.0140859	0.428466	0.343	0.212178
Q14142	0.148998	0.301301	0.53418	0.741792	4.90798e-05	0.815264	0.754259	0.15573	0.130405	0.608	0.00419002
P23378	0.0640266	0.850012	0.716277	0.731409	0.513276	0.495166	0.562988	0.00991411	0.474209	0.494	0.0859346
Q9HCG7	0.0415768	0.809129	0.636894	0.529354	0.618209	0.584589	0.130676	0.00647853	0.443092	0.321	0.0807931
P05160	0.791008	0.712736	0.332262	0.592411	4.90798e-05	4.90798e-05		0.488638	0.479607	0.371	0.00861029
Q494V2	0.0942984	0.626061	0.821561	0.865242	0.687656	0.790479		0.724074	0.80427	0.377	0.484941
P17098	0.844701	0.759853	0.753299	0.62818	4.90798e-05	0.244908	0.88418	0.727067	0.796319	0.36	0.0511058
Q6P6B1	0.465183	0.864785	0.239484	0.552729	0.960638	0.674209	0.622493	0.271411	0.705325	0.442	0.0509355
Q86XE5	0.0302519	0.553031	0.380456	0.402153	4.90798e-05	0.407951		0.520834	0.0255706	0.174	0.000841101
P07902	0.0335327	0.173399	0.646384	0.549576	0.581742	0.526675	0.186404	0.0232638	0.203926	0.171	0.00149278
Q9UFV3	0.0781145	0.185718	0.224754		4.90798e-05	4.90798e-05		0.259828	0.128344	0.094	0.0888665
Q4VC39	0.0235053	0.0709202	0.487717		0.895362	0.71573	0.488628	0.292466	0.0275337	0.041	0.0171234
Q8ND23	0.529241	0.883239	0.834462	0.92993	0.827337	0.749006		0.788761	0.518086	0.442	0.127024
P14735	0.109214	0.698748	0.32119	0.595347	4.90798e-05	0.216834		0.335607	0.561178	0.679	0.0460281
Q0P6H9	0.035356	0.479951	0.636894	0.438737	4.90798e-05	0.676859	0.900462	0.511853	0.00927607	0.077	0.0734033
Q6R2W3	0.350488	0.65654	0.726657	0.74875	4.90798e-05	0.391166	0.909778	0.0862822	0.716123	0.361	0.0111899
Q96PX1	0.355057	0.668908	0.818249	0.750598	0.711018	0.495804	0.875367	0.386209	0.466356	0.285	0.0239985
Q9BSW7	0.241786	0.41654	0.347783	0.532779	4.90798e-05	0.721178	0.10407	0.123632	0.593276	0.243	0.00863534
C9JH25	0.158858	0.708319	0.623845	0.899489	0.647067	0.960393	0.502979	0.709448	0.26081	0.412	0.00118231
Q8IX03	0.688929	0.682405	0.611537	0.913949	0.600147	0.81389	0.773395	0.959951	0.960196	0.744	0.247788
Q9H6F2	0.0574181	0.247706	0.487717	0.621385	0.738356	0.763485	0.238103	0.241816	0.206135	0.025	0.00111633
Q8N1S5	0.0248385	0.647117	0.363897	0.129648	4.90798e-05	0.724025	0.117583	0.467877	0.232736	0.168	0.0145947
O94763	0.100776	0.642503	0.430577	0.898456	0.808982	0.814037	0.155686	0.910282	0.917742	0.793	0.46761
Q96B42	0.0256715	0.0136442	0.126687	0.000271798	0.646626	0.867632	0.565506	0.432589	0.0493742	0.018	0.00203567
O43186	0.660869	0.290356	0.935989	0.824364	4.90798e-05	0.926135		0.783656	0.215755	0.545	0.149861
P30047	0.508006	0.158135	0.107953		0.960638	4.90798e-05	0.257407	0.614233	0.69227	0.066	0.605574
O15054	0.688607	0.826012	0.958578	0.962981	0.904883	0.935018	0.971045	0.847509	0.640933	0.583	0.0432117
Q5HYC2	0.480635	0.84692	0.916761	0.687813	0.570454	0.768393	0.951742	0.605546	0.591166	0.512	0.0681704
O00237	0.15632	0.44638	0.403737	0.600946	0.514258	0.394356		0.341939	0.0518282	0.119	0.00139995
P01730	0.298382	0.542773	0.465721	0.113775	4.90798e-05	0.528147	0.350734	0.0635583	0.0884908	0.581	0.412586
Q70JA7	0.0898773	0.924908	0.946864	0.881822	0.589055	0.752049		0.664098	0.50238	0.335	0.0387481
Q9Y2J4	0.756542	0.698748	0.958578	0.72793	0.860564	0.899779	0.289467	0.923926	0.891239	0.733	0.813692
Q96HM7	0.205815	0.569767	0.870001	0.935475	0.652466	0.805595	0.697692	0.777767	0.319215	0.216	0.0888385
P25325	0.0290655	0.488442	0.272601	0.150576	4.90798e-05	4.90798e-05	0.785145	0.802552	0.641816	0.2	0.391766
A6NLF2	0.610716	0.818454	0.907716	0.893564	0.906748	0.779092		0.736245	0.613497	0.443	0.0924921
Q8N2H9	0.119779	0.814577	0.482576	0.695967	0.672	0.632344	0.687369	0.0380859	0.533497	0.275	0.00181149
Q9BU40	0.117054	0.555141	0.853739	0.615677	4.90798e-05	0.218356		0.600834	0.318184	0.235	0.00101312
Q9BX26	0.266515	0.899141	0.517671	0.546749	4.90798e-05	0.394748	0.391104	0.0544294	0.798331	0.403	0.0327718
Q9BSV6	0.0687789	0.510577	0.730859	0.59801	4.90798e-05	0.443681	0.0924885	0.10935	0.36	0.286	0.009043
Q9H5V8	0.113242	0.572712	0.797143	0.605566	0.642258	0.521571		0.678773	0.552	0.258	0.528395
Q13796	0.666327	0.934675	0.791063	0.845999	0.919755	0.616687	0.601091	0.972564	0.810601	0.575	0.620373
Q6UXB1	0.0959902	0.0174233	0.0189313		4.90798e-05	4.90798e-05		0.595534	0.318086	0.037	0.012552
Q5VTY9	0.0240363	0.12319	0.401364	0.418189	4.90798e-05	0.680982	0.767184	0.340761	0.0101595	0.097	0.0130999
Q9Y5T4	0.0506551	0.374184	0.285997	0.1278	4.90798e-05	0.586258		0.674552	0.456589	0.086	0.113772
Q6ZNR0	0.0569636	0.190969	0.0837823	0.637965	0.898061	0.91411		0.32589	0.362847	0.033	0.00118035
Q8WY91	0.195083	0.717301	0.832534	0.757393	4.90798e-05	0.721521	0.646076	0.824098	0.744982	0.638	0.01743
O15172	0.0220378	0.0509939	0.0126044		0.960638	4.90798e-05		0.301644	0.346454	0.045	0.00372109
Q32P28	0.0505153	0.520589	0.679205	0.393075	0.628221	0.62562	0.974822	0.083681	0.203043	0.558	0.0142056
O60381	0.390773	0.689325	0.885325	0.698576	0.646429	0.422724	0.838523	0.739043	0.807166	0.684	0.249783
Q96KG7	0.850578	0.887656	0.925758	0.982442	0.579141	0.365055		0.892761	0.571877	0.598	0.111617
Q9HB40	0.060652	0.54827	0.399041	0.216134	4.90798e-05	0.488344	0.692656	0.0959018	0.0613988	0.096	0.017503
Q9BXW4	0.378232	0.062773	0.094805	0.336541	0.527509	4.90798e-05	0.72329	0.290258	0.662086	0.215	0.0864263
Q8N6Y2	0.299888	0.587436	0.207157	0.441346	0.620859	0.290748	0.632228	0.238282	0.529129	0.192	0.00741278
Q4G0X9	0.14405	0.721031	0.587267	0.635573	0.79946	0.715485	0.0538817	0.118086	0.675239	0.476	0.305935
Q9BRK3	0.105491	0.637202	0.607039	0.661339	4.90798e-05	0.876221	0.808896	0.147926	0.493988	0.164	0.00895259
P20908	0.979084	0.998233	0.974939	0.995869	0.616933	0.986405	0.820646	0.902282	0.801718	0.7	0.270945
Q7Z3Z3	0.841683	0.755828	0.865751	0.473853	0.642503	0.272638		0.579926	0.408344	0.349	0.188075
Q9Y6Q1	0.277029	0.693006	0.526321	0.387204	4.90798e-05	4.90798e-05	0.176416	0.299877	0.698503	0.282	0.514054
Q9BV36	0.335424	0.813693	0.459345	0.678626	0.878233	0.507828		0.94827	0.956957	0.417	0.408994
Q5BKY6	0.0500726	0.13492	0.0382581		0.825276	0.924712		0.140515	0.188859	0.088	0.0165629
Q15431	0.636498	0.788859	0.153131	0.605566	0.651337	0.596613		0.301104	0.763387	0.383	0.32242
Q7L2J0	0.493181	0.984491	0.925758	0.972494	0.824785	0.902479	0.53974	0.984589	0.88108	0.914	0.373735
P61960	0.980781	0.0730307	0.0697445		0.960638	4.90798e-05		0.480785	0.516123	0.417	0.266164
Q15363	0.298295	0.216049	0.182294	0.501087	4.90798e-05	0.576245	0.786739	0.265669	0.266258	0.364	0.0875854
Q13202	0.471283	0.79784	0.849933	0.870896	0.885644	0.898748	0.301553	0.592982	0.336589	0.421	0.0105014
Q9Y5A7	0.358485	0.673472	0.53161	0.326375	0.722061	0.643436	0.854973	0.190822	0.722994	0.416	0.339096
Q6PI77	0.27081	0.507975	0.342988	0.582409	0.722748	0.504344	0.154427	0.426994	0.299436	0.315	0.0157407
P0DOX8	0.9804	0.571043	0.720775	0.399163	0.818896	4.90798e-05		0.697963	0.252761
Q9GZT9	0.074233	0.964957	0.648707	0.694118	0.605644	0.893742	0.659085	0.586601	0.576589	0.654	0.256923
Q8IYJ3	0.352212	0.689571	0.766695	0.477223	0.813202	0.65173		0.79789	0.749791	0.35	0.189839
Q9NTX9	0.199431	0.804368	0.446196	0.357904	0.875337	0.683534	0.361981	0.0400491	0.60108	0.28	0.00388501
Q969W1	0.0475072	0.188417	0.267411	0.420254	4.90798e-05	0.705718	0.368191	0.109742	0.0835828	0.052	0.00145731
Q8N7X2	0.109785	0.54616	0.869062	0.843825	4.90798e-05	0.688785	0.861435	0.716368	0.245546	0.275	0.00344185
Q6BEB4	0.86445	0.261644	0.906727	0.795608	4.90798e-05	0.910626	0.905329	0.751558	0.430282	0.291	0.0141668
O95196	0.188991	0.897767	0.56275	0.884975	0.677742	0.807558	0.734285	0.664196	0.317448	0.363	0.018193
Q6P9B9	0.249097	0.679902	0.528842	0.603283	4.90798e-05	0.847018	0.442551	0.288736	0.216736	0.396	0.0217199
Q96NJ1	0.0877075	0.381301	0.768425	0.851653	0.960638	0.959067		0.855362	0.677006	0.352	0.0536138
Q9BVG9	0.034436	0.413546	0.202313	0.515492	0.773399	0.428417		0.0716564	0.28584	0.064	0.00285443
Q8WTV0	0.053446	0.471755	0.462508	0.453305	4.90798e-05	0.677252	0.850608	0.59416	0.00171779	0.246	0.0162808
P13797	0.977724	0.833325	0.24156	0.216134	4.90798e-05	0.231018	0.725136	0.763485	0.817816	0.716	0.787083
Q9P272	0.0721966	0.764613	0.436953	0.694118	4.90798e-05	4.90798e-05	0.192698	0.419926	0.515779	0.121	0.114049
P17181	0.11092	0.424196	0.542336	0.197271	0.669448	0.344834	0.23718	0.0877546	0.332712	0.396	0.020461
Q6H9L7	0.115213	0.302577	0.337749	0.857197	4.90798e-05	0.848736	0.411918	0.333791	0.416344	0.326	0.0193272
Q8NHZ8	0.0838934	0.854773	0.093767		0.960638	0.792147	0.634159	0.92638	0.917399	0.283	0.782981
Q9NWX6	0.0319442	0.253546	0.681034	0.161231	4.90798e-05	4.90798e-05		0.431018	0.523681	0.1	0.120961
Q96DZ9	0.0343032	0.0800491	0.621571	0.161231	4.90798e-05	0.832294	0.262023	0.388074	0.097865	0.066	0.00678178
Q8NDH3	0.0986913	0.61816	0.277693	0.348717	4.90798e-05	0.439656	0.579354	0.397742	0.337669	0.293	0.267216
Q8N446	0.589155	0.254037	0.745341	0.676125	0.619926	0.583951		0.531534	0.0411779	0.271	0.00151258
Q15849	0.0309739	0.360098	0.412486	0.270711	0.618896	0.626699		0.538258	0.0722454	0.286	0.00309282
Q8IYG6	0.130414	0.664982	0.542336	0.774299	0.839411	0.672245		0.141301	0.38611	0.262	0.00302458
O60240	0.22218	0.343166	0.508823	0.825832	0.78984	0.761718	0.930424	0.860663	0.784736	0.335	0.26139
Q03113	0.362934	0.638626	0.160496	0.117906	4.90798e-05	0.675926	0.0294587	0.0958528	0.833963	0.443	0.0361427
Q8IU99	0.0607406	0.157546	0.726657	0.283975	0.685644	0.780957		0.43308	0.00917791	0.018	0.00234664
Q92496	0.303842	0.684908	0.5714	0.884431	4.90798e-05	4.90798e-05		0.629448	0.343755	0.517	0.0741611
Q7Z6M4	0.0624862	0.369227	0.226682	0.0661557	0.780908	0.801374	0.161981	0.483583	0.495313	0.152	0.00967597
Q8IXV7	0.0973066	0.572859	0.465721	0.72793	4.90798e-05	0.551166	0.595888	0.321374	0.306748	0.252	0.0240514
P80108	0.0519347	0.958969	0.669517	0.640194	4.90798e-05	0.292908		0.311804	0.399656	0.355	0.0207736
Q70EL4	0.406648	0.884712	0.857199	0.927756	0.715288	0.694184		0.808294	0.674945	0.455	0.165185
Q7Z412	0.0520943	0.0989448	0.141367	0.0569689	4.90798e-05	0.680638		0.273571	0.16746	0.032	0.00107035
Q14147	0.188728	0.601374	0.503238	0.810067	0.564368	0.585963	0.410491	0.0650798	0.370503	0.334	0.0362909
Q9NS67	0.282712	0.197988	0.482576	0.549576	4.90798e-05	0.97119	0.105078	0.409325	0.153865	0.159	0.00477849
Q8N4T4	0.194206	0.489767	0.614156	0.447869	4.90798e-05	0.597988		0.0365153	0.0919264	0.089	0.00889445
Q9UH64	0.103982	0.160785	0.172063		0.960638	4.90798e-05		0.321227	0.213546	0.186	0.0188338
Q9BSA4	0.138973	0.188221	0.94024	0.652642	4.90798e-05	0.763337		0.760834	0.291877	0.075	0.00212265
P31431	0.0678938	0.615264	0.0356384	0.711024	4.90798e-05	0.809374	0.446664	0.44373	0.664344	0.207	0.0217693
O43312	0.707969	0.655313	0.932776	0.88367	0.802307	0.749644		0.928834	0.85546	0.553	0.188368
Q9NUY8	0.113774	0.639951	0.728684	0.600946	0.519264	0.234699	0.857994	0.743117	0.729227	0.278	0.171609
Q8WW33	0.10142	0.0873129	0.468835	0.339802	4.90798e-05	4.90798e-05	0.196895	0.725742	0.825178	0.174	0.296687
P27352	0.0624411	0.328736	0.80604	0.171776	4.90798e-05	0.399018		0.550282	0.0298896	0.204	0.108306
Q6F5E7	0.109258	0.426601	0.0687559		0.945521	0.600589		0.320147	0.495951	0.214	0.00185517
Q8N2A8	0.0333411	0.179239	0.393011	0.0260926	4.90798e-05	0.855755		0.0413252	0.114945	0.018	0.000183575
Q9H777	0.0372227	0.564025	0.149523	0.166286	4.90798e-05	0.243092	0.203105	0.191902	0.310528	0.083	0.114203
Q6IEG0	0.106562	0.640883	0.191093	0.0234834	0.863117	0.826061	0.669408	0.197252	0.656245	0.304	0.0538591
A6NEN9	0.136879	0.264785	0.0865009	0.370678	0.848638	4.90798e-05		0.581742	0.677104	0.102	0.0185057
Q8TBB5	0.434947	0.970994	0.643962	0.735377	0.775755	0.838528	0.599496	0.525693	0.848147	0.491	0.112734
Q8TD30	0.0504356	0.644123	0.69354	0.504023	4.90798e-05	0.238626	0.162736	0.041227	0.361325	0.341	0.00703282
Q8TBR5	0.376399	0.329178	0.462508		0.587436	0.705374		0.601325	0.411877	0.203	0.00669007
Q9NWD9	0.49952	0.901104	0.720775		0.950528	0.857571	0.133781	0.266209	0.758528	0.27	0.111373
Q8IYX8	0.222452	0.300712	0.599476	0.841161	4.90798e-05	0.671509	0.104154	0.292663	0.725939	0.516	0.333302
Q9NZ43	0.0509734	0.108908	0.0744402	0.0714286	4.90798e-05	4.90798e-05		0.662871	0.745521	0.414	0.142961
Q8TCG2	0.076428	0.77919	0.607039	0.242933	0.751607	0.597595	0.282921	0.10027	0.814724	0.327	0.0183424
Q9BRK5	0.0728525	0.554552	0.0562009	0.0913786	4.90798e-05	0.299141	0.914813	0.716712	0.683141	0.618	0.124204
O60911	0.957819	0.952	0.64154	0.7899	4.90798e-05	4.90798e-05	0.839446	0.638282	0.325939	0.306	0.294976
O43255	0.942972	0.184736	0.93337	0.735377	0.743411	0.806871	0.778598	0.850994	0.617129	0.381	0.181365
Q9NXG2	0.184837	0.903166	0.738174	0.221516	0.850356	4.90798e-05	0.283676	0.870577	0.878528	0.501	0.884554
P54802	0.0822476	0.55146	0.755227	0.414818	4.90798e-05	0.703018		0.338896	0.0613497	0.277	0.0516635
Q15761	0.0737307	0.170012	0.153131	0.117906	4.90798e-05	4.90798e-05		0.629497	0.122699	0.073	0.0068831
Q9NWM3	0.440372	0.955779	0.857199	0.718743	0.834012	0.888785	0.834243	0.961865	0.870479	0.554	0.261354
Q96PU9	0.487033	0.481325	0.634324	0.563818	4.90798e-05	4.90798e-05		0.793865	0.800393	0.36	0.271498
O95551	0.0433499	0.308319	0.205032	0.399163	4.90798e-05	0.329865	0.963743	0.58562	0.705423	0.281	0.0586698
P98198	0.646097	0.672589	0.665019	0.509078	0.61762	0.560196		0.336245	0.369472	0.286	0.00433715
P35228	0.113722	0.687509	0.676833	0.576538	4.90798e-05	0.248736		0.122356	0.509497	0.602	0.305989
O15409	0.944506	0.427288	0.999802	0.828767	0.739141	0.965006	0.654301	0.950037	0.78881	0.54	0.335048
Q9UBL6	0.338562	0.689521	0.448816	0.549576	4.90798e-05	0.343411		0.0550184	0.370601	0.432	0.00646751
P14616	0.445844	0.76	0.551678	0.757393	0.560196	0.207313		0.246037	0.351902	0.325	0.0237916
Q96MG2	0.364713	0.535411	0.174089	0.673842	0.960638	0.969374	0.0268569	0.268908	0.657521	0.285	0.0231279
P51959	0.574085	0.110086	0.0291137	0.0558817	4.90798e-05	0.340859	0.490306	0.0259141	0.393718	0.214	0.538378
K7EJ46	0.0604321	0.0120736	0.00924324		0.960638	0.964761	0.0824171	0.409571	0.294822	0.032	0.00965544
Q5PT55	0.0493512	0.132221	0.120063	0.181996	4.90798e-05	0.689374	0.253042	0.278233	0.151018	0.051	0.00764198
Q9Y5Y6	0.509648	0.90881	0.699718	0.837954	4.90798e-05	0.445448	0.376836	0.0500123	0.454282	0.404	0.0617489
Q9NX94	0.223173	0.400736	0.951016	0.733257	0.886331	0.74027	0.00100713	0.740613	0.602847	0.139	0.0110827
P02655	0.103866	0.0288098	0.168158		0.960638	0.704196		0.472098	0.481767	0.116	0.139513
O43567	0.0778428	0.374724	0.207157	0.374647	0.772515	0.693301	0.908267	0.120393	0.347239	0.115	0.00110793
Q8TC84	0.387399	0.738798	0.176066	0.11584	4.90798e-05	4.90798e-05	0.302644	0.626601	0.377178	0.122	0.52116
P15291	0.0541741	0.659485	0.908606	0.74875	4.90798e-05	4.90798e-05	0.809568	0.662429	0.640589	0.333	0.00450309
Q9BSU3	0.742561	0.445644	0.399041	0.0219613	0.834699	0.506798		0.141006	0.435485	0.109	0.136201
P0CG12	0.716566	0.993865	0.979981	0.975864	0.805104	0.917399		0.972074	0.86616	0.678	0.294838
Q12962	0.122813	0.563828	0.875389	0.682268	0.843583	0.979632	0.794125	0.870724	0.635926	0.733	0.124074
P61244	0.956965	0.381448	0.726657	0.00614264	0.960638	0.615313	0.475031	0.89389	0.925153	0.709	0.835396
Q03403	0.0688089	0.0697914	0.146458		4.90798e-05	0.720196		0.000539877	0.204515	0.035	0.0109584
Q969D9	0.125851	0.0611534	0.224754	0.0105458	4.90798e-05	0.360785		0.125252	0.164663	0.024	0.394417
Q8WTQ1	0.0767093	0.0151166	0.00716722		0.93065	0.87838		0.0685644	0.712736	0.103	0.00262355
D3W0D1	0.0786689	0.289276	0.146458	0.179985	4.90798e-05	4.90798e-05		0.465276	0.200442	0.041	0.00796812
P60002	0.428298	0.0235092	0.00795808		0.960638	0.799558	0.326479	0.0151166	0.719362	0.211	0.237929
P55107	0.144145	0.396908	0.64154	0.563818	4.90798e-05	0.543215		0.459288	0.0329816	0.165	0.0170008
Q8WUJ3	0.249778	0.973791	0.812664	0.729778	4.90798e-05	0.206626		0.644319	0.511117	0.511	0.172329
A4D0T2	0.0594932	0.0155092	0.186545		4.90798e-05	4.90798e-05		0.413791	0.299779	0.021	0.0171417
Q9BRJ2	0.04388	0.219632	0.436953	0.414818	0.675485	0.332515		0.0605644	0.52319	0.308	0.00605232
P0CG29	0.0426952	0.179583	0.0427562	0.0558817	4.90798e-05	4.90798e-05		0.68692	0.320491	0.044	0.277469
Q6MZT1	0.108524	0.264098	0.193713	0.411339	0.748761	0.629104		0.329669	0.424245	0.066	0.000873352
O15205	0.847207	0.232589	0.0322772	0.186943	4.90798e-05	4.90798e-05	0.573227	0.814528	0.747239	0.579	0.520261
Q7Z5L9	0.847232	0.723141	0.951016	0.839204	0.856982	0.949497	0.0812421	0.947485	0.894626	0.777	0.649428
P0CW18	0.140739	0.576638	0.743512	0.711024	0.598577	0.685153		0.125399	0.175853	0.327	0.000864546
Q8N587	0.670115	0.77281	0.377638	0.418189	4.90798e-05	0.274896	0.557029	0.0837301	0.724564	0.283	0.0515347
Q9HAC7	0.0293599	0.890994	0.704513	0.543379	4.90798e-05	0.37919		0.0562454	0.368883	0.252	0.0978471
Q9H9A7	0.188709	0.521865	0.728684	0.680202	4.90798e-05	4.90798e-05	0.978431	0.848196	0.813055	0.332	0.263581
O75956	0.705435	0.369963	0.947655		0.957448	0.94027	0.529501	0.683141	0.278233	0.253	0.223389
Q6UWE3	0.0779987	0.0113374	0.0219465		4.90798e-05	0.806086	0.811918	0.0968344	0.252123	0.02	0.127849
Q99622	0.919088	0.0933497	0.292966		0.925546	4.90798e-05	0.869157	0.483337	0.170994	0.113	0.0354096
P56937	0.0317912	0.230675	0.653354	0.0300065	4.90798e-05	4.90798e-05		0.551411	0.471558	0.031	0.295635
A6NIN4	0.128899	0.344442	0.0432999	0.433083	4.90798e-05	0.892319		0.543313	0.666454	0.209	0.00298464
Q9UI38	0.101145	0.135018	0.249221	0.504023	4.90798e-05	0.762748		0.00549693	0.141202	0.099	0.00595881
Q96NT3	0.0260942	0.195583	0.551678	0.795608	4.90798e-05	4.90798e-05	0.822073	0.248736	0.306847	0.063	0.00488677
Q96BN6	0.0942229	0.447067	0.835895	0.731409	0.780515	0.603387	0.503399	0.598479	0.397939	0.241	0.00208106
P56202	0.0700603	0.496736	0.399041	0.579256	4.90798e-05	0.565939		0.116957	0.0144785	0.158	0.000635164
P56177	0.923364	0.783706	0.965943	0.944444	0.766577	0.775951	0.760722	0.908417	0.70081	0.34	0.0960666
Q9BW85	0.176928	0.429595	0.724878	0.820504	0.87362	0.883877	0.0512799	0.929914	0.872687	0.522	0.775006
Q96BY9	0.152142	0.963141	0.964164	0.979072	0.570503	0.879706	0.176752	0.903607	0.792	0.549	0.185718
Q96P15	0.945277	0.50081	0.459345	0.15835	4.90798e-05	0.474405		0.0680736	0.168785	0.115	0.176715
Q9H246	0.356457	0.643534	0.220108		0.960638	4.90798e-05	0.329249	0.842601	0.86562	0.22	0.843587
P24001	0.152138	0.155975	0.0713262	0.176832	0.702773	4.90798e-05		0.474896	0.860761	0.1	0.0125961
Q6UX68	0.140796	0.402356	0.912659	0.648728	4.90798e-05	0.714896		0.669988	0.212368	0.167	0.00363294
Q9H665	0.186408	0.23892	0.520587	0.939389	4.90798e-05	0.952	0.185564	0.663804	0.280785	0.098	0.000405721
Q6ZRF7	0.5051	0.163779	0.462508		4.90798e-05	0.622233		0.0387239	0.0214969	0.104	0.0742061
Q8N841	0.116427	0.71838	0.734615	0.429822	0.62346	0.367313	0.27159	0.0691043	0.491534	0.205	0.218191
Q86WR0	0.32172	0.571828	0.0628738	0.218852	0.85173	0.54027	0.755099	0.189301	0.534724	0.267	0.537835
Q2TAA5	0.0279321	0.573104	0.611537	0.301098	4.90798e-05	4.90798e-05		0.70773	0.182528	0.047	0.0126408
Q6IC98	0.198766	0.51146	0.318373	0.961731	4.90798e-05	0.561767		0.776	0.771239	0.215	0.0433531
A4D1Z8	0.0465937	0.346552	0.158569	0.144434	4.90798e-05	4.90798e-05		0.626307	0.125791	0.045	0.00109148
Q8WV74	0.0351093	0.245939	0.393011	0.546749	0.546405	0.517252	0.546286	0.0624785	0.106061	0.066	0.00540082
Q9GZY0	0.788685	0.602798	0.574811	0.584692	4.90798e-05	0.431117		0.167656	0.667337	0.436	0.035568
A0AV02	0.0565453	0.560638	0.526321	0.515492	4.90798e-05	0.485595	0.279312	0.303411	0.210012	0.128	0.00225934
Q5T2Q4	0.39785	0.179779	0.30997	0.113775	4.90798e-05	0.330454		0.365693	0.16373	0.038	0.00156015
Q8TE69	0.036299	0.250503	0.0250606	0.135845	4.90798e-05	4.90798e-05		0.56373	0.420663	0.05	0.0957126
Q9P212	0.176678	0.923534	0.834462	0.764134	0.588074	0.466552	0.724549	0.574675	0.64	0.45	0.0613979
A7XYQ1	0.728599	0.828761	0.959913	0.908458	0.665325	0.888834	0.248762	0.790969	0.469742	0.574	0.0199057
Q99836	0.082227	0.121374	0.100736	0.248641	4.90798e-05	0.560245	0.809484	0.0206626	0.455755	0.344	0.0354946
Q9H222	0.11073	0.458699	0.542336	0.429822	4.90798e-05	0.327656	0.0415443	0.340172	0.234699	0.083	0.0231126
A6NCI8	0.42922	0.602307	0.965943	0.758969	0.868957	0.493153		0.743509	0.708466	0.469	0.0161515
Q9BUB4	0.127455	0.648294	0.442885	0.351924	4.90798e-05	4.90798e-05	0.69358	0.370798	0.767067	0.315	0.323885
Q86V85	0.0589802	0.191411	0.474074	0.176832	4.90798e-05	0.449276	0.842132	0.370012	0.00814724	0.077	0.0172506
I3L0S3	0.13818	0.573595	0.537047	0.648728	4.90798e-05	0.91411		0.113325	0.33173	0.244	0.00503256
Q8IYL9	0.0723507	0.0553129	0.10479	0.174114	4.90798e-05	0.399313	0.111708	0.295264	0.358429	0.067	0.00802586
Q13939	0.238167	0.491632	0.499679	0.306534	4.90798e-05	4.90798e-05		0.412564	0.173301	0.083	0.239691
Q5FWF5	0.605746	0.799166	0.631951	0.698576	0.828319	0.279951		0.659239	0.809816	0.481	0.015933
Q8N807	0.430161	0.67627	0.200237	0.191781	0.717006	0.650061		0.112687	0.65065	0.247	0.0045067
Q9BXN2	0.118334	0.187387	0.487717	0.361763	4.90798e-05	0.578209	0.50491	0.0373988	0.210405	0.107	0.00394462
O00300	0.159766	0.288834	0.172063	0.504023	4.90798e-05	0.336344		0.145718	0.322209	0.128	0.0596579
O75365	0.207824	0.155632	0.0399387	0.139704	4.90798e-05	4.90798e-05		0.302969	0.831804	0.284	0.490517
Q68CP4	0.0298604	0.534969	0.611537	0.485432	0.609718	0.793472		0.322896	0.0459387	0.09	0.000882215
Q5SZB4	0.114053	0.626601	0.503238	0.752229	0.689472	0.810552		0.44854	0.355926	0.19	0.00152317
Q9BXJ7	0.178511	0.543018	0.205032	0.621385	4.90798e-05	0.637742		0.439264	0.0665521	0.14	0.00140558
Q9HCE7	0.971566	0.888736	0.873313	0.774299	4.90798e-05	4.90798e-05		0.708663	0.67362	0.791	0.0997258
Q8TB22	0.0361011	0.786601	0.734615	0.605566	4.90798e-05	0.284172	0.237516	0.370601	0.412712	0.253	0.0685629
P55773	0.0878542	0.0176687	0.0198705		4.90798e-05	4.90798e-05		0.402699	0.412761	0.012	0.00684271
P07602	0.887084	0.166528	0.267411	0.304142	4.90798e-05	0.500761	0.993621	0.392785	0.41065	0.448	0.0767744
Q8TEA7	0.127348	0.484025	0.35584	0.473853	4.90798e-05	0.431411	0.224507	0.0644908	0.153963	0.159	0.0365632
Q86UP6	0.259084	0.461301	0.697939	0.648728	4.90798e-05	0.233374	0.797398	0.0329325	0.0869202	0.338	0.0742512
Q5T4F7	0.117138	0.183755	0.0792348	0.462546	4.90798e-05	0.776		0.0374479	0.389791	0.07	0.000679245
Q13356	0.665142	0.878037	0.718551	0.691835	0.73384	0.36211	0.242467	0.159902	0.729325	0.686	0.345385
Q8WVZ1	0.0594967	0.0847607	0.732539	0.769243	0.599706	0.887804		0.366528	0.0315583	0.041	0.00198324
Q70EK9	0.390451	0.624982	0.89526	0.93254	0.78189	0.856785	0.446916	0.786405	0.553423	0.255	0.00910132
Q6ZV56	0.0833125	0.21281	0.0562009	0.70075	0.741742	0.487313		0.0077546	0.523288	0.183	0.00820389
O00204	0.0666125	0.551166	0.350353	0.625788	0.782037	0.709644	0.739152	0.27092	0.489472	0.172	0.204914
O60939	0.108831	0.382086	0.363897	0.242933	0.760196	0.835288		0.152491	0.394405	0.232	0.0763008
Q30KQ7	0.0504002	0.0143313	0.0102318		0.924957	0.778699		0.103411	0.285693	0.051	0.00339645
Q99748	0.0813903	0.0869202	0.10479	0.0110894	4.90798e-05	0.949104		0.200098	0.762405	0.097	0.00301555
Q9Y5L2	0.0603935	0.016	0.0302506		0.960638	0.893104	0.918003	0.723779	0.45546	0.107	0.12648
Q6P161	0.0310642	0.34292	0.0837823		0.91784	4.90798e-05	0.379102	0.535755	0.604417	0.218	0.00377847
A5PLN9	0.145983	0.280196	0.494093	0.221516	4.90798e-05	0.287656	0.271423	0.115534	0.160933	0.202	0.0235258
Q6QEF8	0.714075	0.46238	0.149523	0.257339	4.90798e-05	4.90798e-05	0.377088	0.601718	0.185129	0.275	0.369744
P78426	0.652202	0.510037	0.942168	0.860785	0.913423	0.975902	0.239446	0.779141	0.502184	0.406	0.111752
Q96L73	0.66499	0.968344	0.876477	0.871766	0.815607	0.395141	0.586823	0.70719	0.761767	0.676	0.97333
P57737	0.254265	0.580761	0.676833	0.579256	0.643337	0.711215		0.0395583	0.299141	0.45	0.393135
Q9Y3P8	0.145462	0.19465	0.623845	0.393075	0.855656	4.90798e-05		0.806675	0.914994	0.144	0.666899
Q9UPV9	0.416597	0.541153	0.860313	0.764134	4.90798e-05	0.600736	0.248258	0.72589	0.746012	0.466	0.350691
Q8IUM7	0.316406	0.472393	0.676833	0.832898	0.621202	0.493497		0.289521	0.0359755	0.369	0.00299967
Q9HC57	0.145038	0.393129	0.265039	0.287182	0.784638	0.542479		0.470822	0.244466	0.128	0.00154356
Q9BPU6	0.0827122	0.753178	0.283377	0.297293	4.90798e-05	0.255117	0.695846	0.637742	0.579141	0.533	0.29809
Q86UW9	0.629238	0.57065	0.925115	0.866221	4.90798e-05	0.328883	0.124885	0.827337	0.66189	0.754	0.124844
Q8IUA0	0.293413	0.0723436	0.134546	0.676125	4.90798e-05	0.569276		0.0317055	0.714847	0.139	0.00300308
Q86YH6	0.0347371	0.434552	0.383421	0.10399	4.90798e-05	0.30989	0.521947	0.0675337	0.0646871	0.068	0.0176847
Q92947	0.0236014	0.747534	0.587267	0.646499	4.90798e-05	4.90798e-05	0.90877	0.208442	0.29865	0.312	0.00123585
Q9BV99	0.0700593	0.268613	0.542336	0.218852	4.90798e-05	0.824049	0.203861	0.110773	0.119067	0.087	0.00216938
Q92889	0.294591	0.553669	0.302209	0.339802	4.90798e-05	0.522356	0.837684	0.160638	0.498699	0.462	0.0117334
Q6ZV65	0.0437994	0.566528	0.107953	0.55561	4.90798e-05	0.341104	0.222241	0.368883	0.651828	0.251	0.000407025
Q96DR5	0.112525	0.239951	0.121546	0.0327245	4.90798e-05	0.455215		0.499779	0.0905521	0.128	0.147522
Q99795	0.196326	0.309497	0.843013	0.290552	0.785669	0.873571		0.57492	0.330454	0.123	0.190277
Q9Y5T5	0.428905	0.863362	0.407049	0.714231	4.90798e-05	0.484564	0.0177088	0.544049	0.836957	0.601	0.428649
Q8N511	0.0354294	0.303117	0.0568929	0.0832246	4.90798e-05	0.692957		0.36908	0.641472	0.095	0.0191202
Q8WW14	0.046876	0.180908	0.0780485	0.210535	4.90798e-05	4.90798e-05	0.367268	0.442061	0.414528	0.124	0.00332789
Q8NA97	0.106611	0.162061	0.0568929		4.90798e-05	4.90798e-05		0.353865	0.358037	0.088	0.0216256
Q9H7F0	0.140208	0.439804	0.347783	0.364971	4.90798e-05	0.36589	0.968023	0.364074	0.191509	0.365	0.0024894
Q6ZV60	0.0764342	0.0704785	0.701943	0.332953	4.90798e-05	0.573644		0.0834847	0.0203681	0.054	0.00524314
Q6ZW31	0.346023	0.788466	0.738174	0.967493	0.841521	0.908761	0.695426	0.74719	0.692564	0.561	0.0436922
Q5H9L4	0.243752	0.582871	0.275073	0.691835	0.856736	0.873276	0.222661	0.198773	0.584933	0.301	0.0117392
Q03112	0.766615	0.86984	0.880382	0.828767	0.546945	0.50238	0.89316	0.540025	0.455166	0.688	0.0096057
A6NGB0	0.17027	0.183558	0.403737	0.720591	4.90798e-05	0.915337		0.384294	0.474503	0.226	0.00604197
P13378	0.864805	0.688	0.953438	0.971407	0.763239	0.948761		0.807067	0.47519	0.289	0.0152073
P35916	0.283047	0.721914	0.471455	0.45972	0.583951	0.408687	0.851783	0.0392147	0.423656	0.398	0.0202464
Q9HA90	0.204179	0.610061	0.244229	0.72793	4.90798e-05	0.922012		0.262528	0.86346	0.287	0.083829
Q9H6R7	0.101285	0.350675	0.377638	0.354697	4.90798e-05	0.222135	0.9483	0.670969	0.609865	0.353	0.207676
Q9HC58	0.0630432	0.435681	0.38965	0.176832	4.90798e-05	0.711264		0.444613	0.0502577	0.161	0.00711382
Q9NVG8	0.05277	0.194601	0.318373	0.32257	4.90798e-05	4.90798e-05	0.683592	0.656	0.723485	0.092	0.504607
A6NCQ9	0.0973155	0.0697423	0.747121	0.396282	4.90798e-05	0.946552		0.241718	0.144442	0.049	0.00241231
Q96D42	0.170551	0.0962945	0.706737	0.62818	4.90798e-05	0.953031	0.959127	0.304638	0.315681	0.373	0.0531822
P23467	0.812677	0.932859	0.688696	0.625788	4.90798e-05	0.240589	0.788502	0.0903558	0.655706	0.651	0.0700125
Q9BPW9	0.0439208	0.674454	0.198211	0.245651	4.90798e-05	4.90798e-05		0.766037	0.236221	0.102	0.0148331
Q6ZRP7	0.0759291	0.68216	0.403737	0.526256	4.90798e-05	0.618454	0.71154	0.0453006	0.253791	0.157	0.0112178
Q5TH74	0.0667821	0.692123	0.760121	0.587356	0.766184	0.530699	0.0678137	0.230233	0.515534	0.414	0.0324263
Q9Y2T4	0.789852	0.454871	0.094805	0.640194	4.90798e-05	0.244025		0.288785	0.761031	0.371	0.454727
A3KN83	0.728907	0.948417	0.829272	0.613068	4.90798e-05	0.63308	0.67948	0.816344	0.85065	0.644	0.620052
Q9H300	0.0207632	0.618454	0.681034	0.390302	4.90798e-05	4.90798e-05	0.264373	0.572466	0.383558	0.083	0.00479219
Q8NA57	0.327508	0.637448	0.95067	0.471135	0.723288	0.211485		0.682209	0.603583	0.281	0.00118843
P50548	0.640373	0.935558	0.917799	0.89688	0.872687	0.929718	0.0979438	0.926822	0.910675	0.653	0.847124
P49247	0.0400632	0.947828	0.880382	0.95461	4.90798e-05	0.328883		0.824393	0.668417	0.534	0.380206
Q53GL0	0.343796	0.510282	0.121546	0.121657	0.635043	0.461104	0.663785	0.890307	0.845301	0.47	0.459885
O76096	0.107584	0.0985521	0.176066	0.237552	4.90798e-05	4.90798e-05		0.634896	0.622969	0.053	0.209635
Q6U949	0.127694	0.776982	0.935989	0.15835	0.960638	0.983362		0.659288	0.51784	0.427	0.000590553
Q6P1X6	0.0497598	0.337865	0.363897	0.364971	4.90798e-05	0.480294	0.0861939	0.125939	0.128049	0.076	0.000841881
Q5TGY1	0.0849464	0.550577	0.819732	0.876821	0.656834	0.712393	0.0350818	0.561521	0.286969	0.223	0.038286
Q9BYE0	0.346278	0.141693	0.676833	0.837954	0.898258	0.958822	0.823248	0.373742	0.297521	0.249	0.000383921
Q7Z6A9	0.157724	0.242209	0.337749	0.174114	4.90798e-05	0.585374		0.26719	0.384982	0.029	0.0120325
Q330K2	0.0239718	0.31411	0.236617	0.270711	4.90798e-05	4.90798e-05		0.51681	0.437202	0.03	0.0560323
P85037	0.644334	0.539436	0.942811	0.781583	0.763043	0.867043	0.344356	0.909055	0.842994	0.857	0.671234
Q15526	0.022455	0.376638	0.370866	0.287182	4.90798e-05	0.726724		0.417178	0.0348466	0.132	0.000218918
A2RUB6	0.167797	0.86081	0.795808	0.850022	0.624393	0.296196	0.268401	0.644761	0.902724	0.413	0.287856
Q8NAB2	0.167372	0.433718	0.211062	0.364971	4.90798e-05	0.246037		0.216687	0.188515	0.15	0.0382127
Q9P0J7	0.950071	0.391166	0.942811	0.792455	0.720491	0.880294	0.159631	0.957301	0.794061	0.734	0.476849
O95677	0.822877	0.721865	0.992932	0.958306	0.649767	0.509252	0.402434	0.989939	0.946356	0.634	0.544752
Q8N9F0	0.0353923	0.253399	0.69354	0.205316	4.90798e-05	0.952049	0.300126	0.527362	0.207902	0.079	0.00230128
Q96LD8	0.057491	0.177669	0.415254	0.00695803	4.90798e-05	4.90798e-05	0.859924	0.401571	0.135018	0.027	0.253622
Q2VIQ3	0.771347	0.797988	0.646384	0.571809	0.603681	0.34508	0.657239	0.753276	0.875681	0.49	0.463614
Q13887	0.874592	0.15681	0.93856	0.393075	0.772172	0.71519	0.868905	0.797742	0.55573	0.723	0.260859
Q9BUL8	0.671421	0.143018	0.155059	0.200641	4.90798e-05	4.90798e-05		0.287558	0.814773	0.325	0.463603
Q8IYA6	0.412019	0.852025	0.909298	0.509078	0.707387	0.506454	0.0656316	0.92746	0.882798	0.512	0.415466
Q9NRV9	0.766363	0.680638	0.329692	0.257339	4.90798e-05	4.90798e-05	0.607302	0.457423	0.83308	0.231	0.310821
O60524	0.4773	0.894086	0.172063	0.45624	0.838577	0.755828	0.817289	0.718675	0.794994	0.63	0.349319
Q05215	0.370599	0.744245	0.660422	0.786747	0.738503	0.875681		0.441816	0.167117	0.312	0.00707135
P59551	0.286529	0.0605153	0.280807	0.0338117	4.90798e-05	0.603877		0.404417	0.0205153	0.023	0.0431556
P0DKB6	0.0225731	0.0715583	0.80604		0.860663	0.910135		0.0826012	0.136196	0.046	0.047036
P58557	0.0200022	0.453104	0.100736	0.0767015	4.90798e-05	4.90798e-05	0.78783	0.601227	0.335706	0.194	0.594996
A0A1B0GVH6	0.19679	0.406233	0.158569	0.129648	4.90798e-05	0.355239		0.393816	0.405693		0.00115208
Q15517	0.344486	0.99146	0.985023	0.992553	0.919509	0.988515		0.97654	0.871215	0.636	0.0904309
Q9P015	0.0324465	0.903902	0.490979	0.497663	0.767313	0.721571		0.264687	0.724319	0.558	0.665813
O43570	0.0752897	0.440393	0.857199	0.326375	4.90798e-05	0.551166	0.196559	0.533153	0.124221	0.038	0.0019595
Q5T3U5	0.11137	0.583509	0.730859	0.297293	4.90798e-05	0.878626		0.420515	0.223018	0.333	0.00838568
O14841	0.0749882	0.964172	0.809698	0.870896	0.566037	0.452859	0.716156	0.515975	0.305129	0.514	0.128007
Q9NP61	0.893671	0.779828	0.674262	0.798978	0.725988	0.800245	0.591523	0.973693	0.932712	0.625	0.648432
P54277	0.241591	0.77816	0.584005	0.473853	4.90798e-05	0.39254	0.912211	0.0925644	0.815755	0.598	0.122204
Q9NQ40	0.0429469	0.0974233	0.465721	0.11584	4.90798e-05	0.559951		0.37816	0.00559509	0.055	0.00228202
P30872	0.0901921	0.206969	0.906727	0.520711	0.698994	0.751018		0.658552	0.294479	0.091	0.00557799
Q92731	0.686098	0.313963	0.88834	0.831485	0.593865	0.292712		0.602896	0.406429	0.589	0.0511318
Q8IYH5	0.326702	0.834356	0.872176	0.929115	0.693153	0.225914	0.953084	0.76535	0.760147	0.435	0.0133356
Q9Y4A8	0.34305	0.896245	0.795808	0.80349	0.541497	0.711018	0.79958	0.539141	0.409472	0.255	0.0761855
Q13077	0.169939	0.354356	0.334981	0.558545	0.672294	0.356613	0.181872	0.232491	0.288785	0.587	0.137798
Q10589	0.170083	0.101939	0.0687559	0.00206567	4.90798e-05	0.937865	0.574654	0.352638	0.367951	0.142	0.11538
Q7L0X0	0.459426	0.736442	0.816717	0.537671	4.90798e-05	0.838429		0.139926	0.371485	0.33	0.00346886
P30203	0.19874	0.527755	0.88834	0.758969	0.761767	0.728344		0.706209	0.427387	0.411	0.128323
Q9UIS9	0.453144	0.646135	0.515249	0.74875	0.759313	0.704933	0.733613	0.868123	0.82184	0.624	0.22615
Q9H3R0	0.541131	0.684712	0.459345	0.733257	0.614429	0.347681	0.0388586	0.144785	0.762258	0.488	0.0207315
P35243	0.975001	0.391018	0.367308	0.113775	0.79416	4.90798e-05		0.580172	0.69816	0.149	0.324893
Q9H9P8	0.023064	0.877301	0.363897	0.549576	4.90798e-05	0.394798	0.82585	0.324564	0.519264	0.219	0.043661
Q96MR7	0.367523	0.484712	0.497108	0.552729	0.927951	0.789791		0.357595	0.0986994	0.267	0.00142228
Q96LP6	0.0870736	0.211239	0.736345	0.520711	4.90798e-05	0.300368		0.0357791	0.157252	0.187	0.00354904
Q9H4G0	0.954653	0.801914	0.456824	0.750598	0.84535	0.568442	0.208896	0.930601	0.990086	0.94	0.666524
Q49AM1	0.064878	0.272393	0.307251	0.111383	4.90798e-05	0.287509		0.292417	0.10454	0.09	0.0275791
P04554	0.293935	0.458601	0.329692		0.960638	0.994061		0.193031	0.602356	0.265	0.0310524
Q8WUB8	0.769865	0.807951	0.651179	0.896391	0.751215	0.731926	0.71196	0.983067	0.975067	0.578	0.178363
Q69YL0	0.057657	0.169816	0.568731		0.960638	0.968196		0.137718	0.288	0.086	0.0683753
Q9BX73	0.0412348	0.444908	0.250803	0.429822	4.90798e-05	0.762454	0.390013	0.559706	0.0507485	0.037	0.00676616
Q14993	0.902564	0.997595	0.944936	0.975484	0.631558	0.968245		0.847951	0.502282	0.565	0.0664998
Q8WVF1	0.151723	0.569178	0.451485	0.309578	4.90798e-05	4.90798e-05	0.983466	0.448245	0.510233	0.12	0.0953093
Q9UL33	0.0567947	0.105669	0.523059	0.0901283	4.90798e-05	4.90798e-05	0.244062	0.298503	0.538945	0.068	0.282899
O15037	0.384934	0.960294	0.657901	0.933464	4.90798e-05	0.566724	0.0521192	0.872933	0.851485	0.429	0.058338
Q9Y6K0	0.0322112	0.170748	0.370866	0.123396	4.90798e-05	4.90798e-05		0.53119	0.377816	0.048	0.00246325
Q9Y2B5	0.180616	0.237301	0.814097	0.867254	4.90798e-05	0.704589	0.639614	0.205104	0.249963	0.207	0.0415215
Q8N1G1	0.628803	0.958577	0.741585	0.992933	0.892908	0.847706	0.650441	0.923337	0.847755	0.551	0.41315
O60687	0.212005	0.460123	0.741585	0.86334	4.90798e-05	4.90798e-05	0.000335711	0.504294	0.580417	0.323	0.081675
Q96KK3	0.0924908	0.463117	0.160496	0.569689	0.662773	0.392883		0.416687	0.254675	0.108	0.00544116
Q9NQ92	0.11126	0.45973	0.59656	0.42618	0.960638	0.452859	0.142174	0.854773	0.796172	0.382	0.18433
O14513	0.486495	0.932172	0.886017	0.85062	0.891337	0.642356	0.892069	0.722405	0.721227	0.448	0.28006
Q8N8X9	0.184629	0.187092	0.383421	0.0180474	4.90798e-05	4.90798e-05	0.0903063	0.438282	0.222331	0.061	0.145692
P01008	0.455622	0.464	0.272601	0.447869	4.90798e-05	4.90798e-05		0.480491	0.659877	0.252	0.064795
P78540	0.0275053	0.564859	0.158569	0.336541	4.90798e-05	4.90798e-05	0.187747	0.354258	0.472	0.088	0.174676
Q16363	0.238728	0.951706	0.875389	0.880789	4.90798e-05	0.213546	0.636844	0.614037	0.487853	0.634	0.0820893
Q96JA4	0.261033	0.534037	0.87099	0.377854	0.78346	0.701006		0.532663	0.238871	0.376	0.00439108
Q6PJ69	0.183555	0.351902	0.80782	0.779626	4.90798e-05	0.649031	0.567184	0.233423	0.0931043	0.321	0.0253136
Q15631	0.0298003	0.299779	0.039395	0.108067	4.90798e-05	0.485252		0.13281	0.693546	0.153	0.192568
Q9BXU9	0.0847339	0.392344	0.141367	0.0394107	4.90798e-05	0.371387	0.718086	0.447902	0.17438	0.091	0.0748893
Q86YA3	0.237599	0.90238	0.747121	0.642368	0.537521	0.252564	0.249098	0.0531534	0.550233	0.443	0.035938
Q9Y5P3	0.341655	0.295558	0.816717	0.737389	4.90798e-05	0.761031	0.316576	0.21654	0.171043	0.372	0.0060601
Q8WZ26	0.074381	0.0230184	0.482576		4.90798e-05	4.90798e-05		0.356368	0.182037	0.05	0.0146774
Q92820	0.030631	0.511313	0.246898	0.0452816	4.90798e-05	0.342135		0.388859	0.102626	0.111	0.0111451
Q13239	0.223764	0.428417	0.0826454	0.801805	0.766822	0.79784	0.0292069	0.848687	0.749497	0.288	0.327612
Q9HBL6	0.219126	0.173546	0.80782	0.232496	0.589791	0.547141		0.512982	0.027092	0.063	0.00199005
O00193	0.0790193	0.963485	0.0327715	0.418189	0.960638	0.915828	0.0382711	0.970601	0.884908	0.613	0.767005
Q5T7W7	0.0493734	0.58238	0.0744402	0.312677	0.66989	0.570405	0.127486	0.186258	0.72211	0.135	0.0235002
O14556	0.764003	0.402258	0.786417	0.438737	0.755141	0.700074	0.248091	0.00510429	0.146552	0.553	0.429847
Q9H2J1	0.152421	0.771779	0.616677	0.842683	0.925988	0.705571		0.599755	0.317399	0.237	0.00517521
Q8IZD0	0.665972	0.842847	0.40952	0.914601	0.960638	0.95573	0.858917	0.744393	0.720834	0.392	0.0899398
Q86UW2	0.0659026	0.0515828	0.0193762		0.907828	4.90798e-05	0.638607	0.153472	0.700663	0.026	0.00712605
P52961	0.0709492	0.23784	0.482576	0.23516	4.90798e-05	0.740025		0.214135	0.00539877	0.041	0.00534931
P34910	0.249014	0.281472	0.942168	0.504023	0.727706	0.443534		0.720785	0.378945	0.424	0.0114281
Q96AA3	0.0298577	0.22184	0.191093	0.13204	4.90798e-05	0.587337	0.807721	0.222135	0.100123	0.083	0.0329101
O43824	0.0492877	0.614331	0.403737	0.339802	0.605595	0.857767	0.123458	0.0362699	0.395779	0.268	0.00566875
Q13569	0.541906	0.827043	0.794177	0.858176	0.81811	0.793227	0.505413	0.261988	0.568982	0.595	0.0872758
O60346	0.283743	0.844319	0.910138	0.972168	0.773644	0.863067		0.823264	0.577865	0.703	0.130695
P54922	0.0339709	0.838822	0.584005	0.563818	4.90798e-05	0.301742	0.672262	0.0583558	0.562994	0.124	0.0565961
Q2NKX8	0.19351	0.819975	0.789234	0.623614	0.59681	0.332466	0.580948	0.954945	0.915828	0.597	0.728941
Q9ULJ3	0.458602	0.72	0.724878	0.702979	4.90798e-05	0.566528	0.320269	0.931779	0.924123	0.56	0.165409
Q6EBC2	0.128177	0.0497178	0.0865009	0.0338117	4.90798e-05	4.90798e-05		0.462282	0.331288	0.022	0.0833873
Q92610	0.698024	0.69011	0.852355	0.810067	0.868908	0.743362	0.185145	0.950479	0.766086	0.56	0.0776178
Q96HD9	0.0303498	0.271313	0.53161	0.197271	4.90798e-05	0.359607		0.117104	0.192147	0.073	0.0102896
Q9H4B7	0.967882	0.611043	0.736345	0.205316	0.613693	0.489423		0.085546	0.462233	0.664	0.0404061
Q9BY07	0.448673	0.882503	0.948643	0.828767	0.699975	0.371779		0.699681	0.384589	0.37	0.00748155
P19526	0.0373756	0.234748	0.907716	0.319145	4.90798e-05	4.90798e-05		0.695067	0.228613	0.089	0.0141638
O60806	0.612817	0.745374	0.93416	0.85062	4.90798e-05	0.577374	0.894083	0.749448	0.281963	0.384	0.123013
O75971	0.0944564	0.0274356	0.0443873		0.960638	0.941104	0.246328	0.795975	0.880442	0.227	0.675696
Q68D85	0.174425	0.190135	0.207157	0.354697	0.714896	0.609669		0.00633129	0.259681	0.119	0.0400008
O15060	0.389011	0.660859	0.769957	0.72793	4.90798e-05	0.324466	0.639782	0.00755828	0.366871	0.22	0.00823966
P0CJ85	0.603117	0.556859	0.944343	0.874212	0.90238	0.947681		0.745963	0.34984	0.468	0.00875533
Q9UBX7	0.157522	0.285595	0.396026	0.447869	4.90798e-05	0.416245		0.0779877	0.140761	0.106	0.0821187
Q8TC36	0.144652	0.384933	0.797143	0.610622	0.677399	4.90798e-05		0.305472	0.247067	0.05	0.00792494
P53801	0.146286	0.0925644	0.0459196	0.279082	0.848098	0.928883	0.166513	0.183706	0.720933	0.06	0.0843884
Q9Y3D0	0.0411961	0.191264	0.0459196	0.0444118	4.90798e-05	0.426896	0.0217373	0.0547239	0.470184	0.294	0.242949
P08697	0.319551	0.325153	0.554397	0.270711	0.712834	0.307288	0.194545	0.13762	0.282503	0.186	0.066502
Q96RP3	0.161967	0.0072638	0.542336		0.904933	0.985669	0.732522	0.36962	0.0580123	0.035	0.0337539
O75381	0.171671	0.677153	0.738174	0.642368	0.848785	0.925006	0.898028	0.950675	0.845252	0.762	0.762379
Q8NB25	0.880248	0.692319	0.711334	0.801805	0.585816	0.587239	0.694083	0.285104	0.489423	0.483	0.653892
Q9NQZ6	0.758332	0.0815215	0.681034	0.181996	0.679558	0.734577	0.980697	0.0533988	0.493497	0.256	0.300243
Q49AG3	0.100875	0.308564	0.18012	0.364971	4.90798e-05	0.241276	0.822325	0.175755	0.392638	0.186	0.0272984
Q14140	0.446342	0.156417	0.345707	0.673842	4.90798e-05	0.68054	0.420059	0.34508	0.118577	0.26	0.0243843
Q9BU02	0.047491	0.289521	0.0374673	0.194934	0.602896	0.771337	0.903903	0.114748	0.495018	0.126	0.108015
Q96K37	0.0401319	0.215902	0.771885	0.520711	4.90798e-05	0.747583	0.908519	0.819681	0.679018	0.133	0.0482607
Q16626	0.0808271	0.489816	0.275073	0.520711	0.960638	0.749693	0.664121	0.78827	0.705669	0.266	0.168339
Q12789	0.178467	0.918135	0.688696	0.615677	4.90798e-05	0.547092	0.982123	0.818896	0.906945	0.765	0.334351
Q4V339	0.127303	0.605104	0.147941	0.102142	0.577963	0.297276	0.015107	0.0995337	0.701939	0.2	0.0176746
Q6NY19	0.533949	0.822037	0.713904	0.951076	0.921276	0.903264	0.118422	0.762798	0.662675	0.538	0.21626
O96002	0.0547346	0.008	0.144877		4.90798e-05	0.636417		0.127362	0.161571	0.054	0.027026
Q9Y5Q8	0.102705	0.619092	0.407049	0.354697	0.713374	0.408098	0.0514478	0.821399	0.89762	0.739	0.337881
Q9H7V2	0.0531496	0.273963	0.795808	0.176832	4.90798e-05	0.561865	0.813177	0.805301	0.485055	0.055	0.0548536
Q9BQP9	0.129091	0.21811	0.66754	0.106382	0.602601	0.448982		0.0952638	0.0500613	0.052	0.000976332
Q8N9M1	0.420106	0.383362	0.418269	0.615677	0.545472	0.804074	0.252287	0.789055	0.749988	0.473	0.491128
O60895	0.0507242	0.0540368	0.184371	0.242933	4.90798e-05	0.844368	0.0842635	0.439607	0.186356	0.021	0.0208376
Q15750	0.149455	0.678871	0.916761	0.827191	0.611436	0.451092	0.953	0.905521	0.931828	0.842	0.723915
P57087	0.176937	0.46027	0.565963	0.55561	4.90798e-05	0.62935	0.191439	0.0182577	0.159264	0.087	0.0268877
Q8WUU4	0.670107	0.628613	0.811033	0.89215	0.721276	0.899632	0.721695	0.686871	0.655117	0.381	0.00792453
Q5JT82	0.604978	0.568687	0.901043	0.731409	0.807951	0.236908		0.603485	0.284074	0.345	0.0616689
Q8N307	0.36468	0.272491	0.634324	0.810067	0.852221	0.93227	0.165086	0.495509	0.254626	0.517	0.0292977
P13224	0.198736	0.0373988	0.0469576	0.348717	4.90798e-05	0.981742		0.333252	0.38454	0.078	0.140326
Q6UXG3	0.237002	0.257325	0.905393	0.842085	0.702086	0.870871		0.577031	0.231117	0.181	0.00331856
Q8WWU7	0.195585	0.903509	0.779497	0.757393	4.90798e-05	0.355239		0.0487362	0.539779	0.134	0.0257661
P57105	0.776688	0.844564	0.577431	0.0207654	4.90798e-05	4.90798e-05	0.667982	0.351362	0.613252	0.152	0.443113
F2Z3F1	0.175631	0.612613	0.804607		0.931092	4.90798e-05		0.452319	0.410454	0.23	0.0144267
Q9Y2L5	0.0866337	0.723681	0.732539	0.399163	4.90798e-05	0.238282	0.0559799	0.0826503	0.606724	0.365	0.20734
Q8N755	0.0226463	0.0124172	0.0780485	0.0731681	4.90798e-05	0.758282	0.123374	0.428074	0.187583	0.012	0.0164513
Q8IX04	0.142248	0.574577	0.448816	0.168732	4.90798e-05	4.90798e-05	0.746034	0.615853	0.295166	0.166	0.110381
A0A1B0GTR3	0.356753	0.926675	0.195591		0.960638	0.94135		0.228908	0.765644		0.289597
P28908	0.198791	0.18984	0.639415	0.687813	0.693644	0.649129		0.0194356	0.228663	0.329	0.006177
Q92484	0.0452309	0.392589	0.783945	0.683844	4.90798e-05	0.298994	0.930592	0.0517301	0.136393	0.174	0.00147682
O76027	0.657292	0.259141	0.38965	0.0886062	4.90798e-05	4.90798e-05	0.440369	0.402552	0.269252	0.105	0.214271
P12074	0.0241288	0.381399	0.244229		0.932564	0.755975	0.854385	0.187141	0.0344049	0.082	0.0157408
Q9BXL7	0.574793	0.770258	0.554397	0.648728	4.90798e-05	0.316859		0.902184	0.947436	0.5	0.488626
B2RV13	0.0411273	0.407902	0.231625	0.161231	4.90798e-05	4.90798e-05		0.460417	0.557006	0.128	0.295824
Q8WYA1	0.640787	0.778503	0.396026	0.576538	0.684859	0.323485	0.590432	0.0842209	0.639411	0.207	0.0340719
Q86SH4	0.0551742	0.00554601	0.0736988		4.90798e-05	0.622626		0.294577	0.173595	0.04	0.00321958
Q9Y2Z9	0.0227727	0.372172	0.542336	0.370678	4.90798e-05	0.24		0.376393	0.18665	0.15	0.00136025
Q96K76	0.509441	0.876074	0.681034	0.605566	0.565546	0.513521	0.915317	0.933742	0.964417	0.742	0.655831
Q9BYV1	0.0301638	0.516859	0.623845	0.711024	4.90798e-05	0.256982		0.362209	0.165693	0.074	0.000272675
Q499Z3	0.0785984	0.306896	0.766695	0.509078	0.609571	0.701301	0.123877	0.238429	0.175018	0.08	0.0547827
Q6NUM9	0.036738	0.69546	0.769957	0.678626	4.90798e-05	0.492908	0.827528	0.359018	0.47146	0.268	0.0976201
P48307	0.297323	0.357399	0.430577	0.875571	4.90798e-05	0.741693		0.460564	0.54292	0.147	0.00591692
Q9ULX9	0.577241	0.287264	0.265039	0.0731681	0.921718	0.877595	0.240789	0.165055	0.689129	0.142	0.0459369
Q9NWS1	0.105437	0.766331	0.329692	0.202707	4.90798e-05	4.90798e-05	0.0866135	0.413301	0.65762	0.23	0.100953
Q9NSV4	0.844153	0.709595	0.931541	0.890248	0.611926	0.784589	0.0114142	0.766822	0.886233	0.603	0.143361
Q5TDP6	0.0473177	0.46984	0.474074	0.357904	0.529472	4.90798e-05	0.835418	0.33973	0.197252	0.06	0.0225098
O95274	0.309847	0.563043	0.834462	0.813438	0.541595	0.825129	0.690894	0.575607	0.254528	0.571	0.0303477
B7ZAQ6	0.039253	0.183117	0.127725	0.0546858	4.90798e-05	4.90798e-05	0.210827	0.621104	0.22238	0.101	0.00717313
P12829	0.981805	0.313472	0.0658396	0.399163	0.823656	0.85173	0.727738	0.201129	0.537325	0.273	0.410041
Q8N7Z5	0.26549	0.93281	0.795808	0.471135	0.54773	0.289374		0.185325	0.593669	0.417	0.0366796
Q96PB7	0.121483	0.476368	0.720775	0.501087	4.90798e-05	0.277301	0.806379	0.301791	0.0218405	0.167	0.0163973
Q9UQF0	0.196472	0.290258	0.724878	0.798978	0.678626	0.510479		0.408638	0.0915337	0.176	0.0104598
Q5TBB1	0.156227	0.778307	0.13939	0.0823549	0.804515	0.54027	0.237264	0.788613	0.766233	0.325	0.756051
Q01415	0.0334278	0.403387	0.487717	0.707382	4.90798e-05	0.448245	0.447	0.293104	0.0900613	0.104	0.27086
Q5U4P2	0.0530484	0.972515	0.77579	0.80349	0.694626	0.919215		0.537227	0.286675	0.245	0.00283198
P10997	0.0881312	0.0968344	0.47966		0.89389	4.90798e-05		0.354896	0.266699	0.03	0.208967
Q99944	0.160476	0.33384	0.239484	0.760328	4.90798e-05	0.635681	0.677549	0.256393	0.237988	0.08	0.00368679
Q6ZU69	0.472729	0.463706	0.880382	0.494292	0.624589	0.562798		0.567755	0.132172	0.397	0.00126195
P58549	0.0902451	0.0439264	0.0219465		0.960638	4.90798e-05		0.277399	0.357497	0.115	0.0255241
Q6V0L0	0.0561628	0.447804	0.233948	0.563818	4.90798e-05	0.776883		0.398233	0.187141	0.099	0.0288772
Q02080	0.432631	0.700908	0.843013	0.939824	0.901497	0.94935		0.78081	0.26027	0.349	0.0052919
B5ME19	0.942595	0.852417	0.777866	0.315612	0.776834	0.776589	0.0717583	0.956319	0.889767	0.79	0.642355
Q6PIU2	0.0320409	0.287558	0.779497	0.42618	4.90798e-05	0.51254	0.096517	0.392982	0.338209	0.072	0.0178295
Q9NYX4	0.15546	0.246184	0.508823	0.465101	0.864442	0.877644		0.215755	0.051681	0.099	0.00445423
P52757	0.928318	0.486479	0.228956	0.326375	0.606233	0.270233	0.673437	0.198822	0.626258	0.135	0.155606
P55055	0.783071	0.658258	0.956008	0.666232	0.758233	0.940025	0.212086	0.701399	0.514994	0.526	0.0328637
Q9NW64	0.979063	0.642699	0.941624	0.81496	0.741301	0.744982	0.329501	0.959706	0.903607	0.713	0.889779
Q9NWW0	0.247073	0.0672883	0.208937		0.897129	0.737276	0.215023	0.00299387	0.257521	0.144	0.00990183
Q9UI40	0.082947	0.342822	0.35584	0.224125	4.90798e-05	0.481374		0.576589	0.00549693	0.168	0.00090486
Q96JK4	0.127736	0.945276	0.821561	0.899489	4.90798e-05	0.563337		0.765055	0.340613	0.378	0.0241434
Q13421	0.304118	0.389497	0.639415	0.574364	4.90798e-05	0.769521	0.909022	0.0313129	0.0547239	0.176	0.00570595
Q9NQS3	0.160443	0.609178	0.623845	0.36796	4.90798e-05	0.660319	0.75342	0.0451534	0.36535	0.342	0.00715218
Q8TEH3	0.465138	0.540613	0.890169	0.877419	0.63892	0.756319	0.494167	0.883239	0.778012	0.7	0.563709
Q5TGI4	0.568688	0.37811	0.602195	0.709285	0.776	0.798184	0.908687	0.847362	0.800834	0.167	0.168241
C9JL84	0.190302	0.194209	0.726657	0.720591	4.90798e-05	0.244859		0.0459387	0.472147	0.272	0.138919
Q9Y620	0.200606	0.822184	0.683802	0.465101	0.586405	0.208		0.410061	0.524859	0.326	0.0320195
Q96RD9	0.481156	0.676515	0.676833	0.680202	0.606871	0.373791		0.0213006	0.271706	0.4	0.00174101
Q9UHF0	0.135576	0.241423	0.11858		0.949252	4.90798e-05	0.2047	0.262773	0.584589	0.06	0.0188351
O75444	0.838032	0.986503	0.976521	0.989346	0.689325	0.971141		0.963141	0.893104	0.59	0.0536551
A6NKH3	0.985521	0.102429	0.0188325		0.910969	4.90798e-05		0.307485	0.638429	0.103	0.138247
Q8IWA4	0.759966	0.438626	0.270081	0.279082	4.90798e-05	0.379387	0.19723	0.502233	0.361178	0.389	0.0776426
P08709	0.117437	0.677006	0.360981	0.866221	4.90798e-05	0.521472	0.354343	0.241031	0.220515	0.202	0.00329643
Q5SZI1	0.0936569	0.316466	0.701943	0.949989	0.82184	0.712049		0.750184	0.154258	0.231	0.00319647
Q8WZA1	0.0676213	0.617423	0.418269	0.501087	0.597104	0.387975		0.0570307	0.696442	0.217	0.0400624
Q9UM44	0.156243	0.367951	0.646384	0.10399	0.643534	0.302871		0.294086	0.0305767	0.169	0.0114238
Q7RTU4	0.2456	0.837546	0.669517	0.685856	0.916466	0.883288		0.50292	0.391362	0.29	0.0174724
Q9UJA2	0.0246681	0.138012	0.749493	0.239889	4.90798e-05	0.896491		0.365546	0.0263067	0.053	0.00195236
P35590	0.498459	0.854528	0.56275	0.924494	4.90798e-05	0.305325		0.684957	0.609669	0.476	0.0191521
O95498	0.0336588	0.402748	0.656122	0.357904	4.90798e-05	0.430135		0.536049	0.0213006	0.176	0.0123352
Q5BIV9	0.208519	0.991509	0.862933	0.902805	0.873669	0.992883		0.843387	0.538012	0.236	0.00371829
Q9Y608	0.78958	0.848098	0.84588	0.648728	0.639755	0.79146	0.293328	0.958037	0.984589	0.59	0.70039
Q6ZNK6	0.0457221	0.132564	0.222283	0.301098	0.739926	0.466405		0.142626	0.056589	0.04	0.000836914
Q96SZ5	0.046461	0.367166	0.494093	0.80349	0.570798	0.72481		0.236663	0.158969	0.241	0.0223911
Q9BXL6	0.388098	0.474012	0.779497	0.666232	4.90798e-05	0.567166		0.244025	0.738601	0.322	0.161122
Q9ULD5	0.616715	0.679509	0.745341	0.691835	0.733301	0.53546	0.346118	0.0997301	0.653595	0.394	0.0254632
Q9UKK3	0.209319	0.704589	0.905393	0.908458	4.90798e-05	0.348564	0.154931	0.893742	0.788466	0.532	0.382328
O15061	0.302779	0.967362	0.93416	0.785008	0.527166	0.654969		0.96211	0.962748	0.63	0.582833
Q96S15	0.0986282	0.586061	0.474074	0.771526	4.90798e-05	0.24584		0.200687	0.479362	0.313	0.0547202
Q63ZY6	0.114627	0.115043	0.454303	0.342792	4.90798e-05	0.633423		0.0259632	0.141939	0.091	0.00786877
Q96KA5	0.0365125	0.317104	0.29608	0.125897	4.90798e-05	0.375117	0.200755	0.442896	0.327166	0.145	0.0234949
Q8N2G6	0.422303	0.509252	0.739657	0.364971	4.90798e-05	4.90798e-05	0.439698	0.642209	0.697571	0.153	0.0543311
B1AL88	0.121141	0.528294	0.988977	0.94776	4.90798e-05	0.812712	0.25598	0.887853	0.667387	0.236	0.0133146
O14733	0.923546	0.589153	0.64154	0.462546	0.738209	0.491288	0.503483	0.947141	0.93119	0.746	0.8242
Q9Y375	0.0226919	0.758331	0.442885	0.351924	4.90798e-05	4.90798e-05	0.487453	0.271607	0.764663	0.187	0.0504027
Q6IQ49	0.277642	0.80108	0.499679	0.76609	0.605252	0.839853	0.96517	0.747387	0.971337	0.438	0.0235656
Q8IUG1	0.216705	0.0101595	0.424003	0.978854	4.90798e-05	0.99416		0.738405	0.214626	0.236	0.0123446
Q9UPW5	0.0563111	0.835632	0.861994	0.558545	0.567313	0.286871	0.630382	0.411092	0.556123	0.45	0.0902448
Q96HR9	0.0866677	0.154798	0.272601	0.0223418	0.712147	4.90798e-05	0.301385	0.577129	0.413988	0.018	0.00393082
O75132	0.188063	0.595043	0.459345	0.625788	0.608589	0.511558	0.0239194	0.788712	0.780564	0.299	0.118559
Q9H6L2	0.02785	0.148957	0.80604	0.189552	4.90798e-05	0.505227	0.946034	0.381742	0.0339141	0.079	0.0104817
P23109	0.0554066	0.523681	0.53418	0.38117	4.90798e-05	0.212613		0.296393	0.226012	0.285	0.00931687
A0A1B0GUY1	0.489972	0.995681	0.990905	0.899489	0.91519	0.931975		0.946405	0.688589		0.0476181
Q9NR16	0.358579	0.937963	0.231625	0.915851	0.555092	0.216196	0.643475	0.699485	0.289914	0.485	0.0141436
Q8IUC4	0.340413	0.404417	0.499679	0.361763	4.90798e-05	0.248196		0.685399	0.518969	0.254	0.511703
Q9NUN5	0.0910612	0.261104	0.424003	0.121657	0.54562	0.847853		0.344491	0.0598282	0.127	0.0173006
Q6QNY0	0.0650675	0.194307	0.256191	0.661339	0.900466	0.971975	0.81368	0.880834	0.950282	0.261	0.628953
Q15025	0.62326	0.693448	0.656122	0.940204	0.879902	0.670675	0.622661	0.888785	0.968245	0.851	0.705884
P16860	0.101414	0.446724	0.222283		0.913227	0.628123		0.094135	0.410945	0.095	0.0148309
Q92786	0.712618	0.715485	0.913351	0.822135	4.90798e-05	0.58081	0.158791	0.671362	0.785374	0.452	0.5427
Q9BZQ6	0.058966	0.756663	0.623845	0.354697	0.707239	0.46135	0.0981116	0.0398528	0.500957	0.503	0.0242518
Q13319	0.60353	0.842699	0.856013	0.582409	0.86984	0.953816		0.451534	0.505521	0.288	0.0247893
Q5K131	0.0499737	0.039411	0.0768128		4.90798e-05	4.90798e-05		0.550037	0.303755	0.081	0.0110795
P61812	0.171965	0.215313	0.207157	0.661339	4.90798e-05	0.519166		0.0275337	0.58616	0.145	0.0538089
Q2UY09	0.808334	0.996712	0.961099	0.980539	4.90798e-05	0.930699	0.0262694	0.830037	0.588515	0.609	0.218876
A0A1B0GVS7	0.0462626	0.0312147	0.0621324	0.351924	4.90798e-05	0.742724		0.220172	0.565939		0.0029329
Q8IZA3	0.794975	0.963681	0.584005	0.76234	0.928147	0.967166		0.595779	0.617031	0.432	0.145232
Q8IZJ3	0.187872	0.828025	0.843013	0.741792	4.90798e-05	0.253301		0.265963	0.617963	0.518	0.0463514
Q6ZWC4	0.146202	0.552933	0.544758	0.610622	0.577129	4.90798e-05		0.506847	0.0863313	0.293	0.00226517
Q9HC97	0.116736	0.0374969	0.168158	0.0254947	4.90798e-05	0.783951		0.250601	0.303706	0.171	0.00651175
Q8TDV2	0.171019	0.0377914	0.170382	0.100239	4.90798e-05	0.735558		0.241963	0.107043	0.041	0.0050013
A0A1B0GVM6	0.0624939	0.735067	0.0283229		0.95892	0.513816		0.352294	0.608638		0.00134256
Q92696	0.0569553	0.130307	0.350353	0.168732	4.90798e-05	0.263166	0.0853546	0.0472638	0.294626	0.179	0.0792156
Q2QD12	0.0504314	0.400589	0.18012	0.32257	4.90798e-05	4.90798e-05		0.592687	0.135509	0.099	0.0891036
Q14494	0.458341	0.759509	0.814097	0.59801	0.563779	0.688785	0.241209	0.332761	0.591215	0.379	0.166188
Q9P298	0.0207337	0.0557546	0.186545		0.926429	4.90798e-05		0.240393	0.504	0.008	0.0390843
P22102	0.0541116	0.916074	0.554397	0.370678	4.90798e-05	0.233472	0.47864	0.35254	0.681963	0.726	0.419297
A0A1B0GUS0	0.166716	0.109006	0.508823	0.405034	4.90798e-05	0.935902		0.154847	0.0310675		0.00168163
B7ZBB8	0.168152	0.395828	0.256191	0.671233	0.803337	0.946896		0.328344	0.241472	0.221	0.00908861
Q9NSY2	0.0378971	0.31416	0.283377	0.287182	4.90798e-05	4.90798e-05	0.347629	0.417031	0.206479	0.087	0.1132
Q8TB96	0.0622911	0.642307	0.866739	0.414818	4.90798e-05	0.400834	0.619052	0.609472	0.34719	0.29	0.0446739
A6NJG2	0.123081	0.600245	0.66754	0.779626	0.532466	0.769521		0.181202	0.27362	0.213	0.005649
Q8N814	0.111068	0.233816	0.427562		0.913571	4.90798e-05		0.409423	0.101939	0.192	0.00302225
Q8NEQ5	0.277372	0.0957546	0.141367	0.42618	0.647067	0.808393		0.371681	0.344245	0.036	0.05896
D6RIA3	0.481077	0.961472	0.94024	0.941998	0.605742	0.809521		0.840393	0.415067		0.0286154
O15537	0.0596779	0.326675	0.302209	0.447869	4.90798e-05	0.33811		0.721031	0.747092	0.118	0.148101
Q2M3C7	0.229183	0.745865	0.753299	0.563818	4.90798e-05	0.568834		0.356025	0.478626	0.398	0.0931697
Q8IUG5	0.66945	0.965202	0.771885	0.806154	0.826209	0.525448	0.0777172	0.623264	0.812123	0.474	0.316288
Q8NFZ6	0.169672	0.137276	0.511838	0.32257	4.90798e-05	0.696245		0.380221	0.00505521	0.038	0.00161848
Q8WWG9	0.0592164	0.393767	0.67189	0.465101	0.818847	0.811337	0.423416	0.00191411	0.128196	0.056	0.114422
Q6ZQW0	0.0283916	0.408638	0.367308	0.304142	4.90798e-05	0.261742		0.228564	0.0731288	0.052	0.0293243
Q8WVS4	0.267605	0.930405	0.315259	0.549576	0.879264	0.806773	0.20277	0.255018	0.701693	0.409	0.0050429
Q96P68	0.0674112	0.0399509	0.40952	0.281311	4.90798e-05	0.264491	0.218884	0.529865	0.124074	0.057	0.00835596
Q9UNL4	0.915232	0.388319	0.0713262	0.887476	4.90798e-05	0.821644	0.0809903	0.567018	0.760442	0.499	0.024045
Q5TBK1	0.485793	0.684663	0.872176	0.621385	0.723828	0.618847	0.466471	0.528196	0.831755	0.28	0.122414
P49146	0.0852226	0.136687	0.11858	0.0348989	0.587534	0.350086		0.27038	0.174724	0.089	0.00276464
A6NND4	0.182396	0.016638	0.446196	0.117906	4.90798e-05	0.863951		0.400098	0.0129571	0.024	0.130325
Q68CQ1	0.199092	0.516025	0.626464	0.635573	0.551804	0.545521		0.00853988	0.0768589	0.308	0.285009
A8MYB1	0.211557	0.190871	0.0600563	0.00891498	4.90798e-05	0.85811		0.109153	0.650896	0.18	0.0231699
Q9UBD5	0.119977	0.282601	0.246898	0.0869211	4.90798e-05	0.222724	0.665799	0.189399	0.44162	0.418	0.199792
Q9UGI0	0.538798	0.441669	0.468835	0.714231	0.549252	0.326037	0.712967	0.151117	0.363926	0.258	0.0597478
P67936	0.9826	0.357693	0.013247	0.00190259	0.937521	0.959018	0.51347	0.877988	0.804515	0.694	0.614385
O43257	0.185086	0.367656	0.267411	0.465101	0.915387	0.852221	0.0045321	0.280933	0.634699	0.19	0.364062
Q9Y6B7	0.359224	0.30827	0.30997	0.117906	4.90798e-05	0.30292	0.612337	0.491632	0.0532515	0.229	0.0256873
Q1W4C9	0.0602591	0.036319	0.11858		0.534528	4.90798e-05	0.00134285	0.107485	0.38881	0.028	0.371543
P56748	0.0835303	0.125595	0.182294	0.364971	4.90798e-05	0.467288		0.642699	0.550822	0.029	0.0437068
Q96DE0	0.0328484	0.693153	0.168158	0.174114	4.90798e-05	0.937178	0.229794	0.281767	0.283828	0.067	0.0239961
Q9H0X6	0.0967888	0.11146	0.350353	0.494292	4.90798e-05	0.747534	0.74914	0.0145767	0.162896	0.118	0.000929681
Q9NZI5	0.690045	0.710429	0.544758	0.468526	4.90798e-05	0.238675	0.969954	0.771779	0.886135	0.346	0.419118
O15442	0.0243353	0.411534	0.834462	0.676125	4.90798e-05	4.90798e-05		0.554012	0.142429	0.141	0.0011694
Q7Z614	0.101102	0.178307	0.827295	0.0452816	4.90798e-05	0.776736	0.344692	0.175264	0.643975	0.079	0.0313009
Q8TAF5	0.154461	0.654822	0.0382581		0.960638	0.842699		0.0816196	0.764123	0.201	0.216646
P55317	0.884091	0.949939	0.985468	0.950587	4.90798e-05	0.882061	0.195216	0.997301	0.922356	0.885	0.857064
Q8TEE9	0.293588	0.192147	0.699718	0.913296	0.841472	0.482601	0.572556	0.724712	0.176736	0.23	0.00204054
Q96SC8	0.494577	0.96	0.886017	0.96222	4.90798e-05	0.981693	0.305162	0.792883	0.425472	0.571	0.0401195
Q8N8S7	0.965476	0.706552	0.952251	0.94863	0.925055	0.958675	0.747461	0.981644	0.95838	0.858	0.878546
Q9H095	0.0489708	0.475337	0.290495	0.26484	0.767607	0.662233	0.749224	0.182429	0.471755	0.314	0.0104501
P15586	0.0505451	0.674209	0.84588	0.332953	4.90798e-05	0.472589		0.276859	0.392049	0.201	0.00724692
Q86UU9	0.0881482	0.397693	0.265039		0.942773	0.662528		0.324908	0.0990429	0.065	0.0147471
P08235	0.694155	0.831018	0.936484	0.908458	0.524221	0.561669	0.0497692	0.944982	0.847804	0.617	0.746391
O00267	0.969944	0.976442	0.992932	0.974234	0.682012	0.680098	0.256987	0.99892	0.951558	0.972	0.803628
Q7Z4V0	0.402117	0.79735	0.80782	0.62818	0.574331	0.21389	0.69081	0.472491	0.411337	0.411	0.0298221
Q6ZU64	0.124146	0.536834	0.857199	0.72793	4.90798e-05	0.361571		0.273374	0.251288	0.319	0.0487667
Q7Z4F1	0.171973	0.654184	0.870001	0.904055	0.580123	0.885202	0.592698	0.769963	0.558577	0.419	0.0219949
Q92538	0.567895	0.671411	0.745341	0.870352	0.576344	0.54027	0.1765	0.806969	0.699485	0.642	0.761321
Q8TB33	0.0656408	0.74027	0.327221		0.960638	4.90798e-05		0.56319	0.395485	0.151	0.0142788
Q6NS38	0.0426098	0.842307	0.213287	0.226082	0.792687	4.90798e-05	0.10449	0.413055	0.758037	0.227	0.00452348
Q71RC9	0.0574162	0.00358282	0.00222431		0.960638	0.957202	0.980109	0.413153	0.210454	0.017	0.0568648
Q9NT22	0.273432	0.842454	0.520587	0.657099	4.90798e-05	0.761227		0.0128589	0.449325	0.389	0.0414887
O15440	0.0991696	0.701055	0.599476	0.558545	4.90798e-05	0.364123	0.209064	0.379337	0.419926	0.406	0.0594555
Q7Z5L3	0.642549	0.987877	0.852355	0.869646	0.714503	0.951656		0.713571	0.296638	0.498	0.0566535
O43155	0.445883	0.480491	0.838317	0.402153	4.90798e-05	0.64		0.462626	0.216049	0.193	0.171068
P11511	0.0362385	0.392982	0.363897	0.262503	4.90798e-05	0.226503	0.392195	0.516172	0.440638	0.13	0.0892771
P07492	0.167584	0.891583	0.80782	0.00385953	0.929178	0.61865		0.308025	0.443288	0.121	0.0151641
O75298	0.197915	0.526429	0.584005	0.810067	0.869644	0.875779	0.891985	0.159411	0.182282	0.214	0.0111397
P28907	0.0597842	0.183313	0.0713262	0.0731681	4.90798e-05	0.490012	0.461016	0.311902	0.287607	0.028	0.0251155
Q9Y231	0.034925	0.246479	0.380456	0.0452816	4.90798e-05	4.90798e-05	0.368863	0.35946	0.293988	0.149	0.0206344
Q15738	0.0282399	0.473718	0.623845	0.133779	4.90798e-05	0.27838	0.747042	0.642748	0.253742	0.215	0.0628479
Q6P050	0.0757041	0.234552	0.347783	0.540824	0.822479	0.889816	0.091901	0.0971288	0.244957	0.097	0.000670784
Q04756	0.176058	0.687755	0.648707	0.942596	4.90798e-05	0.538209		0.67411	0.221448	0.421	0.0374988
A0A1B0GTU1	0.515308	0.722061	0.283377	0.753533	0.895117	0.796466	0.538061	0.461055	0.617816		0.0180718
Q13794	0.0797823	0.0618896			0.960638	4.90798e-05	0.316324	0.56216	0.748368	0.144	0.200924
Q03154	0.0253004	0.319656	0.195591	0.433083	4.90798e-05	0.318871		0.187926	0.117693	0.234	0.0184631
P02751	0.941764	0.950871	0.880382	0.856327	4.90798e-05	0.496147		0.70562	0.571485	0.801	0.161033
Q96HE7	0.0409086	0.657227	0.0818052	0.422864	4.90798e-05	0.316368		0.626699	0.866405	0.274	0.10292
P57768	0.197943	0.306454	0.943255	0.886878	0.871509	0.788074	0.0339908	0.91946	0.873865	0.245	0.607687
O94955	0.126938	0.333006	0.377638	0.383779	4.90798e-05	4.90798e-05	0.741838	0.63465	0.312834	0.177	0.100305
Q9H0A9	0.0859256	0.395288	0.53418	0.659219	4.90798e-05	0.414822	0.477298	0.0150675	0.263656	0.079	0.24954
Q5JYT7	0.247273	0.665521	0.786417	0.779626	0.644613	0.440589	0.973982	0.0836319	0.38238	0.401	0.0170986
Q6ICG6	0.0735147	0.668957	0.56275	0.59801	4.90798e-05	0.334528	0.642384	0.917006	0.961423	0.237	0.817993
O60522	0.327148	0.818209	0.471455	0.506578	4.90798e-05	0.223607		0.0802454	0.64216	0.447	0.0591153
O94964	0.463375	0.899926	0.544758	0.7899	0.581988	0.636368	0.855308	0.876074	0.982626	0.633	0.572275
Q5XUX0	0.108303	0.85973	0.720775	0.872907	0.655509	0.79789	0.187411	0.368933	0.754847	0.317	0.0299673
Q5VVC0	0.0895215	0.0840245	0.113489	0.031746	4.90798e-05	0.64		0.275681	0.361374	0.025	0.0145602
Q9BW61	0.440256	0.135804	0.124808		0.960638	4.90798e-05	0.971632	0.825129	0.929521	0.527	0.727023
Q0VAQ4	0.219736	0.0138896	0.0165587		0.951706	4.90798e-05	0.0835082	0.687117	0.49389	0.08	0.289394
Q9HBG6	0.447451	0.752834	0.446196	0.420254	4.90798e-05	0.31627	0.0668065	0.0274847	0.729129	0.356	0.0663735
Q56P03	0.0869762	0.393963	0.708961	0.501087	0.860908	0.725595	0.896853	0.948957	0.992638	0.484	0.892109
Q6NSI4	0.184094	0.727018	0.923731	0.420254	0.574773	0.238724	0.756358	0.68265	0.636761	0.384	0.430203
Q96EF0	0.301142	0.752098	0.771885	0.497663	4.90798e-05	4.90798e-05		0.528294	0.256049	0.178	0.148319
A0A1B0GUA9	0.153684	0.71681	0.107953	0.212981	0.960638	4.90798e-05		0.600687	0.506601		0.14518
Q8IUW3	0.125599	0.23308	0.231625	0.494292	4.90798e-05	0.806626	0.41645	0.0256196	0.346896	0.13	0.0407993
Q8N6M3	0.0216838	0.11946	0.176066	0.0886062	4.90798e-05	0.439067		0.422037	0.0526626	0.012	0.0235677
Q495B1	0.231566	0.540957	0.32119	0.216134	4.90798e-05	0.30611	0.278389	0.479607	0.110282	0.193	0.112022
P10828	0.717517	0.35789	0.123078	0.399163	4.90798e-05	0.307534	0.963156	0.328442	0.608294	0.434	0.0106251
Q86T24	0.417082	0.629546	0.910138	0.420254	4.90798e-05	0.356123	0.765925	0.79681	0.924319	0.719	0.0817372
Q9BQ70	0.0841202	0.695706	0.459345	0.650631	0.693301	0.345669		0.733742	0.772466	0.43	0.02832
Q53R12	0.123071	0.172172	0.674262	0.518428	4.90798e-05	0.738994	0.344608	0.321718	0.0555583	0.025	0.0221489
Q9H0I9	0.0653305	0.616982	0.448816	0.361763	4.90798e-05	0.283141		0.0319509	0.280049	0.354	0.248271
P24557	0.071134	0.277693	0.38965	0.473853	4.90798e-05	0.421988	0.872681	0.496638	0.00687117	0.075	0.0804286
Q9UBU3	0.0786462	0.24962	0.144877		0.949006	0.91254		0.182724	0.378503	0.188	0.00162396
O14863	0.0341956	0.292221	0.736345	0.646499	0.545031	0.507436		0.258847	0.0662577	0.029	0.000857594
A6PVC2	0.129624	0.606528	0.490979	0.45624	0.578258	0.400442		0.466699	0.340564	0.264	0.00669416
Q8TAK5	0.789431	0.517939	0.773862	0.471135	0.702528	0.815313	0.606882	0.0612025	0.15627	0.339	0.0866996
O95154	0.0313842	0.429988	0.454303	0.166286	4.90798e-05	0.589939	0.00352497	0.657669	0.371436	0.139	0.454467
Q5T292	0.0513678	0.320393	0.030646		0.906012	4.90798e-05		0.599067	0.414577	0.041	0.129091
P02746	0.646592	0.984049	0.711334	0.874212	4.90798e-05	0.926822		0.588859	0.580074	0.568	0.355576
P20036	0.163755	0.19681	0.59394	0.221516	4.90798e-05	0.906503	0.839278	0.520589	0.0421595	0.241	0.12257
P0DMU7	0.567644	0.591362	0.577431	0.55561	0.906896	4.90798e-05	0.983718	0.389202	0.462675	0.211	0.0823957
Q99102	0.388511	0.800638	0.898868	0.909328	4.90798e-05	0.766626		0.801423	0.459926	0.591	0.0583071
Q9UJV3	0.464037	0.362552	0.730859	0.637965	4.90798e-05	4.90798e-05		0.388025	0.285939	0.579	0.101754
Q8IXF0	0.693085	0.964074	0.916069	0.955806	0.828515	0.861791	0.387159	0.873767	0.588319	0.586	0.161542
Q9NRR8	0.258902	0.649031	0.337749		0.960638	4.90798e-05	0.0229123	0.789595	0.566429	0.22	0.326061
Q9Y5W9	0.157461	0.258748	0.415254	0.38117	0.824834	0.867632	0.773563	0.196123	0.429742	0.14	0.00292526
Q9H2F5	0.572457	0.657472	0.992141	0.473853	4.90798e-05	0.74027		0.865325	0.872834	0.52	0.110771
Q9H832	0.254143	0.751018	0.827295	0.535225	0.546405	0.928294	0.184389	0.508319	0.409521	0.394	0.0853718
Q9H6E5	0.245837	0.810405	0.611537	0.657099	4.90798e-05	0.859779	0.311708	0.0198282	0.644417	0.384	0.0117446
Q9NVD3	0.0530888	0.184442	0.191093	0.117906	4.90798e-05	0.291239	0.533697	0.0389202	0.327362	0.029	0.107327
Q504U0	0.0341808	0.0800982	0.499679		0.960638	0.861104	0.132942	0.105276	0.245939	0.187	0.00384636
Q9Y3R5	0.184703	0.587239	0.762147	0.650631	4.90798e-05	0.467387	0.464373	0.0483926	0.481423	0.33	0.0484432
Q8N6G1	0.0665254	0.114699	0.0768128		0.944196	4.90798e-05		0.277399	0.313718	0.15	0.00210457
Q96Q83	0.0504909	0.299632	0.205032	0.129648	0.735853	4.90798e-05	0.593118	0.40162	0.55416	0.403	0.00710073
Q02325	0.180011	0.107436	0.0250606		0.950675	0.865227	0.219219	0.00495706	0.794503	0.031	0.147514
Q8N8K9	0.300667	0.485497	0.88834	0.806154	4.90798e-05	0.323436	0.00780529	0.656933	0.518871	0.325	0.255117
Q8IZ41	0.33141	0.802307	0.743512	0.566536	0.563485	0.436123	0.0373479	0.783558	0.872491	0.367	0.492471
Q8IYK8	0.277623	0.759215	0.584005	0.396282	0.845742	0.798037		0.739337	0.704245	0.209	0.162081
Q9BYT9	0.0463456	0.609914	0.568731	0.226082	4.90798e-05	0.449521		0.403092	0.298356	0.265	0.0044178
Q8N8W4	0.0922228	0.398724	0.93856	0.694118	0.846528	0.567509	0.361393	0.616294	0.255509	0.251	0.0048446
Q8NDV1	0.0460953	0.580417	0.407049	0.447869	4.90798e-05	0.54935	0.482501	0.104294	0.0590429	0.105	0.0186024
Q5VUE5	0.0288192	0.117939	0.581088	0.497663	0.845252	4.90798e-05	0.849266	0.428957	0.375264	0.077	0.0294355
Q9UBQ6	0.0443711	0.337178	0.812664	0.245651	4.90798e-05	0.505669	0.583298	0.530699	0.139926	0.063	0.185347
Q6SJ93	0.0854862	0.89708	0.728684	0.753533	0.591067	4.90798e-05	0.308687	0.32373	0.845497	0.405	0.0720285
Q96AC6	0.244302	0.821202	0.783945	0.879267	0.560098	0.915239	0.471674	0.309006	0.557448	0.397	0.0161292
Q96C92	0.143273	0.661055	0.604419	0.720591	0.540368	0.386699		0.686135	0.804123	0.687	0.544157
A0A1B0GTU2	0.0383575	0.00348466			0.960638	0.849816		0.64211	0.202012		0.00472276
O75808	0.255977	0.639902	0.865751	0.93254	4.90798e-05	0.654626	0.309694	0.726724	0.532957	0.395	0.00137247
Q8N7B9	0.0618587	0.604221	0.327221	0.433083	0.660123	0.554699		0.232294	0.629939	0.138	0.0762303
Q9BZJ6	0.0809445	0.0534969	0.55756	0.345075	4.90798e-05	0.340221	0.0417121	0.231215	0.154945	0.066	0.000891451
Q6ZQN7	0.0521938	0.561521	0.691513	0.668732	0.686528	0.716564		0.402945	0.257129	0.191	0.0242162
P21754	0.213463	0.17492	0.280807	0.635573	4.90798e-05	0.462233		0.014135	0.25227	0.15	0.00314319
Q9UKG9	0.112364	0.587387	0.307251	0.485432	0.573153	4.90798e-05	0.638859	0.468712	0.383853	0.127	0.0882073
Q9NQY0	0.265222	0.312344	0.193713	0.171776	0.775951	0.380417		0.169865	0.467485	0.222	0.197399
Q9NZH6	0.0692335	0.406479	0.147941	0.326375	4.90798e-05	0.399509	0.94872	0.237006	0.147337	0.105	0.020418
Q5JRX3	0.0417787	0.742675	0.427562	0.45624	4.90798e-05	0.208883	0.704322	0.344736	0.509252	0.577	0.0336559
Q8TEQ8	0.0706931	0.34562	0.769957	0.579256	4.90798e-05	0.751853	0.910113	0.456736	0.0663558	0.221	0.000940039
Q6F5E8	0.362107	0.844368	0.893283	0.925908	0.868613	0.746601		0.84854	0.660466	0.463	0.0740486
Q16678	0.0540905	0.433423	0.766695	0.304142	4.90798e-05	0.534037	0.152161	0.216344	0.0960982	0.109	0.0397149
Q14442	0.0277104	0.0414233	0.0350947	0.00483801	4.90798e-05	0.474503		0.275681	0.334577	0.012	0.0075532
A0A087WWA1	0.52168	0.184638	0.879492		0.959313	4.90798e-05		0.508025	0.277939		0.134117
Q5R372	0.386318	0.640442	0.275073	0.546749	0.682699	0.232982		0.636613	0.857472	0.467	0.309756
P60606	0.0653869	0.00844172	0.0118136		0.960638	0.976049	0.333613	0.581399	0.53811	0.057	0.162537
A8MTL9	0.474782	0.444564	0.329692		4.90798e-05	4.90798e-05		0.586748	0.317644	0.047	0.28764
Q92633	0.116236	0.0803926	0.485443	0.306534	4.90798e-05	0.242798	0.975661	0.322258	0.479117	0.233	0.0120175
Q99543	0.980647	0.808196	0.487717	0.540824	0.670037	0.888491	0.0300462	0.589693	0.764466	0.55	0.746444
Q93088	0.0620292	0.782086	0.134546	0.342792	0.702331	4.90798e-05	0.166261	0.449914	0.747141	0.242	0.262365
Q96EE3	0.907933	0.478675	0.80782	0.720591	0.684859	0.300368		0.235239	0.605988	0.689	0.247109
O14640	0.876042	0.892319	0.959616	0.921342	0.718577	0.931387		0.950871	0.892613	0.934	0.601679
Q6IPR1	0.0232128	0.522503	0.00953982		0.960638	4.90798e-05	0.448091	0.78346	0.742724	0.129	0.838214
Q96BX8	0.92303	0.311215	0.184371	0.0527289	4.90798e-05	4.90798e-05	0.142593	0.559215	0.562454	0.139	0.779551
Q9Y3M9	0.766217	0.952589	0.626464	0.690204	4.90798e-05	0.344736	0.886362	0.427632	0.526331	0.338	0.002601
Q9NRP0	0.0341291	0.108172	0.520587	0.212981	4.90798e-05	4.90798e-05	0.112547	0.529472	0.557202	0.027	0.0254801
P50443	0.0401627	0.481669	0.590529	0.257339	0.59946	0.67416	0.817205	0.570405	0.252074	0.211	0.00699138
Q8NDI1	0.730269	0.842012	0.490979	0.779626	0.579092	0.642945	0.305078	0.93065	0.995288	0.701	0.707633
Q9UHM6	0.148668	0.139779	0.539568	0.36796	0.774282	0.903117		0.191656	0.0622822	0.133	0.00384075
Q9H7N4	0.67887	0.97281	0.940982	0.989726	0.94238	0.985767	0.389005	0.965693	0.979828	0.657	0.544855
P07360	0.0751146	0.18773	0.494093	0.012992	4.90798e-05	0.616687	0.142845	0.237988	0.298601	0.041	0.0397898
Q6UY09	0.299928	0.275975	0.459345	0.698576	0.72211	0.710479		0.126135	0.0843681	0.279	0.00725905
Q5H943	0.104297	0.129472	0.688696		0.723092	0.662528		0.00250307	0.143264	0.029	0.0677614
O00370	0.976092	0.783755	0.574811	0.251576	4.90798e-05	0.208245		0.576147	0.707926	0.451	0.631077
Q9NR71	0.215532	0.812712	0.919282	0.680202	4.90798e-05	0.320687	0.554847	0.704982	0.442601	0.447	0.127388
Q0VAF6	0.333327	0.119706	0.100736		4.90798e-05	0.452074		0.000638037	0.424589	0.037	0.0125793
Q9NXZ1	0.309728	0.578847	0.839306	0.306534	0.622773	0.257472	0.460092	0.618699	0.480344	0.571	0.638883
A6NKX1	0.0960776	0.317791	0.468835		4.90798e-05	4.90798e-05		0.363828	0.0723926	0.108	0.00162109
Q86SM5	0.311827	0.127411	0.123078	0.0558817	4.90798e-05	0.86935		0.430429	0.0680736	0.043	0.00444448
Q5U5R9	0.235188	0.561571	0.508823	0.707382	0.657325	0.414037	0.249853	0.330454	0.184785	0.229	0.0473731
Q13617	0.952276	0.438675	0.523059	0.135845	4.90798e-05	4.90798e-05	0.464457	0.30773	0.483534	0.68	0.549341
Q9P1Z9	0.0734712	0.738601	0.621571	0.81496	0.540908	0.552491		0.315828	0.759411	0.421	0.0716356
Q9UNQ0	0.346895	0.653644	0.681034	0.537671	4.90798e-05	0.240098	0.694335	0.428123	0.528982	0.222	0.0816435
O14879	0.0875973	0.738945	0.551678	0.221516	0.614037	4.90798e-05	0.481662	0.711804	0.816736	0.606	0.286329
Q9NY74	0.307799	0.842209	0.857199	0.590074	0.765644	0.288344	0.662023	0.833865	0.893006	0.5	0.0779043
Q9H1A3	0.024964	0.39681	0.581088	0.077843	4.90798e-05	0.452564	0.420227	0.453301	0.0163436	0.033	0.0191363
Q96ME7	0.459341	0.828368	0.674262	0.767667	0.770307	0.510184	0.0412925	0.236417	0.870282	0.771	0.166184
P23759	0.965654	0.842896	0.959616	0.827191	4.90798e-05	0.428466		0.669055	0.489914	0.636	0.51638
Q96IK0	0.0466476	0.237742	0.254115	0.197271	4.90798e-05	4.90798e-05	0.433991	0.662331	0.162994	0.037	0.00236058
Q9NQ30	0.0960244	0.368147	0.110721	0.898456	4.90798e-05	0.79038		0.639902	0.426209	0.122	0.0129044
Q8NEH6	0.0822474	0.585718	0.442885	0.0223418	0.526331	0.916663	0.852791	0.50081	0.462773	0.361	0.361226
P19634	0.0604948	0.573988	0.383421	0.563818	0.682699	0.664049	0.0479228	0.782528	0.618798	0.269	0.0973721
Q6PEV8	0.25793	0.422233	0.957343	0.720591	0.538552	0.85973	0.75812	0.725791	0.766969	0.23	0.301124
Q8NH08	0.257829	0.0495706	0.184371	0.174114	4.90798e-05	0.837988		0.430429	0.0444663	0.046	0.0117662
Q969G9	0.292953	0.838331	0.56013	0.552729	0.60584	0.549693	0.749895	0.895853	0.906847	0.241	0.0435642
Q14126	0.445221	0.825325	0.827295	0.494292	4.90798e-05	0.482405	0.573563	0.882503	0.866061	0.803	0.452116
Q7Z7L8	0.116373	0.946405	0.779497	0.798978	0.84854	0.943607	0.252371	0.893939	0.791117	0.507	0.121906
Q0VDI3	0.0196962	0.0477055	0.0544709	0.0607741	4.90798e-05	4.90798e-05	0.0492656	0.626012	0.297227	0.01	0.0202033
O75022	0.870063	0.585816	0.920073	0.86334	0.717497	0.536638		0.766626	0.477742	0.391	0.0150289
Q8NA29	0.0285685	0.190528	0.574811	0.370678	0.60481	0.683975	0.540999	0.491534	0.0102086	0.1	0.00227584
Q9Y646	0.0305219	0.65438	0.66754	0.237552	4.90798e-05	0.279509	0.842384	0.440982	0.383509	0.231	0.0143746
Q8NGJ8	0.313248	0.0346994	0.250803	0.0169602	4.90798e-05	0.304245		0.450847	0.0716564	0.033	0.00550766
Q8TER0	0.621686	0.925693	0.795808	0.974234	0.541055	0.269448		0.720736	0.463804	0.626	0.00120924
Q96KN1	0.0526974	0.745963	0.59656	0.926506	0.866061	0.789153	0.0292908	0.834454	0.722896	0.465	0.767222
P43026	0.281646	0.882209	0.819732	0.777289	0.533399	0.789301		0.501595	0.697423	0.391	0.00737461
A2RRH5	0.0973364	0.473816	0.59394	0.438737	4.90798e-05	0.219092	0.598405	0.615755	0.137963	0.184	0.0107916
Q7L8C5	0.366104	0.334626	0.383421	0.297293	4.90798e-05	0.652172	0.882837	0.588319	0.342282	0.134	0.0724758
C9J069	0.404939	0.616933	0.797143	0.93167	0.896933	0.862479	0.0762065	0.70881	0.53919	0.446	0.0329462
P58005	0.0230328	0.471362	0.55756	0.769243	4.90798e-05	0.42508	0.513554	0.174822	0.491828	0.165	0.0359796
Q9BWS9	0.0489349	0.413791	0.283377	0.306534	4.90798e-05	0.356564	0.490978	0.105767	0.288491	0.135	0.010172
A8MQB3	0.100123	0.114405	0.202313	0.642368	0.83627	0.54027	0.989761	0.158724	0.111755	0.178	0.0145984
Q9BRA0	0.111251	0.234454	0.102022		0.940613	0.834012	0.474276	0.734773	0.703411	0.122	0.409532
Q96P31	0.397915	0.702135	0.701943	0.718743	0.640294	0.391117		0.0960982	0.509742	0.324	0.0233835
Q14165	0.0544775	0.805595	0.115961	0.148619	0.682552	0.787534		0.428564	0.568589	0.262	0.00360002
Q5W0U4	0.137912	0.526479	0.657901	0.682268	4.90798e-05	0.690012	0.536299	0.240736	0.188613	0.165	0.0461349
Q9H0D2	0.559161	0.898503	0.827295	0.811698	0.768834	0.634798	0.22736	0.641227	0.533939	0.414	0.00955381
Q14691	0.112618	0.283043	0.0606495	0.0239726	4.90798e-05	4.90798e-05	0.129752	0.748074	0.792687	0.145	0.471902
Q14940	0.0661809	0.475583	0.511838	0.509078	0.556859	0.785374	0.411078	0.30611	0.295313	0.161	0.0070973
P04183	0.0411944	0.248147	0.226682	0.113775	0.72373	4.90798e-05		0.760245	0.580663	0.606	0.100725
P26367	0.980397	0.677202	0.970787	0.908458	4.90798e-05	0.768442	0.429207	0.839362	0.442209	0.735	0.705195
Q9UIF7	0.0606349	0.446282	0.716277	0.242933	4.90798e-05	4.90798e-05	0.437264	0.336098	0.547926	0.303	0.0176392
Q9NYL5	0.036165	0.389006	0.246898	0.0569689	4.90798e-05	0.270037		0.607362	0.240098	0.06	0.021978
P35030	0.171956	0.909595	0.329692	0.657099	4.90798e-05	4.90798e-05	0.67906	0.564663	0.383166	0.38	0.0298225
Q9BWT7	0.36007	0.717742	0.267411	0.753533	0.554994	0.552883	0.722451	0.244564	0.783951	0.406	0.0644751
Q96JF0	0.0774456	0.709546	0.716277	0.743422	4.90798e-05	0.314356	0.919513	0.0411779	0.41654	0.12	0.230035
Q9H478	0.143219	0.132515	0.277693		0.960638	4.90798e-05		0.27465	0.179141	0.233	0.0138706
Q8N7W2	0.219455	0.748613	0.920073	0.794031	0.649227	0.286037	0.885019	0.727411	0.578503	0.26	0.0119264
Q86VD7	0.0302975	0.432933	0.383421	0.262503	4.90798e-05	0.577718	0.329668	0.425325	0.272	0.106	0.0106242
O00574	0.130497	0.0979632	0.0826454	0.0163623	4.90798e-05	0.325399		0.54719	0.248933	0.059	0.000488766
P17213	0.377197	0.495166	0.485443	0.268374	4.90798e-05	0.633963		0.622822	0.000736196	0.112	0.0372644
Q96BU1	0.126028	0.814037	0.906727	0.621385	0.85335	0.447313	0.620311	0.65654	0.76692	0.231	0.00274561
Q86TS9	0.0578477	0.281816	0.374079		0.944245	0.688147	0.662946	0.447706	0.275779	0.153	0.0243063
Q9Y320	0.045001	0.207902	0.191093	0.255055	0.730748	0.33973	0.011582	0.725595	0.640834	0.173	0.381751
A0A1B0GVT2	0.0712254	0.0289571	0.0386536		0.92746	4.90798e-05		0.583215	0.301742		0.0189527
Q8WYP3	0.313839	0.63416	0.745341	0.801805	4.90798e-05	0.670037	0.168527	0.776638	0.805595	0.459	0.447228
Q6UXH8	0.339822	0.960933	0.967723	0.960644	0.729718	0.910822	0.410995	0.81811	0.667043	0.381	0.00573049
P60852	0.208594	0.434454	0.844793	0.839965	4.90798e-05	0.591117		0.515141	0.0493252	0.292	0.0455073
Q9UIU6	0.381212	0.75789	0.94632	0.549576	0.638184	0.810945	0.119178	0.755632	0.527215	0.529	0.0899653
P20396	0.185624	0.858798	0.304928	0.036421	0.925791	0.926724		0.556417	0.592834	0.184	0.00668962
A6NCI5	0.0406087	0.00505521	0.030646		4.90798e-05	4.90798e-05		0.551755	0.311755	0.062	0.00655275
Q96NL0	0.134965	0.69173	0.393011	0.402153	0.558675	0.602454		0.0925153	0.422331	0.123	0.00690124
O75223	0.0404946	0.687117	0.374079	0.287182	4.90798e-05	4.90798e-05		0.892417	0.817325	0.251	0.8849
Q13613	0.337084	0.69811	0.681034	0.76234	0.625031	0.525693	0.108854	0.623166	0.643877	0.323	0.252199
Q96LJ8	0.241377	0.213939	0.730859	0.42618	0.804025	0.581742	0.385397	0.778699	0.871607	0.169	0.0324781
O60279	0.275236	0.851926	0.195591	0.610622	4.90798e-05	0.640982	0.309022	0.0425031	0.725055	0.246	0.00534617
Q96PY6	0.393601	0.948221	0.751471	0.630626	4.90798e-05	0.515387	0.772975	0.941546	0.985865	0.603	0.272648
Q6PF18	0.197385	0.992933	0.584005	0.858176	4.90798e-05	4.90798e-05	0.0736886	0.71308	0.677497	0.397	0.041845
Q7Z6J2	0.256187	0.810503	0.80604	0.965971	0.816196	0.931043	0.844985	0.748515	0.764417	0.386	0.0206476
Q8IWB1	0.187037	0.284613	0.0757748	0.251576	4.90798e-05	0.667975	0.934788	0.158822	0.377227	0.067	0.10332
Q9NZH8	0.0923447	0.316172	0.499679	0.102142	4.90798e-05	4.90798e-05		0.395828	0.249031	0.116	0.722286
Q96II8	0.579565	0.519607	0.816717	0.769243	4.90798e-05	0.604761	0.703567	0.861742	0.826454	0.62	0.385525
Q9NUI1	0.030628	0.578405	0.581088	0.569689	4.90798e-05	4.90798e-05	0.418128	0.687067	0.622773	0.172	0.0178516
Q68CJ9	0.385405	0.679951	0.653354	0.836595	0.693546	0.56589		0.181301	0.421202	0.236	0.0845203
B1AK53	0.776221	0.720294	0.896199	0.867254	0.903215	0.90292	0.760974	0.73816	0.452859	0.463	0.101312
O75027	0.0316056	0.81011	0.783945	0.26484	4.90798e-05	0.271117	0.12564	0.495166	0.647411	0.535	0.0794287
Q07864	0.145694	0.800491	0.621571	0.582409	0.53973	0.264344	0.0298783	0.0217914	0.762209	0.578	0.0724164
Q8IX90	0.166093	0.318773	0.430577	0.339802	4.90798e-05	4.90798e-05	0.354595	0.822969	0.977325	0.521	0.357873
O75638	0.0805286	0.993325	0.941624	0.983366	0.894282	0.972712		0.90562	0.619877	0.48	0.0711326
P49753	0.0396742	0.725399	0.396026	0.558545	4.90798e-05	0.443141	0.325052	0.0114847	0.516663	0.182	0.0185231
Q86W47	0.0411855	0.0786748	0.5714	0.0886062	4.90798e-05	0.513816	0.117751	0.253644	0.215509	0.006	0.00793928
A0A0B4J2F2	0.559721	0.578356	0.683802	0.450696	4.90798e-05	0.715632		0.130552	0.17011		0.0345106
Q9BU23	0.0386804	0.228515	0.439968	0.383779	0.639558	0.551804	0.479396	0.134822	0.231607	0.19	0.00096548
P0C875	0.0444217	0.554503	0.0613909	0.0348989	0.734675	4.90798e-05	0.747209	0.615313	0.459828	0.15	0.000798678
Q96BR1	0.938372	0.623509	0.54807	0.704773	4.90798e-05	0.252417	0.979522	0.122503	0.69973	0.268	0.435582
Q8NAV2	0.158934	0.738503	0.430577	0.843825	0.759411	0.673963	0.961729	0.17546	0.408294	0.24	0.0084734
O75467	0.754219	0.698012	0.350353	0.59801	0.659337	0.241472	0.955434	0.424393	0.738798	0.34	0.00395956
Q8NCS7	0.124665	0.293644	0.288221	0.549576	0.554061	0.348515	0.0556441	0.286233	0.299288	0.126	0.00576689
Q9BWV1	0.560537	0.775362	0.930404	0.735377	4.90798e-05	0.440294	0.901637	0.579828	0.56427	0.693	0.0140665
Q5JY77	0.304018	0.888491	0.53418	0.750598	0.731387	0.435288	0.00847671	0.517399	0.764025	0.529	0.0289002
P05546	0.171301	0.6	0.40952	0.595347	4.90798e-05	0.251828	0.730172	0.038184	0.301988	0.233	0.0734051
Q7Z2Z2	0.222762	0.753816	0.233948	0.402153	4.90798e-05	0.252025	0.234998	0.0662086	0.59573	0.446	0.189615
Q99583	0.721877	0.170896	0.910138	0.891172	0.856049	0.944	0.453798	0.753325	0.338847	0.514	0.217598
A8MWK0	0.0381884	0.396613	0.415254	0.0913786	0.537669	0.23784		0.294429	0.0657178	0.119	0.00448511
O95447	0.154157	0.915779	0.791063	0.758969	0.700368	0.500466	0.0191355	0.178798	0.825276	0.352	0.0146329
Q9Y3Q4	0.388476	0.891288	0.929662	0.956186	0.870429	0.94665		0.832442	0.542233	0.605	0.040577
A8K010	0.0815244	0.0445644	0.141367	0.441346	0.846626	0.478037		0.221644	0.197448	0.098	0.00215954
Q06250	0.0748446	0.203926	0.602195		0.960638	0.737276		0.023362	0.458061	0.148	0.0966872
Q9H8Q6	0.0721718	0.127215	0.0911472		4.90798e-05	4.90798e-05		0.259828	0.340319	0.044	0.00226079
P06729	0.344029	0.639362	0.974643	0.916341	0.819681	0.739141		0.879362	0.877301	0.442	0.143603
Q8TC99	0.104851	0.252515	0.267411	0.468526	4.90798e-05	0.374331		0.432294	0.156957	0.078	0.00521359
Q8IUR7	0.585228	0.178552	0.239484	0.0394107	4.90798e-05	4.90798e-05	0.684767	0.572908	0.280491	0.529	0.121759
P56975	0.308745	0.394601	0.823785	0.797347	0.693448	0.832589	0.589173	0.598086	0.465129	0.502	0.00493014
Q9Y5J6	0.0573439	0.0189448	0.126687		0.917546	0.496638		0.0480491	0.111411	0.069	0.0132943
P10747	0.0758882	0.280098	0.631951	0.339802	4.90798e-05	4.90798e-05		0.74135	0.535215	0.048	0.0775648
O43572	0.072379	0.51627	0.505808	0.329746	0.64481	0.245252	0.649517	0.798479	0.736883	0.294	0.16475
Q6IAN0	0.0338797	0.322798	0.236617	0.13204	4.90798e-05	0.410405	0.378598	0.453104	0.35735	0.248	0.0710769
Q5VTD9	0.864853	0.270822	0.711334	0.520711	0.752147	0.316564		0.161472	0.18935	0.441	0.0244378
Q9NVF7	0.634941	0.485742	0.947655	0.613068	0.834454	0.927067	0.491062	0.903509	0.896736	0.462	0.859612
Q9UJQ4	0.759434	0.899092	0.908606	0.791259	0.635632	0.593423	0.830718	0.67681	0.738405	0.68	0.124911
P50336	0.0323048	0.598871	0.439968	0.383779	4.90798e-05	0.360785	0.473856	0.309104	0.275828	0.181	0.0068176
Q13506	0.478631	0.544294	0.823785	0.587356	0.674258	0.440491	0.531263	0.596957	0.784049	0.328	0.209911
O95424	0.0458989	0.0431902	0.0713262		0.867828	0.780859	0.96475	0.27411	0.158282	0.04	0.0166097
Q8N9T2	0.0577637	0.0650798	0.427562		0.842258	0.912687		0.111215	0.0513374	0.088	0.000250159
Q96S79	0.0813698	0.118429	0.129158	0.0207654	4.90798e-05	4.90798e-05	0.90449	0.566479	0.338454	0.122	0.0404817
O43826	0.0236532	0.49173	0.716277	0.450696	4.90798e-05	0.403926		0.398086	0.0278773	0.138	0.00821675
Q5BKX5	0.0557812	0.429153	0.758489	0.962655	0.790233	0.895313		0.737767	0.353963	0.165	0.329541
Q9UKF2	0.260963	0.826356	0.459345	0.857197	0.68054	0.32481		0.510626	0.334282	0.22	0.00643937
A0A1B0GTI8	0.0487978	0.0262577	0.107953	0.0534355	4.90798e-05	0.944982		0.456687	0.219583		0.00753262
Q9BQ65	0.0342645	0.36	0.421383	0.858176	0.794012	0.601865	0.0586655	0.519362	0.286184	0.171	0.00620019
Q6ZMV9	0.365159	0.698454	0.468835	0.757393	4.90798e-05	0.33973	0.380529	0.0696442	0.703853	0.312	0.0221604
Q5JX69	0.0956972	0.191313	0.205032	0.00418569	4.90798e-05	0.590479		0.0266012	0.245644	0.031	0.00103154
Q6UWJ1	0.045241	0.326479	0.18877	0.345075	4.90798e-05	0.673325	0.47394	0.52162	0.0264049	0.17	0.000754232
Q494R0	0.250774	0.436908	0.337749		0.948761	0.797595		0.362847	0.133006	0.291	0.044983
Q86VQ3	0.245706	0.73762	0.0537789	0.558545	0.929129	0.266847	0.503147	0.14881	0.593865	0.395	0.0349177
P16118	0.114803	0.428221	0.574811	0.312677	4.90798e-05	0.279755		0.292613	0.68535	0.211	0.499322
P36268	0.0763238	0.576736	0.708961	0.270711	4.90798e-05	0.329718	0.356693	0.449571	0.257178	0.275	0.0834652
Q96P65	0.115756	0.155043	0.468835	0.0120678	0.56319	0.402945		0.387975	0.254429	0.111	0.0021226
Q8N8J7	0.0333813	0.842896	0.265039		0.920491	0.950675	0.827025	0.70189	0.686626	0.15	0.0286974
Q6UX65	0.0304485	0.10773	0.337749	0.0952381	4.90798e-05	4.90798e-05	0.815359	0.650847	0.0969816	0.013	0.0107634
Q9ULH0	0.247005	0.915043	0.965795	0.963525	0.767902	0.404712	0.161309	0.927755	0.886479	0.673	0.478334
Q9UKP4	0.516607	0.857423	0.696061	0.935964	0.524613	0.713816	0.835334	0.668221	0.295411	0.454	0.00878551
Q86YJ7	0.552663	0.619485	0.859177	0.866221	0.740172	0.743313	0.218716	0.61389	0.41438	0.319	0.214981
O94812	0.141581	0.604123	0.250803	0.532779	0.518233	0.623755		0.472638	0.251337	0.275	0.0655563
O14788	0.069159	0.647264	0.738174	0.663949	4.90798e-05	0.654871		0.389546	0.379632	0.075	0.0262541
Q6UXZ4	0.437945	0.639558	0.800801	0.870896	4.90798e-05	0.379337		0.326577	0.334871	0.281	0.0029626
P02778	0.124704	0.0242454	0.0369235		0.928098	4.90798e-05		0.635485	0.351951	0.063	0.0984495
Q9BQ51	0.111938	0.0855951	0.262122	0.129648	4.90798e-05	0.662822	0.277717	0.284957	0.388663	0.052	0.0131936
Q16587	0.773747	0.744883	0.277693	0.414818	0.657718	0.507043	0.477046	0.103706	0.455362	0.318	0.00753205
Q16342	0.0371504	0.288687	0.123078	0.613068	4.90798e-05	0.611779	0.211414	0.218994	0.257865	0.174	0.21884
P17947	0.596497	0.665325	0.766695	0.725647	0.521423	0.714012	0.00117499	0.165252	0.516957	0.353	0.0908477
Q9NPJ8	0.538306	0.10935	0.749493	0.0180474	4.90798e-05	0.660221	0.390684	0.0392638	0.167706	0.122	0.470602
Q16401	0.0634248	0.279607	0.517671	0.129648	4.90798e-05	0.381546	0.175577	0.336344	0.343706	0.508	0.733162
P26842	0.160726	0.0608589	0.616677	0.290552	0.779681	4.90798e-05		0.254528	0.261791	0.071	0.000521862
Q5JSH3	0.376088	0.868908	0.448816	0.786747	0.883534	0.589988	0.719345	0.951313	0.96211	0.724	0.834957
A6NFT4	0.127102	0.131632	0.231625	0.050174	4.90798e-05	0.744834	0.947881	0.164613	0.397644	0.245	0.0305616
Q5TC79	0.664662	0.687264	0.487717	0.520711	0.681718	4.90798e-05	0.883844	0.795926	0.828319	0.339	0.247817
Q2TBE0	0.146752	0.944294	0.200237	0.574364	0.896785	0.509595	0.82971	0.860712	0.928	0.673	0.443307
Q86XR2	0.152887	0.582135	0.636894	0.396282	0.622626	0.471656		0.0772025	0.230282	0.22	0.00948701
Q6X4W1	0.117436	0.624883	0.623845	0.704773	0.741104	0.725988	0.338481	0.172712	0.568736	0.277	0.0917398
Q9H628	0.10019	0.241374	0.0267906	0.0223418	4.90798e-05	4.90798e-05	0.484096	0.401718	0.784785	0.078	0.089954
Q9HD45	0.380488	0.435828	0.726657	0.408132	4.90798e-05	0.626748	0.826605	0.588417	0.0120245	0.251	0.00534144
Q68DC2	0.293633	0.93973	0.906727	0.965264	0.850994	0.817472	0.872178	0.808147	0.575951	0.628	0.127972
Q96BT7	0.0607055	0.839853	0.769957	0.537671	4.90798e-05	0.385865	0.827193	0.0948712	0.563975	0.16	0.0402181
Q14686	0.919903	0.941595	0.999605	0.960263	0.824687	0.785816	0.735963	0.986061	0.810454	0.73	0.532847
Q8TE85	0.557828	0.797006	0.494093	0.843825	4.90798e-05	0.458258	0.008141	0.131436	0.683681	0.251	0.0185799
O75874	0.181333	0.835534	0.47966	0.297293	4.90798e-05	4.90798e-05	0.708099	0.898994	0.901988	0.696	0.897324
Q9UHN6	0.155062	0.967166	0.751471	0.777289	0.582479	0.232785	0.820982	0.416736	0.527313	0.616	0.536099
Q8N7P7	0.481942	0.976883	0.800801	0.777289	0.960638	4.90798e-05		0.712294	0.52427	0.562	0.0611157
Q9BQ08	0.046965	0.0206135	0.143394		0.825767	0.668957		0.295656	0.0618896	0.056	0.0110298
O75564	0.238177	0.582479	0.67189	0.309578	0.515485	0.266307	0.592195	0.377325	0.272049	0.2	0.00105422
Q9Y5E7	0.872026	0.625571	0.634324	0.603283	4.90798e-05	0.404663	0.496517	0.594798	0.281276	0.415	0.00194885
Q5TKA1	0.709297	0.550086	0.587267	0.633072	0.651092	0.269791	0.490642	0.902086	0.871656	0.351	0.389157
Q8TCW7	0.198862	0.465963	0.764322	0.673842	4.90798e-05	0.342626	0.490055	0.521521	0.0455951	0.154	0.339829
Q8NGW6	0.134521	0.0510429	0.674262	0.0546858	4.90798e-05	0.393914		0.522307	0.0263558	0.026	0.0195873
Q8N8Q3	0.0487344	0.37708	0.0600563	0.405034	0.711804	4.90798e-05		0.683337	0.562699	0.12	0.0697087
P13798	0.0385803	0.644172	0.599476	0.393075	4.90798e-05	0.21173	0.840705	0.246724	0.53011	0.28	0.0385517
Q86XT2	0.187169	0.171387	0.542336	0.954066	0.840344	0.893939	0.67671	0.730552	0.427828	0.176	0.0173761
Q6NSI8	0.113214	0.653693	0.277693	0.465101	0.680245	0.584982	0.488376	0.229202	0.685399	0.255	0.11364
Q9BT88	0.722286	0.557153	0.215214	0.202707	4.90798e-05	0.647951		0.328736	0.407656	0.21	0.109803
Q5H8A4	0.0529764	0.471411	0.332262	0.55561	4.90798e-05	0.38984	0.953504	0.399558	0.100712	0.154	0.000488733
O43759	0.0646417	0.490601	0.944046	0.76234	0.791902	0.811926	0.124633	0.769767	0.281423	0.133	0.0098016
Q2T9K0	0.0699549	0.136589	0.64154	0.540824	0.730896	0.785031	0.237432	0.00932515	0.33919	0.055	0.00136992
Q6P1S2	0.0429982	0.64692	0.18012	0.0277778	4.90798e-05	0.341595	0.0616869	0.789939	0.807853	0.118	0.512338
Q3KNS1	0.110224	0.476319	0.830656	0.702979	0.700466	0.786012		0.498405	0.248736	0.107	0.0308148
O75475	0.9195	0.980761	0.537047	0.450696	0.918429	0.915485	0.379438	0.974822	0.950184	0.828	0.903223
Q8WUF5	0.757272	0.676172	0.987544	0.933029	0.922356	0.899583	0.0443978	0.979583	0.877644	0.759	0.73992
Q6NSX1	0.118534	0.325595	0.00805694	0.000163079	0.610748	0.795141		0.354847	0.56481	0.195	0.0232746
P08173	0.21684	0.133988	0.53418	0.512503	4.90798e-05	0.606871	0.630718	0.100368	0.0785767	0.29	0.00565726
Q93038	0.147783	0.143264	0.619445	0.506578	4.90798e-05	0.699926	0.525892	0.0646871	0.0233129	0.193	0.00111076
Q15003	0.267935	0.669546	0.639415	0.471135	0.644761	0.54027	0.594125	0.979926	0.934969	0.824	0.699564
P24046	0.0845333	0.226405	0.54807	0.248641	4.90798e-05	0.409325		0.0534479	0.267387	0.088	0.00517999
Q96GT9	0.221169	0.478479	0.0327715		0.960638	0.916417		0.17811	0.651632	0.241	0.592693
O15260	0.0444186	0.199558	0.228956	0.0271798	4.90798e-05	0.654773		0.218209	0.134479	0.193	0.0509297
Q9NS37	0.364544	0.966233	0.795808	0.882801	0.910135	0.958724	0.366932	0.953669	0.939288	0.391	0.518544
Q5JQS6	0.123732	0.470429	0.329692		0.944982	0.703313	0.105497	0.846724	0.90616	0.282	0.689787
Q15198	0.0940862	0.504834	0.40952	0.294466	4.90798e-05	0.446871	0.880403	0.196172	0.38135	0.17	0.0131171
O75157	0.846449	0.628417	0.987346	0.777289	0.886135	0.956368	0.328158	0.933202	0.897227	0.705	0.139474
P61165	0.0189071	0.0087362	0.0277297		4.90798e-05	0.85438	0.0468317	0.137031	0.344589	0.061	0.0733959
P48664	0.0698125	0.474748	0.511838	0.156121	0.534528	0.562356	0.0272765	0.419681	0.136245	0.239	0.0420404
Q5VU92	0.0760555	0.81011	0.386338	0.361763	0.656294	4.90798e-05		0.226356	0.399804	0.12	0.00191263
Q2M1P5	0.486505	0.89816	0.442885	0.608013	0.579632	0.74135		0.252515	0.837742	0.575	0.113725
O75398	0.443717	0.317595	0.53161	0.704773	0.711607	0.92162	0.527738	0.179239	0.253644	0.532	0.141474
Q96NL1	0.0573381	0.27627	0.679205	0.251576	4.90798e-05	0.690896	0.301804	0.227092	0.128098	0.045	0.00162798
Q96B77	0.0294152	0.168638	0.208937	0.0289737	4.90798e-05	4.90798e-05	0.758456	0.314994	0.490748	0.031	0.0172372
P19235	0.111447	0.276515	0.679205	0.737389	4.90798e-05	0.724908	0.770793	0.703018	0.306601	0.355	0.0259746
Q5TZF3	0.130203	0.226552	0.093767	0.00663188	0.820319	0.696589		0.0566871	0.695755	0.051	0.271431
Q9BYG5	0.68828	0.860221	0.867777	0.36796	4.90798e-05	0.434258	0.475199	0.858356	0.964319	0.747	0.712044
P62324	0.863868	0.204515	0.334981	0.488693	4.90798e-05	4.90798e-05	0.224423	0.570994	0.779877	0.067	0.272374
Q15628	0.13339	0.326429	0.660422	0.529354	4.90798e-05	0.800442	0.0213177	0.154405	0.251534	0.419	0.010597
Q9Y4P8	0.492747	0.458307	0.56275	0.45972	4.90798e-05	0.451043	0.388082	0.0346012	0.249129	0.264	0.956004
P47901	0.0906406	0.122258	0.415254	0.239889	4.90798e-05	0.670675		0.18454	0.107779	0.028	0.00166848
Q9BWH6	0.0857281	0.298847	0.497108	0.786747	0.590773	0.841963	0.331011	0.463215	0.283926	0.517	0.0456178
O00559	0.194279	0.354798	0.292966	0.304142	0.842601	0.634061	0.987495	0.929129	0.923632	0.253	0.37611
Q9Y210	0.121972	0.681816	0.634324	0.491737	0.681816	0.430626	0.0379354	0.136344	0.550528	0.235	0.0530146
Q9NQW1	0.72812	0.552245	0.958924	0.85062	4.90798e-05	0.477791	0.756693	0.701595	0.334626	0.406	0.0272135
Q86UW7	0.811082	0.712589	0.574811	0.354697	0.619877	0.38881	0.656903	0.049816	0.612613	0.349	0.362384
A0A1B0GUX0	0.0374357	0.0967362	0.407049	0.506578	4.90798e-05	0.874405		0.17654	0.221399		0.0146868
Q9Y6Q5	0.969733	0.622675	0.0887747	0.144434	4.90798e-05	4.90798e-05	0.966009	0.507092	0.59411	0.35	0.368121
Q9HAT1	0.130552	0.815362	0.497108	0.623614	4.90798e-05	0.536491		0.156172	0.422282	0.214	0.00177494
Q9NRU3	0.153466	0.788319	0.861994	0.841161	0.613202	0.807755	0.0252623	0.350871	0.481816	0.223	0.00566658
O14967	0.515178	0.774724	0.131976	0.229669	0.751117	0.674748	0.384809	0.0967853	0.756368	0.487	0.00613077
[truncated: 18,369 more rows]

## Sheet: Res985
Uniprot	PDL	catGRANULE	PLAAC	PScore	ESpritz-DisProt	SEG	DeepPhase	SaPS-10fea	PdPS-10fea	Psphunter	PSPire
O60506	0.985533	0.992147	0.97405	0.996521	0.716957	0.879018	0.603861	0.998773	0.975509	0.981	0.980845
Q96AE4	0.985064	0.99308	0.985863	0.972766	0.847313	0.937767	0.213848	0.999411	0.904785	0.98	0.997075
Q13310	0.9875	0.862429	0.986209	0.637965	4.90798e-05	0.536687	0.600923	0.982724	0.988712	0.957	0.126273
Q86V81	0.986413	0.996172	0.966487	0.915362	0.904294	0.978896	0.677381	0.988368	0.986061	0.956	0.83791
P54652	0.986214	0.968393	0.393011	0.447869	0.655951	0.568883	0.978766	0.937031	0.902626	0.911	0.91654
Q96DH6	0.986657	0.968933	0.963324	0.910089	4.90798e-05	0.460221	0.110113	0.839804	0.782233	0.906	0.751931
P68104	0.985713	0.92162	0.526321	0.216134	0.592736	0.36962	0.393202	0.832	0.887951	0.897	0.969517
Q05639	0.985321	0.926086	0.503238	0.281311	0.615804	4.90798e-05	0.393202	0.86881	0.857325	0.895	0.987495
Q13242	0.985932	0.985276	0.520587	0.893564	0.792	0.861006	0.146958	0.965055	0.995877	0.86	0.945582
Q9H361	0.987745	0.759018	0.952251	0.644597	4.90798e-05	0.317252	0.894922	0.879117	0.94562	0.858	0.0494361
O43707	0.985878	0.713276	0.648707	0.441346	4.90798e-05	0.225178	0.943517	0.943362	0.993718	0.857	0.955176
Q15366	0.98528	0.662577	0.764322	0.758969	4.90798e-05	4.90798e-05	0.483005	0.868663	0.916515	0.856	0.990183
P61956	0.986245	0.379288	0.193713		0.960638	4.90798e-05	0.885858	0.864245	0.787681	0.851	0.912146
P09012	0.98603	0.506061	0.979981	0.600946	4.90798e-05	0.937227	0.470835	0.839411	0.814871	0.836	0.94345
P07900	0.985263	0.82611	0.307251	0.512503	0.607067	0.704491	0.159966	0.951067	0.991362	0.832	0.990204
P12814	0.985879	0.63946	0.56013	0.139704	4.90798e-05	4.90798e-05	0.516156	0.908515	0.928245	0.828	0.950317
P62424	0.98629	0.581399	0.236617	0.255055	0.721276	0.779583	0.878892	0.790233	0.930454	0.822	0.895069
P84103	0.985062	0.860564	0.283377	0.854697	0.924957	0.979043	0.232648	0.917546	0.959853	0.822	0.99899
Q01081	0.985309	0.974626	0.386338	0.393075	0.81335	0.95573	0.302224	0.96265	0.978503	0.818	0.988492
P62937	0.985393	0.977423	0.544758	0.465101	4.90798e-05	4.90798e-05		0.894233	0.921472	0.812	0.985892
P62851	0.98611	0.910822	0.041471		0.956515	0.924417	0.539236	0.909448	0.832638	0.787	0.93267
P62979	0.986922	0.649276	0.0255054	0.336541	0.869153	0.866601	0.558624	0.963288	0.987632	0.786	0.208352
Q15843	0.986754	0.577031	0.0207108		0.960638	0.959902	0.661435	0.869644	0.934135	0.785	0.633859
P84243	0.986539	0.212221	0.120063		0.899485	4.90798e-05	0.480403	0.257276	0.586454	0.783	0.794663
Q16695	0.987226	0.145031	0.092037		0.896834	4.90798e-05	0.446076	0.79416	0.979436	0.779	0.141533
P09429	0.987541	0.913571	0.0234294	0.465101	0.960638	0.932908	0.138481	0.970503	0.923877	0.776	0.0836349
P26583	0.987679	0.952785	0.0213534	0.226082	0.960638	0.819141	0.960302	0.974331	0.957742	0.77	0.0498325
Q71DI3	0.98717	0.16265	0.113489		0.899485	4.90798e-05		0.805791	0.984491	0.77	0.168133
P62805	0.985873	0.981497	0.0311898		0.942724	0.846871	0.23676	0.566429	0.905865	0.764	0.956627
P04908	0.986788	0.810012	0.217883		0.936	0.82238	0.335208	0.798331	0.765988	0.761	0.433353
Q16777	0.986822	0.760687	0.299244		0.935853	0.811141		0.866356	0.779141	0.756	0.399004
Q8IUE6	0.986703	0.87838	0.228956		0.944442	0.808982	0.147629	0.821644	0.648147	0.755	0.739222
P63208	0.985402	0.249669	0.0054372	0.01995	0.909742	0.837153	0.17415	0.146552	0.623902	0.754	0.985578
Q16778	0.986869	0.465914	0.155059		0.949791	0.917546	0.273689	0.844123	0.924368	0.75	0.25262
Q6EEV6	0.987355	0.460319	0.367308		0.960638	4.90798e-05	0.885858	0.188221	0.407117	0.74	0.138247
Q71UI9	0.986187	0.761963	0.172063		0.871411	0.721571		0.688736	0.683043	0.73	0.920401
Q12926	0.987016	0.868417	0.932974	0.671233	4.90798e-05	4.90798e-05	0.359631	0.683632	0.890209	0.727	0.2017
P62316	0.985002	0.516172	0.0613909		0.95092	0.703656	0.431809	0.863264	0.815951	0.722
P0DMV9	0.985585	0.953031	0.424003	0.635573	0.632982	0.530945	0.978766	0.482798	0.540957	0.716	0.980452
Q93079	0.986896	0.484221	0.158569		0.955239	0.917546	0.272933	0.844123	0.924368	0.711	0.217539
P62807	0.986868	0.47254	0.158569		0.955239	0.917546	0.273689	0.844123	0.924368	0.71	0.268842
P99999	0.98547	0.944785	0.211062		0.957988	4.90798e-05	0.36945	0.888	0.914503	0.71	0.985132
P61088	0.985569	0.0816687	0.0792348	0.216134	4.90798e-05	4.90798e-05	0.792027	0.636908	0.683337	0.703	0.980739
P0C0S5	0.986078	0.781595	0.182294		0.869055	0.721571	0.409232	0.168098	0.607558	0.694	0.942804
O14950	0.985156	0.435926	0.312293	0.245651	0.691288	0.444025	0.723458	0.890209	0.962945	0.694	0.996319
P02452	0.98513	0.998724	0.979042	0.990378	4.90798e-05	0.991264	0.680151	0.943902	0.862626	0.688	0.996432
P05204	0.986438	0.987141	0.0726608		0.960638	0.991853	0.365254	0.451681	0.786896	0.686	0.825513
P02458	0.985433	0.999117	0.980327	0.990161	4.90798e-05	0.986503	0.528074	0.916025	0.720982	0.659	0.985542
P08579	0.986779	0.724368	0.937077	0.262503	4.90798e-05	0.708172	0.654889	0.691092	0.768933	0.657	0.480841
P58876	0.986873	0.470822	0.158569		0.955239	0.893104	0.272933	0.843141	0.918037	0.654	0.236042
P12883	0.98633	0.909448	0.312293	0.364971	0.620957	0.584736		0.966528	0.964466	0.652	0.858866
P33778	0.986843	0.478822	0.155059		0.949791	0.906061	0.272933	0.0505031	0.690307	0.648	0.274957
P62861	0.985686	0.962012			0.960638	0.945129		0.862429	0.856442	0.644	0.970102
P02461	0.98504	0.999411	0.98013	0.996195	4.90798e-05	0.992834		0.924074	0.70984	0.644	0.999135
Q13813	0.985332	0.918871	0.318373	0.304142	4.90798e-05	0.262233	0.720269	0.944245	0.94184	0.64	0.986735
P61077	0.986216	0.106209	0.674262	0.603283	4.90798e-05	4.90798e-05	0.49358	0.773595	0.879902	0.629	0.915764
P62837	0.986402	0.0993374	0.674262	0.582409	4.90798e-05	4.90798e-05	0.49358	0.698552	0.888098	0.625	0.839039
P57053	0.987007	0.44692	0.168158		0.949791	0.900123	0.272933	0.832589	0.926626	0.624	0.20526
Q96A08	0.985663	0.319117	0.0826454		0.95038	0.863902		0.811632	0.948123	0.623	0.977198
Q9Y623	0.986306	0.893644	0.29608	0.297293	0.575607	0.676515		0.902233	0.906994	0.621	0.886325
P49459	0.986086	0.18081	0.653354	0.297293	0.577718	4.90798e-05	0.0647084	0.373988	0.610356	0.618	0.94241
Q5SZQ8	0.985904	0.338601	0.994365	0.86334	4.90798e-05	0.808393	0.0281158	0.964123	0.760393	0.613	0.949985
P84077	0.985747	0.497963	0.215214	0.0648511	4.90798e-05	4.90798e-05	0.325388	0.746307	0.515141	0.609	0.967696
P12882	0.986253	0.886331	0.393011	0.259948	0.58346	0.638822		0.935804	0.922061	0.607	0.899731
P13533	0.986246	0.926479	0.494093	0.287182	0.589644	0.674798		0.948417	0.917252	0.604	0.908886
P26378	0.98635	0.855706	0.935989	0.819145	4.90798e-05	0.557595	0.80193	0.848049	0.901006	0.592	0.857957
Q5QNW6	0.986713	0.492368	0.158569		0.955239	0.927509	0.273689	0.846331	0.921423	0.59	0.683981
Q58FF8	0.985186	0.66989	0.0386536	0.0767015	4.90798e-05	0.82027		0.86611	0.806184	0.582	0.994598
Q9UKX2	0.986218	0.901497	0.38965	0.315612	0.650258	0.627288		0.975853	0.909693	0.579	0.915112
Q9UKX3	0.986177	0.901301	0.401364	0.390302	0.567607	0.633914		0.2	0.807755	0.578	0.921382
P51668	0.986288	0.107877	0.487717	0.377854	4.90798e-05	4.90798e-05	0.49358	0.174871	0.439067	0.568	0.897441
P27482	0.986839	0.554748	0.0307943	0.0444118	0.892074	4.90798e-05		0.808344	0.769178	0.562	0.280877
Q99880	0.986918	0.385472	0.153131		0.954601	0.900123	0.272933	0.831018	0.926773	0.561	0.212093
Q5VTE0	0.985909	0.918086	0.383421	0.226082	0.592736	0.36962		0.334773	0.542577	0.558	0.945665
Q96KK5	0.986775	0.735558	0.205032		0.903853	0.827239		0.847755	0.822184	0.556	0.482669
P11055	0.986007	0.878479	0.302209	0.26484	0.572957	0.542724		0.257521	0.78773	0.556	0.944233
Q14568	0.985341	0.730209	0.386338	0.543379	0.737718	0.795288		0.949546	0.934429	0.555	0.986159
Q4VXU2	0.986811	0.666307	0.95502	0.820504	4.90798e-05	0.554356	0.32564	0.713227	0.677742	0.55	0.420746
Q08043	0.985614	0.662773	0.526321	0.218852	4.90798e-05	0.336491		0.413497	0.789399	0.548	0.97749
Q14576	0.986177	0.934184	0.792744	0.515492	4.90798e-05	0.652761		0.0921227	0.601227	0.544	0.92897
O15347	0.987638	0.959951	0.0744402	0.535225	0.960638	0.880393	0.79807	0.88216	0.912982	0.539	0.0733024
P13535	0.986249	0.887902	0.350353	0.276201	0.662871	0.57919		0.891926	0.920834	0.537	0.902809
Q6FI13	0.986884	0.812908	0.299244		0.920638	0.808982		0.865031	0.812466	0.53	0.2294
Q9H6N6	0.985185	0.643337	0.0713262	0.0648511	4.90798e-05	0.739485		0.38773	0.541006	0.5	0.994759
P06899	0.986897	0.450601	0.155059		0.949104	0.917546	0.272933	0.836564	0.924368	0.466	0.217444
Q99879	0.986791	0.538699	0.158569		0.954601	0.705031	0.272933	0.84746	0.919951	0.46	0.427501
O60814	0.986896	0.457325	0.158569		0.949791	0.917546	0.273689	0.846331	0.924368	0.446	0.222672
Q8N257	0.986824	0.50346	0.153131		0.952442	0.884663	0.273689	0.843141	0.915092	0.422	0.378034
P20671	0.986765	0.822626	0.217883		0.93762	0.82238		0.755485	0.790871	0.415	0.625806
A0A0B4J2A2	0.986828	0.952638	0.523059	0.441346	4.90798e-05	4.90798e-05		0.848638	0.875141	0.408	0.367795
P07316	0.985747	0.303067	0.54807	0.181996	4.90798e-05	4.90798e-05		0.424098	0.289816	0.405	0.968279
P63146	0.985961	0.21119	0.653354	0.218852	0.865865	4.90798e-05	0.0647084	0.354405	0.46292	0.404	0.944623
Q99878	0.986744	0.734626	0.205032		0.894528	0.827239		0.850405	0.831951	0.402	0.655448
P23527	0.986898	0.475485	0.155059		0.949791	0.917546	0.272933	0.844123	0.924368	0.396	0.215708
P62328	0.986204	0.0582086			0.960638	4.90798e-05	0.957365	0.855067	0.904344	0.392	0.916907
Q99877	0.986834	0.491485	0.158569		0.955239	0.906061	0.272933	0.843141	0.920491	0.385	0.297726
Q7L7L0	0.986754	0.826061	0.24156		0.93762	0.808982		0.814724	0.774724	0.381	0.628272
Q9BTM1	0.98661	0.774282	0.195591		0.945767	4.90798e-05		0.854086	0.76319	0.379	0.766637
P50238	0.986314	0.613104	0.0238743		0.960638	4.90798e-05	0.561645	0.852466	0.831509	0.379	0.882417
Q6NXT2	0.986772	0.140613	0.0736988		0.894479	4.90798e-05		0.80535	0.923681	0.377	0.517478
Q96DU9	0.98629	0.947926	0.427562	0.746738	4.90798e-05	0.561129		0.692172	0.959313	0.376	0.89404
P0DN76	0.985309	0.974626	0.386338	0.393075	0.81335	0.95573	0.302224	0.756515	0.869301	0.371	0.988617
Q96QV6	0.986706	0.831902	0.231625		0.925301	0.820025		0.122748	0.702429	0.37	0.695563
Q9Y536	0.986782	0.95573	0.505808	0.283975	4.90798e-05	4.90798e-05		0.787239	0.759166	0.369	0.458714
Q93077	0.986829	0.810798	0.228956		0.930356	0.808982		0.847902	0.784687	0.368	0.306612
P0CB38	0.987124	0.945571	0.29608	0.630626	4.90798e-05	0.356417		0.635141	0.848883	0.36	0.197452
P61204	0.985804	0.485595	0.10647	0.0452816	4.90798e-05	4.90798e-05		0.782184	0.572859	0.351	0.963502
F5H284	0.986888	0.95784	0.523059	0.408132	4.90798e-05	4.90798e-05		0.875485	0.879607	0.339	0.224471
B2RPK0	0.987761	0.930307	0.0250606	0.294466	0.960638	0.938012		0.564564	0.590773	0.334	0.00971023
A0A075B759	0.986985	0.955534	0.523059	0.411339	4.90798e-05	4.90798e-05		0.695264	0.831362	0.334	0.20768
P63313	0.985682	0.0361227			0.960638	4.90798e-05		0.845546	0.92584	0.332	0.973173
Q9Y2X8	0.9864	0.0963926	0.56275	0.512503	4.90798e-05	4.90798e-05	0.49358	0.202552	0.420859	0.326	0.846971
P22914	0.985157	0.455804	0.577431	0.745108	4.90798e-05	4.90798e-05	0.0700797	0.426356	0.796761	0.307	0.995917
P0DN37	0.986873	0.954405	0.539568	0.468526	4.90798e-05	4.90798e-05		0.866748	0.876564	0.295	0.241827
Q58FG1	0.985234	0.605055	0.256191	0.152533	0.689767	0.491975		0.268957	0.772074	0.292	0.992374
P0DN26	0.986985	0.955534	0.523059	0.411339	4.90798e-05	4.90798e-05		0.695264	0.831362	0.257	0.206961
Q8WU68	0.985252	0.682896	0.587267	0.635573	4.90798e-05	0.396466	0.368611	0.0466258	0.600049	0.243	0.990251
Q92928	0.985283	0.596613	0.275073	0.148619	4.90798e-05	4.90798e-05		0.549055	0.563877	0.23	0.988749
Q5JQF8	0.986587	0.669153	0.200237	0.0886062	0.781006	4.90798e-05		0.795043	0.891288	0.22	0.779903
O14604	0.986524	0.101497			0.960638	4.90798e-05		0.841325	0.864147	0.219	0.808745
A8MWD9	0.98639	0.362405	0.0595126		0.960638	4.90798e-05		0.337472	0.705227	0.206	0.855453
P0CG34	0.985246	0.0349448			0.960638	0.937865		0.837791	0.85811	0.198	0.991544
Q5JXB2	0.985834	0.0741595	0.0640107	0.0546858	4.90798e-05	4.90798e-05		0.302969	0.848638	0.165	0.960086
P0CG35	0.985246	0.0349448			0.960638	0.937865		0.554601	0.728245	0.153	0.990292
Q99525	0.986844	0.624736	0.00944096		0.824294	0.743411		0.694871	0.676417	0.124	0.273138
A6NKH3	0.985521	0.102429	0.0188325		0.910969	4.90798e-05		0.307485	0.638429	0.103	0.984393
Q8IWF7	0.986542	0.0802454	0.168158		0.960638	4.90798e-05		0.277399	0.15362	0.072	0.783906
P0DP24	0.987132	0.452319	0.0356384	0.00625136	0.853693	4.90798e-05		0.609914	0.516172		0.194777
P0DP23	0.987132	0.452319	0.0356384	0.00625136	0.853693	4.90798e-05	0.159715	0.878479	0.905521		0.195553
A0A075B767	0.98677	0.936393	0.358707	0.377854	4.90798e-05	4.90798e-05		0.616196	0.565644		0.602865
