# Supplementary material for: Prediction of liquid–liquid phase separation proteins based on protein language model
Source: Brief Bioinform. 2025 Dec 17;26(6):bbaf681. doi: 10.1093/bib/bbaf681 (PMC12710474; doi:10.1093/bib/bbaf681)
Supplement: Supplementary_Material_S3_bbaf681 [file supplementary_material_s3_bbaf681.xlsx]

## Sheet: Description
Supplemental file: MLO IndDataset

## Sheet: G3BP1
UniprotEntry	PDL	catGRANULE	PLAAC	PScore	ESpritz-DisProt	SEG	DeepPhase	SaPS-10fea	PdPS-10fea	Psphunter	PSPire	label
P04818	0.031116	0.578552	0.367308	0.377854	0.639215	4.90798e-05		0.780761	0.756564	0.344	0.828037	1
Q08043	0.985614	0.662773	0.526321	0.218852	4.90798e-05	0.336491		0.413497	0.789399	0.548	0.808745	1
Q58FF7	0.984575	0.681031	0.244229	0.301098	0.631706	0.677448		0.636564	0.816344	0.533	0.1741	1
Q9UN79	0.701332	0.52638	0.974939	0.929115	0.809767	0.673374	0.443475	0.96692	0.942233	0.574	0.708743	1
Q58FF8	0.985186	0.66989	0.0386536	0.0767015	4.90798e-05	0.82027		0.86611	0.806184	0.582	0.2017	1
O15260	0.0444186	0.199558	0.228956	0.0271798	4.90798e-05	0.654773		0.218209	0.134479	0.193	0.0509297	1
P61619	0.710625	0.409963	0.653354	0.309578	4.90798e-05	4.90798e-05	0.331599	0.733595	0.573006	0.409	0.0275752	1
Q86Z20	0.16593	0.623706	0.679205	0.691835	0.764319	0.458012	0.205623	0.180025	0.719411	0.224	0.0896671	0
Q86Y34	0.115874	0.482896	0.315259	0.623614	4.90798e-05	0.547681		0.392491	0.047362	0.051	0.00341524	0
Q9Y535	0.0338424	0.241571	0.0106273	0.133779	4.90798e-05	4.90798e-05	0.391355	0.54827	0.457472	0.094	0.00912813	0
Q86XK7	0.177609	0.446822	0.884583	0.494292	0.800736	0.791215	0.455728	0.504933	0.152933	0.561	0.00733634	0
P43234	0.0503764	0.672294	0.736345	0.652642	4.90798e-05	0.483043		0.38292	0.203092	0.12	0.00723519	0
Q7Z7J7	0.0570586	0.17973	0.13939	0.251576	4.90798e-05	0.458503	0.887369	0.394454	0.0521718	0.028	0.00111101	0
P12272	0.0969007	0.724515	0.0757748	0.119972	0.917791	0.913227	0.466219	0.87784	0.874307	0.186	0.110649	0
O60431	0.502968	0.0884908	0.32119	0.377854	4.90798e-05	0.509252		0.355632	0.0140368	0.044	0.0104102	0
Q4AC99	0.0495474	0.348466	0.56275	0.444934	4.90798e-05	0.232245		0.309791	0.149252	0.082	0.0128743	0
Q70EL3	0.255324	0.126233	0.18877	0.377854	4.90798e-05	4.90798e-05		0.199067	0.401963	0.058	0.0107989	0
Q9H9B1	0.587127	0.877202	0.791063	0.666232	0.76962	0.52692	0.855728	0.217521	0.799607	0.756	0.285605	0
Q7Z3U7	0.702666	0.456196	0.913944	0.483094	4.90798e-05	0.53492	0.319178	0.630479	0.236908	0.514	0.582507	0
A8MT66	0.0889831	0.379043	0.54807	0.036421	4.90798e-05	4.90798e-05		0.449129	0.279018	0.163	0.0326441	0
O43609	0.152474	0.318429	0.880382	0.543379	0.723534	0.641472	0.760386	0.826405	0.692417	0.268	0.0790038	0
A6NDY2	0.409353	0.582331	0.823785	0.783105	0.958675	0.636712		0.59038	0.316123	0.421	0.00438404	0
Q8NEQ6	0.101604	0.176294	0.47704	0.465101	4.90798e-05	0.568147	0.619219	0.528393	0.532074	0.168	0.0146195	0
Q96C74	0.249228	0.214086	0.0757748	0.270711	4.90798e-05	4.90798e-05		0.49708	0.58881	0.039	0.0933643	0
Q7Z418	0.0471289	0.163681	0.121546	0.27381	4.90798e-05	0.238135		0.41011	0.530503	0.073	0.0103036	0
Q96S96	0.0808878	0.296883	0.304928	0.106382	0.714896	4.90798e-05		0.568982	0.062184	0.067	0.0806928	0
Q9NPC7	0.532129	0.640196	0.304928	0.202707	4.90798e-05	0.226798	0.562904	0.473521	0.765202	0.333	0.0279645	0
Q96A59	0.126157	0.92054	0.779497	0.772777	0.853301	0.95784	0.736215	0.670282	0.887264	0.401	0.00693675	0
O95342	0.157132	0.858847	0.508823	0.447869	0.533006	0.23038	0.73034	0.308564	0.33546	0.44	0.0117477	0
O75128	0.662802	0.922994	0.880382	0.880789	0.878086	0.729669	0.00830885	0.946356	0.738994	0.789	0.208859	0
Q8NFW9	0.395157	0.597644	0.8745	0.509078	0.873914	0.737178	0.891649	0.682896	0.745423	0.366	0.0180433	0
Q02410	0.836408	0.834798	0.732539	0.650631	0.860466	0.503509	0.689131	0.978798	0.842061	0.592	0.731416	0
O94779	0.912957	0.84746	0.732539	0.582409	4.90798e-05	0.439362	0.548888	0.0592883	0.636319	0.532	0.139625	0
Q9UNN4	0.250032	0.664	0.80782	0.351924	4.90798e-05	4.90798e-05		0.554061	0.349644	0.294	0.00322265	0
Q9BU19	0.37589	0.352098	0.823785	0.817895	0.71038	0.798184	0.504826	0.651436	0.408736	0.324	0.0137752	0
Q9UHR5	0.22126	0.620712	0.123078	0.411339	0.866699	0.902528	0.164079	0.936687	0.976687	0.748	0.521829	0
Q86XJ1	0.468619	0.740564	0.830656	0.625788	0.882209	0.706552		0.933399	0.788957	0.469	0.615194	0
Q9NVE4	0.057607	0.379975	0.465721	0.737389	0.547828	0.631264		0.134773	0.153325	0.189	0.0192795	0
Q9P203	0.337867	0.569374	0.849933	0.902207	0.668613	0.361718	0.0937474	0.760491	0.775362	0.362	0.149104	0
Q8N7Y1	0.0993561	0.526577	0.607039	0.59801	0.84638	0.801865		0.295509	0.0360245	0.336	0.000852841	0
O43861	0.380607	0.494577	0.786417	0.361763	4.90798e-05	0.221939		0.482601	0.460368	0.274	0.0380405	0
Q16270	0.333782	0.829791	0.270081	0.85062	0.534528	0.969031	0.645741	0.482012	0.565104	0.35	0.045296	0
Q9UHJ6	0.0373036	0.336933	0.876477	0.339802	4.90798e-05	0.360049	0.834494	0.682945	0.167804	0.198	0.0299472	0
Q9NZR4	0.341628	0.949399	0.56013	0.792455	0.867632	0.931632		0.566135	0.467877	0.312	0.00129394	0
Q8NI17	0.221705	0.587583	0.56275	0.515492	0.561669	0.383215	0.970625	0.0600245	0.296883	0.311	0.00294959	0
Q969J3	0.0540733	0.150184	0.363897	0.144434	0.821546	4.90798e-05	0.258749	0.726331	0.743558	0.153	0.521214	0
P08833	0.108099	0.148564	0.347783	0.526256	4.90798e-05	0.72908	0.722786	0.577718	0.622429	0.152	0.240604	0
A6NDI0	0.354061	0.217472	0.127725	0.70075	4.90798e-05	0.243337		0.080589	0.443534	0.141	0.188961	0
Q96AP7	0.196423	0.456	0.85112	0.62818	4.90798e-05	0.77173	0.553504	0.625325	0.359215	0.27	0.284024	0
P29374	0.773388	0.956025	0.318373	0.652642	0.883239	0.893006	0.4423	0.932221	0.95146	0.516	0.367313	0
O60353	0.183852	0.416294	0.515249	0.354697	0.698945	0.619387	0.514394	0.318479	0.331877	0.071	0.0129628	0
P80370	0.266349	0.471656	0.211062	0.923951	4.90798e-05	0.509791	0.571716	0.64	0.180417	0.378	0.000785094	0
Q5T1R4	0.60971	0.910086	0.892245	0.876821	0.872883	0.86881	0.135711	0.743313	0.550871	0.487	0.0153862	0
A2RRP1	0.0659554	0.667239	0.515249	0.465101	4.90798e-05	0.410307	0.709022	0.10184	0.463558	0.467	0.199807	0
A6NCN8	0.0871862	0.181006	0.875389	0.854697	0.69865	0.765202		0.544442	0.244417	0.227	0.00235224	0
O14782	0.916125	0.867877	0.893283	0.791259	0.627926	0.801767	0.976416	0.720834	0.913423	0.538	0.703569	0
Q9NRD9	0.113023	0.751067	0.77579	0.864264	4.90798e-05	0.308368		0.111607	0.409325	0.203	0.0178294	0
Q8NGZ2	0.544904	0.033816	0.151204	0.0260926	4.90798e-05	0.345472		0.422037	0.106748	0.014	0.0221167	0
Q9NZP6	0.59278	0.636466	0.962088	0.909328	0.596319	0.836466		0.876564	0.437153	0.593	0.00889132	0
A6NEY8	0.0451722	0.430724	0.0449805	0.552729	4.90798e-05	0.511951		0.58616	0.181497	0.024	0.48158	0
Q6PCB0	0.194537	0.566773	0.47704	0.668732	0.684663	0.840049		0.0446626	0.163975	0.342	0.00575537	0
P27918	0.342583	0.496147	0.38965	0.972277	0.530748	0.641325		0.731387	0.198086	0.417	0.00334858	0
Q8WZ60	0.225023	0.418847	0.200237	0.147152	4.90798e-05	4.90798e-05		0.542429	0.282012	0.155	0.0590146	0
A6NM11	0.368464	0.565252	0.688696	0.753533	0.833521	0.628221	0.832732	0.116074	0.25389	0.49	0.00590101	0
O60683	0.0415184	0.253006	0.275073	0.248641	4.90798e-05	0.894675	0.134368	0.184736	0.23465	0.089	0.00239249	0
P12830	0.820289	0.720393	0.511838	0.571809	0.611436	0.767067	0.74595	0.675288	0.585031	0.817	0.326828	0
Q9NPI8	0.119726	0.401423	0.363897	0.0624049	4.90798e-05	0.463018		0.155141	0.102479	0.075	0.00752385	0
Q13127	0.595594	0.89973	0.701943	0.671233	0.907779	0.685693	0.232816	0.170896	0.860564	0.656	0.113829	0
Q9H6U6	0.364351	0.703607	0.930404	0.61883	0.604761	0.569178	0.594293	0.898748	0.84854	0.665	0.461392	0
P20783	0.720345	0.383067	0.280807	0.36796	4.90798e-05	4.90798e-05		0.468859	0.731632	0.128	0.0313551	0
Q9Y6J9	0.190957	0.753865	0.834462	0.783105	4.90798e-05	0.645104	0.494251	0.647755	0.648294	0.438	0.0670509	0
Q9UHG0	0.361938	0.974724	0.363897	0.477223	0.886773	0.513816	0.269744	0.888834	0.960442	0.522	0.406783	0
P05814	0.152808	0.0219387	0.783945	0.357904	4.90798e-05	0.970896		0.68216	0.358086	0.176	0.0571501	0
Q6VN20	0.612826	0.925104	0.952696	0.938954	0.65065	0.519902		0.950282	0.89389	0.801	0.762461	0
Q8WVE7	0.030527	0.236417	0.202313	0.0444118	4.90798e-05	0.721571		0.602503	0.436466	0.051	0.258818	0
Q9BT76	0.143771	0.48692	0.815234	0.59801	4.90798e-05	0.763877	0.882417	0.440883	0.0462822	0.207	0.00350892	0
Q9UJ55	0.590075	0.250258	0.975533	0.967493	0.675681	0.964908		0.918969	0.611975	0.587	0.0120161	0
P29460	0.0863787	0.269939	0.0961396	0.339802	4.90798e-05	0.30135		0.17708	0.655656	0.092	0.0253594	0
Q8WTR2	0.0525975	0.412221	0.407049	0.0952381	4.90798e-05	4.90798e-05	0.197734	0.399067	0.318135	0.21	0.0310197	0
Q12864	0.518153	0.852466	0.8745	0.405034	0.530356	0.427485	0.588838	0.27735	0.490307	0.499	0.0191854	0
Q9Y303	0.0321536	0.76746	0.407049	0.304142	4.90798e-05	4.90798e-05	0.26966	0.692466	0.37065	0.208	0.0533928	0
Q8TBG4	0.0476407	0.821595	0.367308	0.364971	4.90798e-05	4.90798e-05	0.053462	0.304834	0.762896	0.198	0.0289929	0
Q9H1Z8	0.0633041	0.590135	0.43374	0.396282	4.90798e-05	0.61865		0.272196	0.444663	0.124	0.00687574	0
Q9NXJ0	0.179727	0.416098	0.983639	0.592411	4.90798e-05	0.454037		0.870086	0.708761	0.198	0.0503833	0
O60701	0.398102	0.616883	0.155059	0.147152	0.600982	4.90798e-05	0.687033	0.808933	0.481865	0.561	0.902837	0
P33241	0.357513	0.752049	0.111858	0.590074	0.960638	0.581104	0.18397	0.927656	0.983755	0.479	0.621249	0
Q9NWX5	0.174356	0.272883	0.162276	0.135845	4.90798e-05	4.90798e-05		0.508613	0.240245	0.232	0.0198153	0
Q70Z35	0.280772	0.847755	0.59656	0.654925	0.527607	0.29438	0.0810743	0.0561963	0.823117	0.427	0.283922	0
P43146	0.899654	0.774577	0.848698	0.781583	4.90798e-05	0.358037	0.672346	0.371926	0.566233	0.702	0.088666	0
C9JE40	0.178624	0.218945	0.789234	0.418189	0.705669	0.869399		0.0923681	0.0452025	0.105	0.003967	0
Q9NRE2	0.791798	0.772319	0.840393	0.537671	0.635779	0.40962	0.581032	0.523485	0.661252	0.41	0.157842	0
Q9Y6X8	0.657565	0.662233	0.64154	0.571809	0.772466	0.491632	0.737306	0.801767	0.841865	0.762	0.440648	0
Q8N5M9	0.0397644	0.0710675	0.599476	0.00125027	4.90798e-05	0.512196	0.601007	0.207607	0.154454	0.03	0.0414727	0
Q8N1D5	0.0330506	0.194847	0.442885	0.0794738	4.90798e-05	4.90798e-05	0.347965	0.254822	0.675141	0.197	0.00903925	0
Q99967	0.884037	0.979485	0.986753	0.953033	4.90798e-05	0.916123	0.663701	0.976687	0.836515	0.581	0.203114	0
Q9BXB5	0.49582	0.857963	0.940982	0.836595	0.662429	0.810405	0.865632	0.966184	0.894528	0.513	0.659642	0
C9J3V5	0.0844698	0.174626	0.202313	0.262503	0.931975	0.523387		0.068908	0.482896	0.087	0.00116336	0
Q14392	0.221695	0.35411	0.609411	0.290552	4.90798e-05	0.333055	0.342509	0.512	0.309202	0.267	0.0270855	0
Q9BWV7	0.0718038	0.566135	0.474074	0.441346	4.90798e-05	0.25016	0.651783	0.0807362	0.363975	0.092	0.366064	0
Q9Y2Y0	0.0280598	0.127607	0.0198705	0.176832	4.90798e-05	0.716025		0.602258	0.658209	0.096	0.236344	0
Q9P0M9	0.0381263	0.526724	0.511838	0.205316	4.90798e-05	0.691092		0.711018	0.44319	0.154	0.386103	0
Q8TF42	0.106732	0.477644	0.537047	0.485432	4.90798e-05	0.320049	0.147209	0.0341104	0.448933	0.599	0.0544674	0
Q6DKK2	0.044181	0.294479	0.327221	0.42618	4.90798e-05	0.899141	0.67478	0.154061	0.350184	0.359	0.016232	0
Q9H756	0.10218	0.270626	0.674262	0.0714286	4.90798e-05	0.50881		0.321865	0.0477546	0.157	0.00143183	0
Q6ZMY3	0.354886	0.918822	0.843013	0.946021	0.83838	0.618552	0.334956	0.753031	0.40373	0.4	0.00969725	0
Q9UQL6	0.758005	0.859534	0.906727	0.968906	0.633669	0.888638	0.751406	0.928687	0.844123	0.822	0.814621	0
Q86VZ4	0.141914	0.559607	0.363897	0.709285	4.90798e-05	0.871166	0.629794	0.0378896	0.255853	0.213	0.0113335	0
Q8IYK4	0.0484001	0.319951	0.299244	0.191781	0.520196	0.374577	0.900126	0.159558	0.423018	0.245	0.00334369	0
Q96FC7	0.0979725	0.530258	0.568731	0.61883	4.90798e-05	0.320883	0.0120856	0.14238	0.442454	0.118	0.0820504	0
Q9ULJ6	0.975408	0.845399	0.995947	0.988367	0.683337	0.859337	0.623248	0.977227	0.746748	0.794	0.478133	0
O75717	0.479758	0.887411	0.832534	0.663949	0.704196	0.409767	0.53269	0.92908	0.96692	0.717	0.732111	0
O14647	0.970176	0.983804	0.937324	0.974886	0.829399	0.866405	0.810743	0.990577	0.972761	0.73	0.611376	0
Q96ET8	0.072764	0.227485	0.53161	0.15835	4.90798e-05	4.90798e-05	0.633571	0.259436	0.466503	0.026	0.0125939	0
Q9P0V8	0.116836	0.131092	0.270081	0.0930093	0.534282	0.762847		0.418258	0.0128589	0.035	0.000680634	0
Q8N7X0	0.0521393	0.788908	0.403737	0.504023	0.626994	0.482847	0.295426	0.144638	0.759362	0.388	0.0548161	0
A1L4L8	0.0324585	0.0666012	0.327221	0.509078	4.90798e-05	4.90798e-05		0.640344	0.0905031	0.016	0.00188486	0
Q96B70	0.124474	0.422675	0.35584	0.529354	0.705816	0.740761		0.0349939	0.259975	0.283	0.000951242	0
Q99999	0.0574518	0.335902	0.360981	0.141933	4.90798e-05	4.90798e-05	0.561393	0.486871	0.0944785	0.068	0.0019224	0
A0PK05	0.0658601	0.150577	0.34027	0.184714	4.90798e-05	0.483337		0.498748	0.0107485	0.03	0.00265469	0
Q8NCL8	0.06108	0.0460368	0.35322	0.0306588	4.90798e-05	4.90798e-05	0.0117499	0.652712	0.192638	0.014	0.0158736	0
A4D1T9	0.303724	0.359067	0.29608	0.036421	4.90798e-05	4.90798e-05		0.648687	0.12162	0.07	0.0568667	0
Q9BS92	0.0271981	0.403337	0.407049	0.444934	4.90798e-05	4.90798e-05		0.351607	0.157497	0.037	0.0283872	0
Q9BXW7	0.037035	0.609325	0.890811	0.38117	4.90798e-05	0.54611	0.674276	0.319853	0.352344	0.138	0.00600259	0
Q8N9R0	0.0810841	0.130258	0.515249	0.433083	0.931681	0.626061		0.373055	0.0262577	0.236	0.0029028	0
O95751	0.251137	0.0333742	0.103851	0.429822	0.717006	0.866454	0.766932	0.181006	0.602503	0.232	0.109058	0
P49915	0.0496414	0.800834	0.270081	0.332953	4.90798e-05	4.90798e-05	0.463114	0.445104	0.698699	0.702	0.217282	0
Q8IYP2	0.121361	0.0860859	0.202313	0.0714286	4.90798e-05	0.41973		0.212613	0.154405	0.041	0.0433046	0
Q04727	0.980794	0.747092	0.865751	0.709285	4.90798e-05	0.720736	0.0943349	0.914994	0.885693	0.608	0.704331	0
Q9NX70	0.725005	0.159362	0.986555	0.364971	0.833521	0.949301	0.0845153	0.896196	0.864344	0.519	0.46916	0
Q9UJQ7	0.0510964	0.366479	0.0818052	0.226082	4.90798e-05	4.90798e-05		0.643239	0.51411	0.124	0.00524452	0
Q5T6V5	0.0245167	0.497276	0.0581286	0.23516	4.90798e-05	0.236712	0.887956	0.154896	0.692712	0.137	0.536184	0
Q9H672	0.39311	0.445742	0.465721	0.135845	4.90798e-05	4.90798e-05	0.743768	0.387092	0.281914	0.117	0.289633	0
Q8NBL1	0.0401562	0.392883	0.111858	0.186943	4.90798e-05	0.25762		0.207951	0.480245	0.063	0.0171068	0
Q8N5N4	0.0728102	0.047411	0.318373	0.494292	0.939534	0.748859		0.0684172	0.122356	0.144	0.00247662	0
O00421	0.15161	0.0977669	0.146458	0.420254	0.603485	0.358282		0.23362	0.443141	0.037	0.0102316	0
Q9NVP4	0.265044	0.812515	0.616677	0.776147	4.90798e-05	0.216589	0.92329	0.166331	0.462037	0.43	0.0180841	0
P42773	0.800767	0.726724	0.59394	0.232496	4.90798e-05	0.513816	0.0725976	0.261742	0.216393	0.232	0.101503	0
Q5VZ89	0.153072	0.741939	0.789234	0.695967	4.90798e-05	0.428761	0.395384	0.865178	0.973988	0.646	0.464682	0
H3BNL1	0.042368	0.485252	0.905986	0.76234	4.90798e-05	4.90798e-05		0.642847	0.240393	0.171	0.0327452	0
Q6PD62	0.874521	0.962258	0.829272	0.958306	0.832736	0.878233	0.500965	0.982184	0.976196	0.817	0.636441	0
Q8N4P6	0.0662805	0.749546	0.505808	0.465101	0.697571	0.641129		0.149988	0.672933	0.181	0.00641149	0
P54098	0.0597647	0.76584	0.984183	0.62818	0.599558	0.474356		0.837006	0.787828	0.417	0.0297214	0
Q6ZU35	0.815843	0.914994	0.720775	0.650631	0.955534	0.881423	0.443559	0.87519	0.915926	0.474	0.376266	0
Q5JW98	0.0492562	0.0994356	0.643962	0.186943	4.90798e-05	4.90798e-05		0.619387	0.0920736	0.015	0.0197272	0
Q8NEA9	0.113553	0.686871	0.577431	0.671233	0.713865	4.90798e-05		0.604123	0.295951	0.185	0.0211568	0
P16885	0.816443	0.757644	0.779497	0.546749	4.90798e-05	4.90798e-05	0.523542	0.914748	0.97335	0.733	0.839097	0
Q92619	0.446999	0.813252	0.753299	0.74875	0.71362	0.613202		0.949988	0.842209	0.492	0.676254	0
Q9Y3Y4	0.849649	0.935656	0.992783	0.971189	0.768589	0.690503	0.368275	0.956712	0.738454	0.643	0.043145	0
Q7L5A8	0.0251946	0.373252	0.350353	0.0988802	4.90798e-05	0.492761	0.169031	0.212957	0.110135	0.12	0.0014413	0
Q8N6I4	0.0338303	0.035681	0.350353	0.0219613	4.90798e-05	0.525252	0.41368	0.353767	0.0310184	0.016	0.00615807	0
Q9UNP4	0.0490534	0.277252	0.302209	0.237552	4.90798e-05	0.572663	0.968695	0.187534	0.153178	0.028	0.00250638	0
P19320	0.157677	0.581693	0.393011	0.479996	4.90798e-05	4.90798e-05	0.476878	0.343607	0.263755	0.695	0.0350124	0
O60462	0.398056	0.842552	0.743512	0.540824	4.90798e-05	0.392736	0.852287	0.495853	0.404564	0.558	0.00715413	0
Q5VT66	0.0411081	0.266356	0.18012	0.174114	4.90798e-05	0.569718	0.462358	0.145276	0.241227	0.088	0.0165108	0
Q8NCU1	0.101846	0.261399	0.0476496	0.0056534	0.940712	0.872098		0.271117	0.555534	0.127	0.0180588	0
Q9UP65	0.0486501	0.558086	0.102022	0.351924	4.90798e-05	0.44962	0.0109945	0.44535	0.482798	0.085	0.0586087	0
Q5FWF7	0.0794882	0.126577	0.049874	0.184714	4.90798e-05	4.90798e-05	0.962484	0.262577	0.636025	0.075	0.0684219	0
P54219	0.0403216	0.336049	0.54807	0.294466	0.627239	0.73492		0.533497	0.0284172	0.181	0.00766624	0
Q9NWB7	0.0894268	0.512294	0.307251	0.251576	4.90798e-05	0.681914	0.925388	0.19362	0.781301	0.532	0.0427579	0
Q496M5	0.233191	0.493104	0.520587	0.70075	4.90798e-05	0.279951		0.357448	0.0417669	0.225	0.0027607	0
Q8N4F0	0.161994	0.263509	0.262122	0.123396	4.90798e-05	0.588761	0.892908	0.361178	0.140025	0.146	0.190057	0
Q96P70	0.876957	0.256589	0.363897	0.0636551	4.90798e-05	0.384589	0.627025	0.315387	0.13065	0.668	0.151211	0
P12268	0.696139	0.870429	0.590529	0.494292	4.90798e-05	4.90798e-05	0.474444	0.787877	0.810945	0.824	0.872716	1
Q96PV6	0.7907	0.920736	0.996787	0.985214	0.884564	0.873472	0.667142	0.903117	0.839804	0.863	0.0152748	0
Q6NUK1	0.146673	0.89227	0.47704	0.184714	4.90798e-05	4.90798e-05	0.637348	0.376491	0.636613	0.457	0.200381	0
Q9H8V3	0.47812	0.582429	0.374079	0.483094	4.90798e-05	0.372957	0.601595	0.904	0.886184	0.75	0.68795	0
Q9UFC0	0.134092	0.382528	0.329692	0.255055	4.90798e-05	0.527902	0.915904	0.176736	0.259877	0.287	0.110656	0
Q13469	0.754002	0.722798	0.952696	0.942596	0.786945	0.575166	0.228703	0.948466	0.938601	0.895	0.890756	0
O43827	0.188151	0.699583	0.646384	0.657099	4.90798e-05	0.408098		0.510282	0.353865	0.179	0.117624	0
Q6PJP8	0.18273	0.871067	0.699718	0.644597	0.640883	0.270969	0.663953	0.302675	0.713669	0.375	0.0589535	0
Q8NFW8	0.0580094	0.874896	0.456824	0.342792	0.651877	0.257178	0.371968	0.0679755	0.764319	0.413	0.0954237	0
Q8IVS2	0.0430092	0.388712	0.302209	0.129648	4.90798e-05	4.90798e-05	0.00570709	0.63038	0.158577	0.141	0.00522606	0
P18509	0.227138	0.930454	0.418269	0.729778	0.525497	0.911264		0.179779	0.76216	0.1	0.0385421	0
Q9HC21	0.0353986	0.635092	0.342988	0.197271	4.90798e-05	4.90798e-05		0.726675	0.506454	0.084	0.0889423	0
P51825	0.815996	0.820025	0.89526	0.806154	0.926233	0.913963	0.221989	0.900564	0.804613	0.713	0.0663441	0
Q96M94	0.325436	0.536982	0.634324	0.59801	4.90798e-05	0.478675	0.815191	0.0426012	0.157104	0.254	0.444179	0
O95396	0.0589081	0.30773	0.254115	0.563818	0.670429	0.799313		0.325791	0.197546	0.145	0.0467594	0
Q969L2	0.0439273	0.0710184	0.358707	0.0306588	4.90798e-05	0.866798		0.400098	0.0142331	0.035	0.0239549	0
P50440	0.0262802	0.410258	0.288221	0.121657	4.90798e-05	0.260172	0.119094	0.744933	0.585865	0.261	0.543088	0
Q9C0B2	0.128878	0.738994	0.861302	0.834257	0.587141	0.538356		0.594503	0.614626	0.374	0.12419	0
Q96G91	0.14527	0.129129	0.329692	0.0930093	0.684172	0.683681		0.237153	0.0366135	0.046	0.0015068	0
Q969Q5	0.0663625	0.44216	0.143394	0.441346	4.90798e-05	0.42081	0.245657	0.121129	0.616196	0.145	0.517396	0
Q9BST9	0.248547	0.324319	0.54807	0.608013	0.674798	0.466896	0.380193	0.761031	0.887117	0.634	0.182694	0
Q9HBE4	0.147189	0.206037	0.123078	0.0701783	0.614969	4.90798e-05		0.292712	0.647902	0.039	0.175203	0
Q6ZVH7	0.159818	0.795337	0.756512	0.739509	4.90798e-05	0.646135		0.0420613	0.661448	0.367	0.00346364	0
P86397	0.0200751	0.170356	0.103851	0.0306588	4.90798e-05	4.90798e-05	0.0617709	0.653791	0.316319	0.011	0.00314139	0
P16144	0.413849	0.895411	0.781721	0.958306	4.90798e-05	0.48	0.343852	0.886626	0.994258	0.819	0.837688	0
Q99436	0.052528	0.592491	0.542336	0.447869	4.90798e-05	0.356859	0.449098	0.229006	0.524957	0.481	0.280967	0
Q71H61	0.273471	0.794994	0.762147	0.755599	0.864	0.835387		0.773988	0.711902	0.305	0.0363583	0
Q9UGP8	0.907278	0.680049	0.363897	0.364971	0.630331	0.613939	0.018548	0.790773	0.865325	0.688	0.141706	0
Q9P2K6	0.129712	0.566331	0.779497	0.465101	4.90798e-05	0.551804		0.0115828	0.260123	0.087	0.280402	0
Q6ZNA5	0.111688	0.333055	0.59656	0.408132	4.90798e-05	0.302724		0.58292	0.0521227	0.151	0.0203387	0
Q9HCS5	0.769343	0.860957	0.704513	0.661339	0.876859	0.562601	0.277214	0.908761	0.946209	0.417	0.598414	0
Q8TBC5	0.582391	0.766969	0.648707	0.695967	0.90508	0.64	0.303063	0.0652761	0.591117	0.384	0.00812103	0
Q5U3C3	0.0250955	0.131828	0.270081	0.290552	4.90798e-05	0.399902	0.909694	0.234061	0.297178	0.02	0.0129739	0
Q8NCR9	0.078711	0.172368	0.781721	0.0402261	4.90798e-05	0.887755		0.254969	0.0613006	0.048	0.0563533	0
Q5VTH2	0.123453	0.268172	0.59394	0.566536	0.90611	4.90798e-05		0.767607	0.760736	0.225	0.270117	0
Q9BSL1	0.685603	0.209767	0.302209	0.276201	4.90798e-05	0.710969	0.825262	0.0611534	0.682307	0.647	0.467069	0
O15021	0.828099	0.967215	0.928229	0.966623	0.913472	0.749448	0.719178	0.972172	0.840393	0.575	0.375475	0
A6NL99	0.0340971	0.395337	0.771885	0.161231	4.90798e-05	0.30989		0.60746	0.0276319	0.121	0.0107918	0
O14668	0.165534	0.318479	0.38965	0.473853	4.90798e-05	0.768491	0.693747	0.136442	0.153816	0.075	0.0019615	0
Q9UFB7	0.648486	0.929963	0.87099	0.733257	0.818748	0.90184	0.25791	0.604319	0.696196	0.343	0.0307611	0
Q5JTN6	0.0754468	0.440294	0.233948	0.483094	0.591264	4.90798e-05		0.321178	0.310773	0.188	0.208795	0
Q2TAL5	0.355398	0.454282	0.77579	0.891172	0.758086	0.807018		0.655706	0.48211	0.359	0.0909855	0
Q9BQ83	0.0619809	0.204564	0.651179	0.801805	4.90798e-05	0.767264	0.310785	0.110675	0.152442	0.235	0.00135888	0
P56159	0.22197	0.267092	0.511838	0.15835	4.90798e-05	0.626748	0.737054	0.206528	0.00961963	0.121	0.0881324	0
Q9BYH1	0.381833	0.674945	0.665019	0.678626	0.707534	0.564221	0.0751993	0.0217423	0.454577	0.467	0.0269714	0
Q16739	0.0264343	0.271067	0.587267	0.0266362	4.90798e-05	0.257276		0.357153	0.064638	0.08	0.0979451	0
P41159	0.121946	0.0882945	0.407049	0.00777343	4.90798e-05	4.90798e-05		0.517055	0.198135	0.029	0.130315	0
Q8N5X7	0.123059	0.181448	0.421383	0.113775	0.754699	0.869693	0.736802	0.112834	0.0502086	0.089	0.0128957	0
Q99626	0.886045	0.617914	0.973358	0.859426	0.819387	0.967509	0.348804	0.935117	0.920638	0.57	0.713346	0
Q8WU58	0.593199	0.370061	0.983194	0.543379	0.52108	0.730798	0.4188	0.883436	0.565301	0.572	0.0251844	0
Q96P48	0.541767	0.708613	0.626464	0.848174	0.593325	0.742969	0.589257	0.879951	0.928883	0.631	0.570859	0
Q32P41	0.041329	0.491436	0.688696	0.422864	0.563239	4.90798e-05	0.703819	0.36584	0.45119	0.164	0.0634917	0
Q96PE5	0.141289	0.101202	0.0581286	0.0338117	0.866798	0.663117		0.0374969	0.540319	0.047	0.017056	0
O75629	0.0469279	0.222233	0.631951	0.414818	4.90798e-05	0.752442	0.154679	0.053546	0.231902	0.028	0.0219192	0
Q9C0A1	0.827912	0.915436	0.91078	0.947162	0.575411	0.910528	0.797902	0.778405	0.433129	0.491	0.0855142	0
Q96HY7	0.0451087	0.798528	0.716277	0.590074	4.90798e-05	0.30238	0.289215	0.159607	0.407755	0.403	0.180509	0
O15015	0.727504	0.97384	0.797143	0.886878	0.57335	0.664834	0.27948	0.647509	0.54508	0.525	0.0133442	0
Q7Z5V6	0.0835939	0.836613	0.83377	0.792455	4.90798e-05	0.297767		0.568491	0.515926	0.489	0.021327	0
P43364	0.584179	0.552393	0.360981	0.62818	0.731534	0.562405	0.877969	0.826601	0.776442	0.56	0.252211	0
Q6ZMY6	0.0597631	0.315877	0.0780485	0.518428	0.626748	0.217227	0.780781	0.429988	0.488736	0.199	0.0252177	0
Q9H0V1	0.0728532	0.267337	0.418269	0.332953	4.90798e-05	0.630429		0.336196	0.279558	0.089	0.00901627	0
Q8TF72	0.728616	0.971436	0.884583	0.906501	0.838479	0.592736		0.963975	0.84481	0.659	0.387925	0
O15229	0.0257002	0.343117	0.634324	0.351924	4.90798e-05	4.90798e-05		0.545178	0.204908	0.083	0.147467	0
Q8IZY2	0.378497	0.822969	0.628936	0.722331	0.552638	0.64908	0.776164	0.34081	0.301252	0.33	0.00709616	0
P49366	0.027114	0.621693	0.688696	0.123396	4.90798e-05	4.90798e-05	0.483844	0.340859	0.532025	0.278	0.229058	0
Q86UY5	0.0993001	0.586209	0.941624	0.925038	0.647067	0.645644	0.200252	0.928196	0.971288	0.295	0.623812	0
O60437	0.90039	0.841718	0.792744	0.354697	0.542331	0.756466	0.33462	0.751607	0.833767	0.717	0.635298	0
Q8N2E2	0.221117	0.837153	0.747121	0.889269	4.90798e-05	0.229791	0.443055	0.62081	0.319558	0.495	0.00176922	0
Q15014	0.79053	0.783117	0.787949	0.866221	0.858552	4.90798e-05	0.373647	0.884025	0.93227	0.82	0.76993	0
Q9NX62	0.0307044	0.821546	0.581088	0.711024	4.90798e-05	0.596564	0.932858	0.438724	0.363877	0.196	0.102478	0
Q01973	0.709911	0.631607	0.975384	0.859426	4.90798e-05	0.503951	0.00520352	0.84373	0.753374	0.546	0.133111	0
Q86VD9	0.035665	0.212859	0.819732	0.336541	4.90798e-05	0.752933	0.926227	0.402209	0.111018	0.126	0.000669264	0
Q8N1P7	0.420729	0.942135	0.760121	0.794031	0.853644	0.563583	0.189509	0.347975	0.545521	0.233	0.00961715	0
Q9NW61	0.411134	0.184344	0.0133953	0.0246249	4.90798e-05	0.52638	0.125304	0.0468221	0.742528	0.091	0.23334	0
Q8TAD8	0.729656	0.980663	0.768425	0.903566	0.905031	0.831215	0.598573	0.986405	0.953767	0.833	0.855	0
P0C2W1	0.0731483	0.899681	0.676833	0.374647	4.90798e-05	0.724613	0.325976	0.14719	0.372466	0.123	0.0228628	0
Q96M19	0.157164	0.209472	0.424003	0.74875	0.819534	0.976245		0.461791	0.0592883	0.218	0.00600646	0
B1ANY3	0.0730634	0.488933	0.474074	0.61883	0.723877	4.90798e-05		0.460466	0.0666503	0.113	0.0100741	0
Q9Y530	0.088205	0.352982	0.049874	0.0115786	4.90798e-05	4.90798e-05	0.714226	0.514945	0.611534	0.059	0.469684	0
P46663	0.0876705	0.0883436	0.267411	0.0686019	4.90798e-05	0.525595		0.214184	0.0684172	0.137	0.00358246	0
P25089	0.152094	0.0666994	0.327221	0.0607741	0.54665	4.90798e-05		0.569521	0.171092	0.039	0.00713561	0
A5PLK6	0.0559162	0.47146	0.539568	0.364971	0.52319	4.90798e-05		0.439411	0.232785	0.267	0.00502453	0
Q96GW9	0.0310391	0.469693	0.244229	0.635573	4.90798e-05	4.90798e-05	0.647335	0.224785	0.57011	0.123	0.00957148	0
Q5JRA6	0.526133	0.960049	0.859177	0.934225	0.900712	0.625718	0.652539	0.878528	0.903853	0.823	0.47604	0
Q14CX7	0.108047	0.546405	0.584005	0.453305	4.90798e-05	0.622528	0.190013	0.0130061	0.594307	0.442	0.694843	0
Q8N9V3	0.144898	0.259877	0.383421	0.59801	4.90798e-05	4.90798e-05	0.386991	0.349006	0.311804	0.116	0.162505	0
Q9UJC3	0.868181	0.411779	0.315259	0.438737	4.90798e-05	0.692957		0.220613	0.515337	0.447	0.587657	0
P11245	0.0277138	0.389742	0.67189	0.32257	4.90798e-05	0.664589		0.0618896	0.105374	0.056	0.138645	0
O15528	0.0432861	0.343656	0.250803	0.262503	4.90798e-05	0.594699		0.491141	0.0542822	0.125	0.00178449	0
P82279	0.431515	0.869644	0.811033	0.926506	4.90798e-05	0.258307	0.436593	0.706552	0.332957	0.539	0.0130155	0
Q16671	0.181025	0.272589	0.697939	0.885953	4.90798e-05	0.826012		0.617423	0.175706	0.147	0.00139178	0
Q9NYN1	0.119853	0.184196	0.129158	0.0569689	4.90798e-05	0.390086		0.0637055	0.291337	0.063	0.00254737	0
Q86X83	0.0365554	0.159509	0.254115	0.221516	4.90798e-05	0.677448	0.856399	0.0524663	0.175558	0.087	0.0164223	0
Q9Y6G5	0.0380292	0.100564	0.191093	0.00907806	4.90798e-05	0.393325	0.0312211	0.0424049	0.541202	0.095	0.0470854	0
Q53HC9	0.0833936	0.353276	0.459345	0.097195	4.90798e-05	0.687656	0.920269	0.646626	0.520491	0.456	0.0302161	0
Q6UW68	0.0301784	0.205546	0.280807	0.111383	4.90798e-05	0.414528	0.0137642	0.440589	0.170258	0.024	0.0116093	0
Q8NA77	0.0731096	0.184393	0.155059	0.546749	0.843043	0.522405		0.082454	0.120049	0.158	0.0104265	0
Q9HAD4	0.0568859	0.448393	0.272601	0.0648511	4.90798e-05	4.90798e-05	0.279396	0.510429	0.193031	0.104	0.0203408	0
Q96BW9	0.0489331	0.434748	0.471455	0.237552	4.90798e-05	0.335951	0.558204	0.163043	0.0168834	0.054	0.00187408	0
Q15653	0.095177	0.551656	0.283377	0.760328	0.788515	0.916908	0.498279	0.782233	0.824147	0.579	0.427928	0
Q9UJK0	0.0566492	0.809178	0.290495	0.860785	0.850258	0.66081	0.396139	0.85119	0.903411	0.338	0.1178	0
O75783	0.0365519	0.409325	0.5714	0.479996	0.734577	4.90798e-05	0.690726	0.57281	0.176785	0.103	0.00054714	0
Q9Y6Q3	0.879444	0.951607	0.332262	0.377854	0.859926	0.325939	0.813345	0.656982	0.810258	0.428	0.0430921	0
Q96M85	0.169456	0.088638	0.883743	0.100239	4.90798e-05	4.90798e-05		0.503656	0.213301	0.158	0.0145465	0
Q6P4E1	0.465647	0.935755	0.929662	0.55561	0.873521	0.523828	0.763156	0.817571	0.872098	0.455	0.168903	0
Q92935	0.0913199	0.314061	0.730859	0.608013	4.90798e-05	0.624196		0.359509	0.0139387	0.132	0.00130377	0
P43490	0.0409797	0.912245	0.200237	0.279082	4.90798e-05	0.24427	0.909442	0.907632	0.899779	0.5	0.908318	0
Q9GZR5	0.0260981	0.300761	0.383421	0.0207654	0.744245	0.326528		0.304982	0.0525153	0.072	0.00352056	0
Q9Y573	0.503184	0.666994	0.451485	0.566536	4.90798e-05	4.90798e-05		0.578896	0.292613	0.12	0.331222	0
P18847	0.822373	0.175951	0.092037	0.851653	0.751902	0.843485	0.968947	0.272834	0.684957	0.575	0.0169246	0
Q8IV53	0.217901	0.471755	0.736345	0.62818	0.840883	0.728785		0.0580613	0.0980123	0.303	0.0111594	0
Q9NU53	0.0591873	0.302184	0.329692	0.133779	4.90798e-05	0.535166	0.776836	0.577423	0.00451534	0.221	0.00316343	0
P23327	0.216192	0.982773	0.334981	0.924494	0.923681	0.953571		0.94773	0.910577	0.386	0.64713	0
Q9H1Y3	0.0801312	0.374086	0.691513	0.450696	4.90798e-05	0.920491	0.04423	0.441178	0.150184	0.036	0.00341706	0
P43699	0.937422	0.942479	0.981563	0.977604	4.90798e-05	0.951804	0.78825	0.957693	0.841669	0.869	0.347754	0
P08913	0.229496	0.657374	0.59394	0.712274	4.90798e-05	0.778405		0.788908	0.59892	0.265	0.12854	0
Q9HBW9	0.511143	0.372417	0.69354	0.946564	4.90798e-05	0.459387		0.73865	0.231166	0.201	0.00269882	0
Q96KN2	0.0292139	0.569423	0.285997	0.694118	4.90798e-05	0.250258		0.297129	0.294282	0.144	0.237476	0
A0A0U1RQS6	0.0927431	0.129571	0.736345	0.26484	0.840196	0.987583		0.470528	0.0637055	0.5	0.000815797	0
Q9UNP9	0.979042	0.942086	0.758489	0.569689	4.90798e-05	0.299534	0.117415	0.810896	0.875485	0.896	0.580616	0
P46019	0.0528843	0.772074	0.80782	0.595347	4.90798e-05	0.37762	0.0227444	0.625178	0.64054	0.318	0.300156	0
Q92539	0.435544	0.799362	0.454303	0.501087	4.90798e-05	0.344883	0.771045	0.794896	0.906748	0.51	0.161548	0
Q03393	0.0205986	0.487067	0.270081	0.181996	4.90798e-05	4.90798e-05	0.288628	0.682601	0.609571	0.118	0.761108	0
P78424	0.839776	0.499337	0.998319	0.720591	0.748663	0.932319		0.914307	0.757399	0.577	0.455623	0
O94913	0.798534	0.988123	0.987494	0.977604	0.828859	0.809963	0.245153	0.99946	0.928294	0.854	0.511415	0
Q86WA9	0.0376919	0.218209	0.734615	0.506578	4.90798e-05	0.660172	0.536551	0.504	0.0273374	0.171	0.00349469	0
Q9GZS0	0.595419	0.501006	0.114626	0.411339	0.691926	0.470233		0.297816	0.888344	0.246	0.01557	0
Q86WU2	0.0389113	0.66292	0.24156	0.468526	4.90798e-05	0.250258	0.00738565	0.465374	0.383902	0.232	0.00247731	0
Q96KN9	0.150492	0.482061	0.688696	0.722331	0.841374	0.892761		0.0325399	0.084319	0.113	0.00290181	0
Q5TGU0	0.0276708	0.0240491	0.0469576	0.0283757	4.90798e-05	0.903804		0.284025	0.257571	0.028	0.00600243	0
A0PJZ3	0.0596085	0.279018	0.657901	0.45624	0.586061	0.826601	0.103399	0.193718	0.270184	0.046	0.0281868	0
Q9NPL8	0.0256182	0.559411	0.53161	0.422864	0.792638	0.451828	0.924633	0.0845644	0.57546	0.224	0.000498297	0
Q9NWA0	0.17027	0.0548712	0.751471	0.767667	0.94881	0.94935	0.3859	0.857669	0.85816	0.648	0.680015	0
Q04446	0.080995	0.898258	0.456824	0.724125	4.90798e-05	4.90798e-05	0.270164	0.648982	0.900221	0.322	0.726228	0
Q5JXA9	0.136527	0.445939	0.657901	0.497663	0.52589	0.625767	0.875955	0.0137423	0.0476564	0.161	0.0118033	0
Q9C029	0.464592	0.487313	0.554397	0.633072	4.90798e-05	0.754405	0.951406	0.370454	0.347485	0.248	0.0155301	0
Q16206	0.897148	0.465767	0.66754	0.725647	4.90798e-05	0.874896	0.864624	0.156859	0.63735	0.26	0.211797	0
Q9BTX7	0.0734696	0.256245	0.0333646	0.125897	0.721276	0.236368	0.653378	0.175951	0.507877	0.026	0.107819	0
Q5HYI8	0.0677306	0.764319	0.280807	0.186943	4.90798e-05	0.426061	0.15149	0.752294	0.715436	0.387	0.600959	0
Q5HYK7	0.838797	0.89173	0.636894	0.871766	0.887509	0.290258	0.204112	0.676319	0.749252	0.73	0.253421	0
Q8TDT2	0.223402	0.071362	0.980871	0.746738	0.800933	0.921129		0.84589	0.639558	0.157	0.00599818	0
O14981	0.50986	0.615313	0.59656	0.537671	4.90798e-05	0.366282	0.884515	0.078773	0.466258	0.681	0.209267	0
Q494R4	0.219628	0.396712	0.0319806	0.0030985	0.914307	0.80054	0.462023	0.164859	0.499239	0.143	0.123795	0
Q12918	0.0841293	0.150871	0.0810143	0.141933	4.90798e-05	0.796908	0.579857	0.110135	0.206282	0.068	0.0119785	0
Q96I82	0.116326	0.311411	0.43374	0.776147	0.545227	0.766429		0.168049	0.00976687	0.222	0.0024533	0
O94855	0.962376	0.713865	0.993673	0.962057	0.812123	0.543706	0.480235	0.955141	0.831853	0.73	0.806736	0
Q5VV42	0.0478677	0.715043	0.474074	0.301098	0.649521	0.345914	0.950399	0.488834	0.695853	0.318	0.112492	0
Q96FF7	0.284984	0.696147	0.631951	0.471135	0.960638	0.970699		0.849816	0.930748	0.435	0.117963	0
Q96PP4	0.0415483	0.357006	0.646384	0.163786	0.710184	4.90798e-05		0.687264	0.58562	0.129	0.0314138	0
Q5M9N0	0.61133	0.741252	0.59656	0.769243	0.660761	0.415215		0.188025	0.652761	0.433	0.655024	0
Q9C0I3	0.37086	0.777914	0.905986	0.720591	0.658012	0.613252		0.826307	0.700957	0.451	0.0115789	0
Q6QNK2	0.19483	0.474503	0.609411	0.680202	4.90798e-05	4.90798e-05	0.0146034	0.599656	0.260712	0.166	0.00147364	0
P17022	0.709908	0.686675	0.377638	0.348717	4.90798e-05	4.90798e-05	0.978179	0.305669	0.743951	0.222	0.00858807	0
Q3KP44	0.193066	0.508515	0.786417	0.251576	0.60054	0.455509		0.227877	0.159951	0.179	0.0364903	0
P43681	0.199817	0.174969	0.648707	0.676125	4.90798e-05	0.758675		0.305718	0.248883	0.132	0.00280614	0
Q96MI9	0.0609183	0.549448	0.77579	0.45972	4.90798e-05	0.289031		0.357006	0.0448098	0.181	0.0149309	0
Q9Y2G9	0.219127	0.909939	0.800801	0.871766	0.560883	0.682356		0.184982	0.465276	0.367	0.208528	0
Q9NRS6	0.260758	0.395681	0.215214	0.181996	0.842356	0.850699	0.946958	0.223264	0.543804	0.262	0.00937136	0
O95398	0.224613	0.494969	0.307251	0.501087	4.90798e-05	0.402356	0.163743	0.0853497	0.188564	0.162	0.0031756	0
P49789	0.0215978	0.164417	0.109387	0.102142	4.90798e-05	0.496933	0.773311	0.0169816	0.596515	0.036	0.131377	0
Q9Y4H4	0.234156	0.114258	0.401364	0.695967	0.960638	0.989595		0.839951	0.887018	0.251	0.826052	0
Q9BX67	0.154038	0.508368	0.508823	0.61883	4.90798e-05	0.767656	0.805623	0.0251288	0.290699	0.113	0.0696128	0
P00736	0.35105	0.898994	0.686274	0.779626	4.90798e-05	4.90798e-05	0.579522	0.309399	0.626307	0.433	0.0819766	0
Q93070	0.0700393	0.21865	0.706737	0.0714286	4.90798e-05	0.382626	0.445909	0.029546	0.151313	0.036	0.00721525	0
Q8NCT3	0.0480251	0.615607	0.250803	0.584692	4.90798e-05	0.451583	0.334788	0.174086	0.625031	0.173	0.0113211	0
P05161	0.849756	0.553914	0.584005	0.0348989	4.90798e-05	0.457374		0.0792147	0.0630184	0.597	0.0526077	0
Q96PB1	0.0529124	0.349104	0.129158	0.0338117	4.90798e-05	0.448344	0.893915	0.570552	0.0320982	0.164	0.0188473	0
Q8IYQ7	0.0460477	0.658994	0.508823	0.326375	4.90798e-05	4.90798e-05	0.871003	0.60211	0.167362	0.295	0.00686706	0
P13725	0.232735	0.440196	0.497108	0.535225	0.627975	0.451092		0.23038	0.638626	0.067	0.0199607	0
Q5VXU3	0.0393403	0.113767	0.018091	0.411339	0.859043	0.96481	0.954511	0.297031	0.553178	0.19	0.00322532	0
O76082	0.0428691	0.27308	0.459345	0.102142	4.90798e-05	0.240687	0.144692	0.31789	0.348515	0.106	0.00502322	0
Q8NG08	0.0832841	0.694282	0.554397	0.836595	0.650699	0.443092		0.332908	0.837448	0.338	0.349912	0
Q96JZ2	0.222878	0.317153	0.439968	0.819145	0.827485	4.90798e-05	0.0522031	0.810258	0.70881	0.264	0.271217	0
Q9Y3D5	0.0261923	0.249374	0.0768128	0.00777343	4.90798e-05	4.90798e-05		0.425767	0.528491	0.062	0.0032764	0
Q69YN4	0.323061	0.85119	0.965696	0.957763	0.69119	0.705178	0.891397	0.828515	0.864	0.607	0.308331	0
P22794	0.102775	0.30719	0.766695	0.566536	0.68	4.90798e-05	0.747797	0.597399	0.659436	0.101	0.055066	0
Q8N8R3	0.0250216	0.631215	0.380456	0.287182	0.643387	0.826699		0.56908	0.226307	0.089	0.00378094	0
A6NMD0	0.0757171	0.110724	0.412486	0.512503	4.90798e-05	0.625767		0.0193374	0.0335706	0.087	0.00433673	0
Q9P013	0.327389	0.66454	0.153131	0.150576	0.945816	0.962503	0.346034	0.790429	0.812957	0.496	0.255912	0
P41597	0.150608	0.350184	0.111858	0.216134	0.623656	0.581202		0.675337	0.181006	0.21	0.00180971	0
Q9ULX5	0.285706	0.848491	0.643962	0.757393	0.568982	0.892957	0.714058	0.265227	0.337472	0.188	0.00379522	0
P55075	0.113076	0.671656	0.520587	0.144434	4.90798e-05	0.430331		0.166135	0.540564	0.264	0.0107376	0
Q6ZVH6	0.0562487	0.146503	0.267411	0.287182	4.90798e-05	0.535706		0.119166	0.100466	0.116	0.0121308	0
Q5TCY1	0.576809	0.950429	0.920073	0.935475	0.92427	0.899436	0.188418	0.818012	0.674847	0.53	0.475624	0
O95721	0.049021	0.582233	0.544758	0.45624	0.838822	0.486135	0.154008	0.925055	0.985325	0.745	0.857814	0
Q969J2	0.849645	0.749791	0.609411	0.309578	0.692564	0.35146	0.473269	0.89438	0.887411	0.379	0.0657019	0
Q8IUQ0	0.122995	0.524761	0.427562	0.0930093	0.552196	4.90798e-05		0.440785	0.19254	0.162	0.061057	0
P0CG32	0.271232	0.505374	0.760121	0.579256	0.620663	0.351264		0.349693	0.417472	0.175	0.0401067	0
Q14714	0.0675086	0.0679264	0.0803717	0.163786	0.757399	0.729571	0.0727654	0.516761	0.241865	0.011	0.00230276	0
Q9UKF7	0.0421387	0.325693	0.103851	0.176832	0.797939	0.680491	0.36047	0.634209	0.76908	0.236	0.120611	0
Q6ZUJ4	0.152686	0.149448	0.290495	0.374647	4.90798e-05	0.493742	0.689467	0.228957	0.35681	0.071	0.00766073	0
Q9HAW4	0.315948	0.967951	0.708961	0.704773	0.934528	0.748123	0.647251	0.993374	0.908957	0.593	0.210736	0
P0C869	0.0563037	0.446184	0.299244	0.345075	4.90798e-05	0.46984		0.115387	0.154798	0.159	0.321141	0
Q15464	0.64752	0.928638	0.836736	0.831485	0.899436	0.866209	0.656148	0.979387	0.961129	0.667	0.880698	0
Q70CQ3	0.10254	0.281718	0.830656	0.633072	4.90798e-05	0.543117		0.316712	0.359706	0.207	0.0140573	0
Q96LW7	0.0828521	0.0889816	0.681034	0.574364	4.90798e-05	0.550429	0.187243	0.0417178	0.114601	0.068	0.0063068	0
Q9P2G9	0.886645	0.854626	0.448816	0.819145	0.599411	4.90798e-05	0.648678	0.293939	0.288982	0.314	0.0755368	0
P56715	0.197923	0.950086	0.840393	0.652642	4.90798e-05	0.464147		0.634552	0.697963	0.404	0.122518	0
Q69YI7	0.167147	0.284908	0.85112	0.433083	0.601816	0.912491	0.487369	0.54935	0.134969	0.277	0.248639	0
O75037	0.784412	0.892368	0.751471	0.750598	4.90798e-05	0.673472		0.387583	0.789104	0.564	0.438593	0
Q96J86	0.125135	0.109595	0.811033	0.864264	0.817276	0.974184	0.520856	0.582135	0.22611	0.103	0.0105759	0
Q03431	0.127096	0.343509	0.747121	0.537671	0.646086	0.668172		0.778847	0.551411	0.185	0.0828791	0
Q8IXQ9	0.0290124	0.312294	0.211062	0.10997	4.90798e-05	0.417571		0.132908	0.17281	0.02	0.000922631	0
Q5T6X5	0.148585	0.297325	0.691513	0.345075	4.90798e-05	0.456883		0.38346	0.209472	0.196	0.0203137	0
Q9H321	0.165286	0.228417	0.250803	0.671233	0.960638	0.997448		0.441325	0.494184	0.344	0.0152021	0
Q8N7U6	0.0767174	0.924466	0.542336	0.644597	4.90798e-05	4.90798e-05	0.787579	0.415656	0.596172	0.36	0.0074579	0
A6NK89	0.226808	0.48962	0.528842	0.621385	0.734822	0.936	0.90214	0.194405	0.580712	0.342	0.0272218	0
Q8NDX5	0.733713	0.194945	0.978647	0.518428	0.541252	0.926626	0.234746	0.882552	0.952883	0.676	0.41549	0
Q96CD0	0.0958313	0.0452515	0.0704859	0.281311	4.90798e-05	0.890405	0.585061	0.456883	0.224393	0.12	0.00914759	0
A2RU49	0.0316314	0.425031	0.35322	0.156121	4.90798e-05	4.90798e-05	0.821653	0.610748	0.0839755	0.083	0.100491	0
Q9BQW3	0.863068	0.836074	0.950175	0.971189	0.661399	0.735215		0.793767	0.475828	0.446	0.318243	0
Q9BUN1	0.137862	0.204859	0.639415	0.685856	4.90798e-05	0.89119		0.00917791	0.192442	0.335	0.00330253	0
Q8TBE3	0.146457	0.127558	0.147941	0.10997	0.822037	4.90798e-05		0.31519	0.158822	0.015	0.000307091	0
Q9BYX2	0.241033	0.504098	0.779497	0.595347	0.636417	0.678871	0.0757868	0.211043	0.628221	0.43	0.156858	0
Q8WW38	0.52712	0.766871	0.797143	0.659219	0.642994	0.260957	0.800504	0.109693	0.375018	0.465	0.021433	0
Q8N1B3	0.105679	0.14081	0.24156	0.144434	4.90798e-05	0.74454	0.160638	0.0467239	0.25119	0.017	0.00214432	0
Q9H497	0.0477919	0.295411	0.16623	0.294466	4.90798e-05	0.456687		0.216933	0.348908	0.066	0.00225955	0
O95502	0.208355	0.563141	0.902279	0.600946	4.90798e-05	0.837399	0.300881	0.630871	0.411632	0.268	0.0253195	0
Q96B54	0.138171	0.665963	0.577431	0.396282	0.960344	0.986012	0.619387	0.235043	0.585521	0.314	0.00319674	0
Q96JQ5	0.139254	0.247656	0.781721	0.279082	4.90798e-05	0.39784		0.508712	0.0377423	0.082	0.00516725	0
Q8N4S0	0.114286	0.905276	0.34027	0.319145	0.898503	0.881914	0.198657	0.834012	0.823902	0.376	0.190384	0
Q96IW2	0.543149	0.488736	0.614156	0.566536	0.92265	0.249521	0.614184	0.123877	0.392736	0.255	0.0028201	0
Q9P2G1	0.251608	0.665914	0.809698	0.832898	0.615558	0.554552	0.316995	0.427681	0.852564	0.302	0.361453	0
Q8TER5	0.291128	0.894969	0.660422	0.891172	0.673865	0.888294		0.789202	0.700564	0.506	0.116423	0
P11912	0.117399	0.726086	0.662894	0.668732	4.90798e-05	4.90798e-05		0.829399	0.74238	0.305	0.25339	0
Q96M20	0.0437276	0.421742	0.157086	0.491737	4.90798e-05	4.90798e-05		0.468564	0.691092	0.164	0.00221714	0
Q8N3F8	0.736721	0.758184	0.818249	0.800826	0.902233	0.932417	0.644817	0.953571	0.843239	0.69	0.742855	0
Q8N4V2	0.0312223	0.268466	0.302209	0.326375	0.538454	0.227387		0.372319	0.14027	0.082	0.00316285	0
Q7Z3Z4	0.815597	0.448196	0.628936	0.571809	0.528196	0.215411	0.736047	0.0685153	0.200883	0.194	0.49491	0
Q8WYN0	0.0459549	0.389448	0.508823	0.402153	4.90798e-05	0.269595	0.0282837	0.0693006	0.280294	0.058	0.0143255	0
Q9UK41	0.0950801	0.137767	0.249221	0.11584	4.90798e-05	0.42135		0.0372025	0.77654	0.266	0.206797	0
Q9NNX6	0.229085	0.489276	0.544758	0.405034	0.631656	0.503558		0.224933	0.546748	0.319	0.0378079	0
Q13443	0.412242	0.929521	0.931541	0.859426	0.647656	0.605595	0.576584	0.84211	0.821104	0.602	0.6343	0
Q9Y2R2	0.37092	0.546503	0.64154	0.471135	0.696196	0.31465	0.836257	0.62827	0.550429	0.619	0.395819	0
P01011	0.580714	0.227975	0.162276	0.393075	4.90798e-05	0.272736		0.325644	0.450061	0.249	0.0424938	0
Q4U2R8	0.0933431	0.324613	0.634324	0.488693	0.64962	0.282405		0.587436	0.022184	0.108	0.255852	0
Q9UHF4	0.107801	0.411092	0.347783	0.757393	0.633423	0.716663	0.651196	0.221202	0.0219387	0.356	0.00339169	0
O00161	0.408297	0.723534	0.718551	0.714231	4.90798e-05	4.90798e-05	0.705749	0.974724	0.997252	0.639	0.724736	0
Q8N126	0.628415	0.549988	0.728684	0.592411	0.552834	0.52108		0.0255215	0.299583	0.228	0.0612904	0
Q6ZNL6	0.506541	0.934233	0.653354	0.76609	0.893791	0.719558		0.783117	0.712049	0.406	0.275386	0
P00374	0.0280375	0.560589	0.299244	0.38117	4.90798e-05	4.90798e-05	0.669073	0.772908	0.832589	0.33	0.688269	0
Q96EN8	0.0514755	0.743018	0.662894	0.546749	4.90798e-05	0.21919	0.685103	0.0280245	0.387485	0.346	0.034414	0
Q6ZS46	0.0801587	0.948859	0.753299	0.965808	0.934773	0.98562		0.766184	0.403681	0.534	0.00979586	0
P55061	0.0415032	0.107141	0.174089	0.0246249	4.90798e-05	0.908515		0.407804	0.0465767	0.092	0.0374338	0
Q8N7U7	0.353413	0.979975	0.936484	0.992553	0.81119	0.993129		0.90184	0.391656	0.53	0.0289674	0
Q6UX71	0.242982	0.478871	0.639415	0.441346	4.90798e-05	0.661399	0.842635	0.0564417	0.327902	0.263	0.0432673	0
P19113	0.0511295	0.397791	0.628936	0.441346	4.90798e-05	4.90798e-05		0.450798	0.0987485	0.049	0.000768973	0
Q6T4R5	0.441842	0.840442	0.781721	0.93167	0.790331	0.765644	0.563827	0.937178	0.872933	0.61	0.0720495	0
Q6EMK4	0.415729	0.457718	0.657901	0.881822	4.90798e-05	0.908663	0.439782	0.471362	0.215656	0.524	0.0238409	0
Q8WY50	0.175681	0.00819632	0.174089	0.077843	4.90798e-05	0.933546		0.470037	0.0517791	0.258	0.0049969	0
Q9ULN7	0.472755	0.961423	0.730859	0.709285	0.924712	0.961276		0.640393	0.584442	0.177	0.195546	0
Q8N7C3	0.308497	0.281325	0.386338	0.0832246	4.90798e-05	4.90798e-05	0.0297944	0.53173	0.523239	0.077	0.333326	0
Q9H741	0.0334907	0.120589	0.517671	0.408132	4.90798e-05	0.522405		0.064	0.0704294	0.018	0.00126291	0
P59533	0.238633	0.0256687	0.244229	0.0514786	4.90798e-05	0.367166		0.242699	0.192687	0.041	0.0944383	0
P49221	0.0717664	0.647607	0.482576	0.306534	4.90798e-05	4.90798e-05		0.343509	0.329865	0.205	0.570422	0
I3L273	0.268517	0.28162	0.738174	0.843825	0.899288	0.694429		0.32216	0.147387	0.401	0.00501015	0
Q6ZST4	0.0733402	0.363436	0.626464	0.479996	4.90798e-05	0.870184		0.176049	0.15465	0.065	0.023879	0
Q9H7H0	0.038661	0.32481	0.584005	0.657099	0.543706	0.347681	0.398741	0.0503067	0.180957	0.104	0.00176519	0
Q9H4B8	0.0649124	0.41546	0.688696	0.473853	4.90798e-05	0.641865		0.351902	0.00863804	0.126	0.0121478	0
Q8N6N3	0.124951	0.557252	0.0466611	0.377854	0.960638	0.793472	0.598405	0.949595	0.827975	0.385	0.378391	0
Q8TAE6	0.125139	0.80746	0.971529	0.85274	0.960638	0.987141		0.914798	0.924221	0.337	0.373083	0
P43403	0.899938	0.577914	0.665019	0.663949	4.90798e-05	0.232491		0.883779	0.956074	0.657	0.846281	0
Q9NP70	0.232001	0.503558	0.897879	0.874212	0.628908	0.696049		0.694969	0.231509	0.424	0.0254159	0
P55291	0.491311	0.768098	0.517671	0.561155	4.90798e-05	0.638626	0.342006	0.186454	0.44265	0.413	0.00881437	0
P58012	0.790909	0.836564	0.950175	0.970591	0.75573	0.978503	0.0445657	0.958331	0.845104	0.666	0.434054	0
Q8N3Z0	0.0747982	0.912638	0.18877	0.294466	4.90798e-05	0.607607		0.367509	0.817963	0.163	0.229994	0
Q9Y5X2	0.0979714	0.236712	0.568731	0.0757773	0.647067	0.455018	0.91196	0.0688098	0.444613	0.258	0.166183	0
Q9BY08	0.0207093	0.146061	0.0517523	0.0223418	4.90798e-05	0.879117	0.474108	0.38508	0.162405	0.026	0.0748429	0
Q96IQ7	0.217538	0.444712	0.736345	0.680202	0.594061	0.866699	0.399413	0.384687	0.290503	0.165	0.0191005	0
Q6P5X5	0.0273325	0.0580613	0.0443873	0.678626	0.902724	4.90798e-05	0.0997063	0.309546	0.698356	0.07	0.000282489	0
Q9NV66	0.0774761	0.823264	0.177698	0.663949	4.90798e-05	0.576834	0.948384	0.0863804	0.816933	0.268	0.00781907	0
Q3MIW9	0.341855	0.655656	0.581088	0.342792	4.90798e-05	0.66989		0.103804	0.366773	0.448	0.0167672	0
Q19T08	0.155303	0.520393	0.927092	0.860785	0.812761	0.855362	0.901301	0.805104	0.451583	0.279	0.0567259	0
Q9BRV3	0.0327525	0.109693	0.202313	0.468526	4.90798e-05	0.671313		0.213006	0.239067	0.018	0.0189478	0
Q9NR28	0.0828905	0.0591902	0.110721	0.0153838	0.780761	0.39784	0.915988	0.55416	0.64373	0.314	0.0326529	0
Q9H1D0	0.0554133	0.353963	0.47966	0.294466	4.90798e-05	0.303656		0.541546	0.197595	0.119	0.0161393	0
Q6UXU4	0.0837061	0.314258	0.932974	0.625788	4.90798e-05	0.817031		0.578405	0.170945	0.049	0.00308243	0
Q8WW62	0.0422404	0.589988	0.881815	0.725647	4.90798e-05	4.90798e-05		0.646479	0.42562	0.11	0.00315096	0
Q8IY84	0.435298	0.762699	0.113489	0.251576	4.90798e-05	4.90798e-05	0.429291	0.579583	0.661104	0.171	0.0185338	0
Q8ND30	0.857065	0.691043	0.324057	0.795608	0.597448	0.25654	0.69979	0.885055	0.844025	0.492	0.540886	0
Q401N2	0.0604197	0.160982	0.47966	0.757393	4.90798e-05	0.887018		0.339975	0.043681	0.127	0.000606419	0
Q9BVN2	0.248777	0.852221	0.853739	0.860785	0.876712	0.876761	0.432732	0.65973	0.508417	0.512	0.0224731	0
Q8TE23	0.126811	0.216442	0.67189	0.242933	4.90798e-05	0.445055		0.509644	0.0266012	0.073	0.0178671	0
O76081	0.0998109	0.180712	0.847116	0.783105	4.90798e-05	0.942479		0.610307	0.35519	0.373	0.00300946	0
Q9Y6N1	0.0273611	0.373301	0.459345	0.364971	4.90798e-05	4.90798e-05		0.381791	0.152196	0.14	0.000902269	0
Q6ZMU5	0.2213	0.292466	0.0874895	0.326375	4.90798e-05	0.42292	0.0377675	0.144834	0.540417	0.142	0.0929367	0
P56915	0.545589	0.56427	0.922989	0.867254	0.804859	0.812368	0.325892	0.704245	0.454479	0.176	0.0108484	0
Q6ZS17	0.258862	0.452172	0.867777	0.902207	4.90798e-05	0.743018	0.636173	0.754847	0.670724	0.521	0.23508	0
Q9ULW0	0.779267	0.713718	0.202313	0.608013	0.874945	0.799558	0.78867	0.962307	0.986503	0.815	0.619036	0
O15287	0.080897	0.208785	0.272601	0.270711	4.90798e-05	0.699387	0.56752	0.0309693	0.154994	0.321	0.062263	0
Q6ZWJ1	0.462194	0.489571	0.377638	0.512503	0.555877	4.90798e-05	0.279899	0.783706	0.886528	0.348	0.554841	0
Q9BSK2	0.0318191	0.479656	0.699718	0.0444118	4.90798e-05	4.90798e-05		0.640785	0.166184	0.03	0.0132995	0
Q9HCQ7	0.0757974	0.244663	0.602195	0.125897	0.563141	0.461546		0.191067	0.445644	0.09	0.0976099	0
Q96HA7	0.169252	0.649718	0.816717	0.737389	4.90798e-05	0.752834	0.753756	0.402798	0.586994	0.502	0.0651565	0
Q9UK97	0.053601	0.275387	0.315259	0.515492	0.517153	0.244025	0.467898	0.14081	0.580123	0.135	0.00915478	0
Q96HH6	0.0220733	0.443632	0.499679	0.251576	4.90798e-05	0.91411		0.658994	0.00755828	0.111	0.00869929	0
P50502	0.980768	0.763387	0.943255	0.928137	0.822773	0.865178	0.505581	0.944638	0.978012	0.817	0.837479	0
Q96M95	0.111222	0.238086	0.092037	0.26484	4.90798e-05	4.90798e-05		0.48692	0.741595	0.21	0.00994514	0
Q86TB3	0.426955	0.957595	0.886017	0.576538	0.542233	0.330012	0.216198	0.686479	0.500319	0.467	0.0206664	0
Q12866	0.305686	0.644908	0.753299	0.485432	4.90798e-05	0.44908	0.468485	0.0322454	0.476368	0.302	0.0253475	0
Q0IIN9	0.0685156	0.678577	0.285997	0.841161	0.821202	0.730356		0.476663	0.228221	0.336	0.000531947	0
Q9H3Z7	0.0422062	0.440687	0.528842	0.830017	4.90798e-05	0.579681	0.678473	0.055411	0.0938896	0.151	0.00183171	0
Q7Z5S9	0.0235501	0.220368	0.226682	0.108067	4.90798e-05	0.261153	0.675031	0.280589	0.192491	0.099	0.0434918	0
Q96CB5	0.227517	0.272442	0.0517523	0.0832246	4.90798e-05	4.90798e-05		0.554798	0.297865	0.076	0.0112309	0
Q9H0F5	0.650697	0.19146	0.872176	0.85274	4.90798e-05	0.811975	0.521527	0.645693	0.399411	0.406	0.0034384	0
Q96FS4	0.375519	0.809914	0.80604	0.610622	0.768491	0.752344	0.68611	0.835877	0.764368	0.529	0.216543	0
Q7Z3T8	0.235299	0.908074	0.56013	0.663949	4.90798e-05	4.90798e-05	0.911372	0.854822	0.919558	0.519	0.284303	0
Q15392	0.0249583	0.33811	0.182294	0.239889	4.90798e-05	4.90798e-05		0.717546	0.480883	0.154	0.0438102	0
Q9Y6N7	0.929579	0.94665	0.944343	0.874212	0.847117	0.627583	0.520772	0.858945	0.677252	0.853	0.526849	0
Q6IQ32	0.448365	0.774282	0.950175	0.552729	4.90798e-05	0.487902	0.556441	0.703902	0.649472	0.545	0.0321927	0
P28223	0.107868	0.197104	0.604419	0.797347	0.671117	0.61389		0.369816	0.207853	0.111	0.013848	0
P51841	0.298697	0.714012	0.958183	0.561155	0.569325	0.394454		0.556957	0.386454	0.243	0.0226893	0
O94880	0.687795	0.875092	0.318373	0.964558	0.874209	0.868957	0.750063	0.951902	0.953423	0.645	0.484122	0
P18405	0.0223912	0.134135	0.401364	0.262503	4.90798e-05	0.374675		0.365055	0.0550184	0.036	0.0923908	0
Q96AQ2	0.0744348	0.233571	0.396026	0.678626	4.90798e-05	0.989202	0.697021	0.317006	0.0644908	0.071	0.00613292	0
Q14108	0.0414962	0.528982	0.380456	0.515492	4.90798e-05	0.28854	0.767772	0.360834	0.215067	0.253	0.337128	0
P0C2W7	0.245622	0.715583	0.590529	0.657099	0.911215	0.990135		0.453153	0.63038	0.3	0.0211987	0
P48723	0.0512162	0.796761	0.696061	0.420254	4.90798e-05	0.303411		0.100515	0.63416	0.365	0.130646	0
Q5IJ48	0.315206	0.756663	0.584005	0.923516	4.90798e-05	0.609865		0.746601	0.237006	0.463	0.00125143	0
P05019	0.160686	0.42616	0.436953	0.405034	0.861939	4.90798e-05		0.395534	0.435926	0.217	0.00658635	0
A6NLW8	0.484779	0.48054	0.494093	0.0348989	0.807166	4.90798e-05		0.429202	0.486184	0.226	0.183805	0
Q9NWZ5	0.138144	0.47735	0.259453	0.411339	0.707632	0.512933	0.786823	0.707632	0.676564	0.297	0.692517	0
Q96CM4	0.0497821	0.550724	0.0234294	0.139704	0.711411	0.617718		0.323288	0.71308	0.083	0.090733	0
Q92954	0.699872	0.339288	0.636894	0.875571	0.921914	0.988613		0.869006	0.82189	0.605	0.669074	0
Q8IYB0	0.102321	0.530847	0.623845	0.473853	0.904491	0.812221		0.338798	0.204221	0.266	0.00351462	0
Q0VFX4	0.0907354	0.583067	0.590529	0.683844	4.90798e-05	0.536442		0.507387	0.225767	0.211	0.000897586	0
Q6ZVX9	0.0304853	0.0820613	0.327221	0.251576	0.710135	0.689031		0.220221	0.00137423	0.047	0.000617511	0
Q9HB15	0.0729549	0.361325	0.639415	0.422864	4.90798e-05	0.88427		0.371436	0.159215	0.097	0.00562115	0
Q8NA92	0.168526	0.143362	0.669517	0.750598	4.90798e-05	0.916074	0.150986	0.355877	0.163485	0.234	0.126155	0
Q04864	0.709102	0.851239	0.94632	0.918624	4.90798e-05	0.652368		0.902773	0.809276	0.82	0.778795	0
Q7Z4N8	0.0450074	0.467534	0.653354	0.494292	4.90798e-05	0.506601		0.287117	0.0357301	0.254	0.00114389	0
Q96JJ7	0.216901	0.654871	0.29608	0.181996	0.714896	0.425914		0.165939	0.704736	0.31	0.0234318	0
Q8IXY8	0.056663	0.696196	0.726657	0.582409	4.90798e-05	4.90798e-05	0.657407	0.245301	0.381448	0.123	0.0502942	0
Q5TAA0	0.256523	0.549791	0.217883	0.194934	4.90798e-05	0.481178		0.131387	0.560442	0.257	0.203785	0
Q9H6D8	0.257128	0.67254	0.54807	0.422864	0.779681	4.90798e-05	0.14167	0.245006	0.54989	0.159	0.0329712	0
Q6PCB8	0.0690822	0.420466	0.614156	0.387204	0.74989	0.714405		0.0320491	0.0632147	0.126	0.00153035	0
P32245	0.137037	0.069546	0.184371	0.200641	4.90798e-05	0.438969		0.357939	0.34562	0.096	0.0326623	0
Q07817	0.0654862	0.497816	0.290495	0.361763	4.90798e-05	4.90798e-05	0.0661351	0.340466	0.581202	0.523	0.370005	0
P58512	0.113623	0.429399	0.430577	0.760328	0.920491	0.592883		0.30719	0.0191411	0.211	0.0161217	0
Q9BRX5	0.0671521	0.534233	0.584005	0.294466	4.90798e-05	4.90798e-05	0.32287	0.334135	0.446184	0.121	0.0639144	0
Q6XUX3	0.1662	0.720491	0.302209	0.843825	4.90798e-05	0.528294	0.721779	0.188515	0.30508	0.301	0.337779	0
Q13017	0.758629	0.814969	0.749493	0.725647	4.90798e-05	0.372859	0.0155266	0.691926	0.882945	0.573	0.535902	0
A1IGU5	0.26328	0.489129	0.656122	0.479996	0.568294	0.221153	0.340411	0.123043	0.724613	0.3	0.605138	0
Q9HBH1	0.0248455	0.151951	0.236617	0.512503	4.90798e-05	0.546798	0.203609	0.356957	0.322012	0.072	0.000493115	0
A6NGG8	0.343214	0.755975	0.823785	0.871766	0.88373	0.576491		0.606233	0.415313	0.387	0.0780282	0
Q13322	0.524718	0.456393	0.921358	0.405034	0.599804	0.26611	0.594629	0.736196	0.741939	0.512	0.300821	0
Q562E7	0.117204	0.899975	0.789234	0.944444	4.90798e-05	0.606135	0.406714	0.611337	0.452319	0.49	0.0851887	0
Q13889	0.0623647	0.25281	0.587267	0.245651	4.90798e-05	0.426699	0.148384	0.565742	0.151166	0.083	0.0674744	0
Q9Y2C5	0.0460431	0.277546	0.823785	0.518428	4.90798e-05	4.90798e-05		0.654184	0.136	0.114	0.0114616	0
Q86UD0	0.323399	0.302528	0.448816	0.648728	0.628712	0.886577	0.602686	0.188613	0.448196	0.255	0.0350473	0
Q4G0F5	0.307066	0.738994	0.0901092	0.0607741	4.90798e-05	4.90798e-05		0.459387	0.84162	0.342	0.266335	0
Q96PN7	0.73181	0.821644	0.998122	0.925038	4.90798e-05	0.921963	0.231473	0.917988	0.834258	0.704	0.239896	0
Q9NNX1	0.178776	0.476515	0.117048	0.509078	0.548368	0.373939	0.519765	0.153129	0.759313	0.362	0.1609	0
P30084	0.0245501	0.471853	0.195591	0.32257	4.90798e-05	4.90798e-05	0.703399	0.771436	0.529718	0.632	0.0396292	0
Q9UBD0	0.42616	0.249865	0.835895	0.714231	0.760049	0.487117		0.498552	0.116074	0.289	0.261354	0
Q7Z6K5	0.311767	0.804613	0.0887747	0.390302	0.686184	4.90798e-05		0.821693	0.907485	0.258	0.663286	0
Q5VZ19	0.152276	0.243681	0.265039	0.306534	4.90798e-05	4.90798e-05	0.487872	0.692613	0.203436	0.048	0.00794273	0
P53539	0.70867	0.462086	0.971529	0.933029	0.954552	0.923926	0.898615	0.877202	0.627534	0.332	0.138056	0
Q16549	0.140037	0.879313	0.843013	0.724125	0.661252	0.550773	0.724381	0.444417	0.590675	0.46	0.0694882	0
Q9H1Z9	0.0965897	0.586405	0.581088	0.408132	0.791067	0.948368		0.491485	0.26616	0.111	0.00478094	0
Q96GG9	0.968834	0.418552	0.0544709	0.0534355	4.90798e-05	4.90798e-05	0.10214	0.398773	0.720638	0.628	0.146902	0
Q52MB2	0.153332	0.580908	0.55756	0.441346	0.883043	0.669546	0.0437264	0.117742	0.470086	0.174	0.0290317	0
P0C221	0.106727	0.491387	0.143394	0.0306588	4.90798e-05	0.491387	0.721444	0.170061	0.448491	0.404	0.00937981	0
P15509	0.0874823	0.471215	0.777866	0.45624	4.90798e-05	0.281521		0.272687	0.230135	0.155	0.00396285	0
P40238	0.128957	0.212663	0.660422	0.537671	4.90798e-05	0.379436		0.00505521	0.174086	0.269	0.00187285	0
Q5VZM2	0.189596	0.291337	0.34027	0.345075	0.635337	0.292761	0.981704	0.208785	0.485791	0.131	0.115495	0
A6NFC9	0.381126	0.151215	0.24156	0.319145	4.90798e-05	0.45065		0.150331	0.210748	0.027	0.000523672	0
Q96FX7	0.0528738	0.461988	0.383421	0.436236	4.90798e-05	0.407558		0.676515	0.561914	0.306	0.53064	0
P06731	0.890901	0.594503	0.928674	0.654925	4.90798e-05	0.403926	0.122619	0.781939	0.537423	0.522	0.128154	0
Q0D2K2	0.257252	0.483828	0.451485	0.561155	4.90798e-05	0.376098	0.613261	0.32265	0.279509	0.143	0.0793481	0
P82675	0.042597	0.915681	0.59656	0.540824	0.720049	0.361816	0.186907	0.720442	0.802847	0.587	0.181163	0
Q7Z5Q5	0.0667309	0.580025	0.528842	0.453305	0.529325	0.270233	0.321863	0.0189448	0.309153	0.171	0.0691954	0
Q6UXX5	0.241765	0.697423	0.797143	0.774299	4.90798e-05	0.537374		0.0235092	0.308417	0.545	0.0805583	0
P14555	0.264473	0.371436	0.198211	0.306534	4.90798e-05	0.655018	0.883928	0.145031	0.122847	0.065	0.12545	0
P27487	0.0722837	0.686086	0.442885	0.184714	4.90798e-05	0.268466		0.0679264	0.365104	0.425	0.429143	0
P26441	0.124261	0.183411	0.114626	0.0059252	4.90798e-05	4.90798e-05	0.624843	0.451926	0.295509	0.035	0.212201	0
Q96H78	0.0305189	0.387485	0.64154	0.141933	4.90798e-05	4.90798e-05	0.27201	0.625129	0.250896	0.087	0.0036054	0
Q5VUJ6	0.561435	0.952245	0.969502	0.936345	0.615755	0.696098	0.948888	0.878871	0.74881	0.485	0.570967	0
Q2TAC6	0.521244	0.872982	0.701943	0.976897	0.61708	0.497669	0.132858	0.708172	0.674896	0.372	0.258106	0
P02763	0.150938	0.158773	0.490979	0.100239	0.764663	0.76	0.843391	0.0519264	0.400883	0.11	0.0387414	0
Q6UXH0	0.125836	0.12	0.285997	0.491737	4.90798e-05	4.90798e-05	0.458833	0.222969	0.322061	0.101	0.0408468	0
Q6ZTR7	0.134218	0.362209	0.643962	0.595347	4.90798e-05	0.31573		0.438626	0.398184	0.147	0.0161629	0
A8MVM7	0.187584	0.745227	0.539568	0.191781	4.90798e-05	0.243239		0.349742	0.512834	0.299	0.00294848	0
Q13043	0.970051	0.548564	0.130641	0.189552	0.700074	0.296883	0.99337	0.909104	0.957202	0.857	0.740564	0
Q8NFT2	0.0471321	0.289374	0.716277	0.0731681	4.90798e-05	0.330405	0.795132	0.326184	0.0700368	0.063	0.00372613	0
Q7RTS9	0.161384	0.240883	0.867777	0.364971	4.90798e-05	0.558282	0.363827	0.452859	0.251877	0.13	0.018055	0
Q96FA7	0.0898358	0.229202	0.345707	0.0744727	4.90798e-05	0.473178	0.40747	0.596663	0.557595	0.055	0.148382	0
P43005	0.0597859	0.341153	0.275073	0.11584	4.90798e-05	0.651288		0.599951	0.109595	0.342	0.00505566	0
Q9NPC1	0.150653	0.360933	0.407049	0.422864	0.704687	0.957252	0.00923206	0.467485	0.269448	0.196	0.00300655	0
Q9P2T0	0.0753575	0.269644	0.418269	0.290552	0.856245	0.659828		0.258356	0.472982	0.239	0.0587474	0
C9J442	0.0917521	0.0527117	0.681034	0.268374	4.90798e-05	4.90798e-05	0.235585	0.49389	0.318528	0.045	0.00026307	0
O95428	0.869844	0.93389	0.905986	0.968471	4.90798e-05	0.235828	0.150147	0.784196	0.411779	0.571	0.0252316	0
P09564	0.117037	0.155681	0.497108	0.473853	4.90798e-05	0.920245		0.666798	0.586748	0.207	0.107873	0
Q9Y6G3	0.0426761	0.100025	0.0640107	0.168732	4.90798e-05	4.90798e-05	0.927486	0.264245	0.618061	0.222	0.00202581	0
Q63HM1	0.0270987	0.364221	0.334981	0.0714286	4.90798e-05	0.622577	0.3577	0.176589	0.0631166	0.038	0.0150482	0
Q9BU64	0.0627413	0.242012	0.497108	0.0422918	0.728687	4.90798e-05		0.62346	0.517448	0.097	0.534996	0
O95704	0.281106	0.545374	0.520587	0.648728	4.90798e-05	0.507583	0.711456	0.00157055	0.270675	0.257	0.00874796	0
Q96LM5	0.0333204	0.354209	0.5714	0.0952381	0.791166	0.733055		0.297571	0.141693	0.121	0.0482275	0
Q9NTX5	0.0249085	0.74238	0.471455	0.212981	4.90798e-05	4.90798e-05	0.440201	0.406086	0.63362	0.199	0.0655984	0
Q9UKN5	0.454128	0.613988	0.893283	0.576538	0.634994	0.572123	0.525304	0.433325	0.581252	0.34	0.0687396	0
Q9NWS8	0.0358043	0.324712	0.24156	0.200641	4.90798e-05	4.90798e-05	0.378514	0.51416	0.458994	0.124	0.00374141	0
P07988	0.172322	0.0716074	0.220108	0.27381	4.90798e-05	0.628466		0.490552	0.0200245	0.085	0.0530594	0
B9EJG8	0.027667	0.102969	0.13939	0.420254	4.90798e-05	0.791607		0.126969	0.172221	0.011	0.0140317	0
C9JTQ0	0.254761	0.772123	0.781721	0.62818	0.786356	0.889669		0.0502086	0.503853	0.238	0.0518507	0
P56851	0.0793357	0.0650307	0.114626	0.0214721	4.90798e-05	0.593767		0.0267975	0.496638	0.034	0.0441488	0
A8MUL3	0.0859586	0.0260613	0.636894	0.354697	4.90798e-05	0.620564		0.186601	0.0109939	0.1	0.00489891	0
O14904	0.193132	0.405742	0.270081	0.526256	4.90798e-05	0.590331		0.335706	0.131485	0.155	0.00480162	0
Q99650	0.16651	0.528344	0.59656	0.473853	4.90798e-05	0.312982	0.935124	0.0316564	0.423362	0.285	0.0375599	0
Q9H0A8	0.0349608	0.0813742	0.113489	0.0153838	4.90798e-05	0.482601	0.240117	0.323583	0.273718	0.18	0.0340909	0
P35523	0.096715	0.598233	0.823785	0.889269	0.71946	0.641227		0.71573	0.326675	0.218	0.00223049	0
O95237	0.0281718	0.204172	0.151204	0.245651	4.90798e-05	0.43465	0.594964	0.291288	0.345325	0.014	0.0653764	0
Q96D59	0.112324	0.0199264	0.609411	0.281311	4.90798e-05	0.763877		0.40216	0.00382822	0.035	0.00117665	0
O43314	0.676738	0.879166	0.688696	0.709285	0.599313	0.503166	0.823919	0.942871	0.863166	0.554	0.79051	0
Q9P2H5	0.165667	0.645202	0.324057	0.837954	0.55784	0.811828	0.941838	0.209669	0.523141	0.241	0.00872213	0
Q4G0N4	0.0295858	0.872687	0.628936	0.757393	4.90798e-05	0.583166		0.224393	0.906552	0.281	0.0368006	0
P54368	0.0454515	0.492957	0.623845	0.791259	0.522847	0.775018	0.842971	0.238037	0.703509	0.119	0.00253818	0
Q9Y345	0.102378	0.409669	0.738174	0.549576	0.695951	0.337963		0.396712	0.0847117	0.254	0.00281877	0
Q8IZS7	0.0389911	0.097865	0.0506154	0.0125571	4.90798e-05	4.90798e-05		0.587681	0.473865	0.026	0.00503753	0
Q8N465	0.0280925	0.773595	0.334981	0.414818	4.90798e-05	0.246773	0.435334	0.546061	0.361129	0.152	0.00149366	0
P0CG22	0.047708	0.487951	0.304928	0.0675147	4.90798e-05	4.90798e-05		0.706012	0.287067	0.061	0.0940703	0
P18065	0.187203	0.785374	0.380456	0.646499	4.90798e-05	0.78184	0.0554763	0.00731288	0.604123	0.272	0.0118742	0
Q9NR23	0.117361	0.278429	0.56013	0.174114	4.90798e-05	4.90798e-05		0.538503	0.0866258	0.041	0.0945296	0
Q07326	0.0214905	0.0322454	0.0350947	0.0607741	4.90798e-05	4.90798e-05		0.63146	0.263264	0.024	0.00659042	0
Q2VWA4	0.552036	0.978699	0.915229	0.983094	0.83038	0.958577		0.86184	0.422724	0.601	0.0265233	0
Q96DC8	0.024709	0.255067	0.256191	0.70075	4.90798e-05	4.90798e-05	0.959211	0.598135	0.362699	0.077	0.00145885	0
Q9UJX3	0.214281	0.397202	0.56013	0.184714	0.693006	0.600344	0.227444	0.719951	0.442552	0.547	0.116855	0
Q9BY79	0.204257	0.303656	0.884583	0.887476	4.90798e-05	0.771092		0.683828	0.27038	0.315	0.00555416	0
Q8N6K4	0.158255	0.103558	0.866739	0.875571	0.960638	0.967166		0.678233	0.296	0.363	0.00280231	0
Q99807	0.0172109	0.283975	0.401364	0.444934	4.90798e-05	0.808393	0.497944	0.0622822	0.319117	0.065	0.0830376	0
Q86T26	0.43428	0.702871	0.523059	0.61883	4.90798e-05	4.90798e-05		0.515779	0.199509	0.189	0.176397	0
Q5QGZ9	0.188962	0.162552	0.537047	0.45624	4.90798e-05	0.476172		0.0245399	0.248	0.048	0.0740503	0
Q9Y2C4	0.0371183	0.71735	0.809698	0.549576	0.625325	0.671509		0.512933	0.348221	0.168	0.00241143	0
Q9BTV6	0.053608	0.402552	0.256191	0.13204	4.90798e-05	4.90798e-05	0.896433	0.420761	0.195337	0.117	0.0250775	0
Q7Z4H4	0.102173	0.327804	0.80604	0.501087	0.90454	0.560245		0.556761	0.0165399	0.145	0.00363251	0
I3L1E1	0.129928	0.538405	0.648707	0.907154	0.907828	0.980613		0.738798	0.206184	0.311	0.029905	0
Q9BXI3	0.0533025	0.448982	0.396026	0.537671	0.772221	0.714209		0.121227	0.239853	0.114	0.0939712	0
Q9BX79	0.0585474	0.207853	0.424003	0.540824	0.560393	0.830429	0.0915653	0.199313	0.34292	0.12	0.0272812	0
Q9NP71	0.403978	0.369472	0.769957	0.854697	0.61227	0.877791	0.370206	0.223755	0.474847	0.464	0.0113359	0
A8MYZ0	0.0664216	0.731583	0.803223	0.262503	4.90798e-05	0.699534		0.273129	0.340123	0.03	0.0342502	0
Q6UXK5	0.402238	0.350429	0.380456	0.141933	4.90798e-05	4.90798e-05		0.508172	0.15519	0.333	0.060325	0
O75830	0.273134	0.503215	0.250803	0.257339	4.90798e-05	0.254577		0.294969	0.167018	0.128	0.0671974	0
Q6ZP01	0.1882	0.869202	0.577431	0.345075	0.574184	0.29389		0.171975	0.607117	0.359	0.0246911	0
A3KMH1	0.0986021	0.897669	0.604419	0.874212	4.90798e-05	0.389742	0.677885	0.143902	0.472785	0.539	0.653387	0
Q6NUI2	0.057549	0.354307	0.226682	0.351924	4.90798e-05	0.622282	0.730256	0.637399	0.0100613	0.161	0.00230563	0
Q2M1Z3	0.468004	0.855607	0.741585	0.822135	0.885448	0.537423		0.801718	0.767706	0.455	0.127713	0
Q7RTT9	0.0488782	0.277988	0.691513	0.673842	4.90798e-05	0.660368	0.00579102	0.209178	0.176589	0.111	0.0025372	0
O00221	0.100001	0.778454	0.786417	0.897641	0.864245	0.884368	0.856483	0.600098	0.575607	0.562	0.0480086	0
Q6ZUS5	0.105722	0.305423	0.781721	0.00663188	0.576491	0.599509	0.122367	0.137325	0.559902	0.215	0.0908264	0
O60337	0.506051	0.26508	0.951411	0.357904	0.552245	0.802994	0.148468	0.714552	0.220123	0.219	0.00537633	0
P38484	0.071374	0.12854	0.436953	0.181996	0.531436	0.60746	0.358875	0.196613	0.0961963	0.058	0.00480699	0
Q68DE3	0.764828	0.854037	0.996194	0.824364	0.530503	0.751755	0.750399	0.923877	0.788564	0.549	0.261113	0
Q8WW34	0.073595	0.039362	0.307251	0.61883	4.90798e-05	0.944098		0.248834	0.0601718	0.047	0.00335718	0
O75197	0.885458	0.815509	0.864021	0.902805	0.569816	0.368196		0.710577	0.394503	0.573	0.248165	0
A2RUT3	0.157788	0.108712	0.174089	0.176832	4.90798e-05	0.74189		0.372368	0.0390675	0.037	0.0363941	0
P15144	0.490983	0.667288	0.701943	0.212981	4.90798e-05	0.394405	0.333026	0.0747485	0.665718	0.407	0.776359	0
Q96A05	0.8952	0.205791	0.153131	0.42618	4.90798e-05	0.900025		0.0608098	0.885988	0.135	0.177122	0
P22492	0.974705	0.770552	0.0887747	0.283975	0.914552	0.930552		0.973202	0.936442	0.668	0.526635	1
A1A4Y4	0.236026	0.194847	0.54807	0.129648	4.90798e-05	4.90798e-05		0.259534	0.257669	0.071	0.34465	0
Q14406	0.0997472	0.136344	0.254115	0.050174	4.90798e-05	0.738307		0.100663	0.0746994	0.04	0.0138386	0
Q460N3	0.170224	0.762209	0.653354	0.582409	0.641571	0.406233	0.395132	9.81595e-05	0.439166	0.363	0.196326	0
P24394	0.201372	0.474699	0.681034	0.801805	0.583706	0.598528		0.211681	0.324025	0.409	0.0100892	0
Q86V20	0.105643	0.543853	0.401364	0.270711	4.90798e-05	0.213644	0.0711708	0.286037	0.371239	0.179	0.00543187	0
Q9BRS8	0.675826	0.796172	0.857199	0.584692	0.789988	0.783656	0.346202	0.928	0.956908	0.296	0.426778	0
P56557	0.0275887	0.132761	0.332262	0.329746	4.90798e-05	4.90798e-05	0.587159	0.620957	0.134331	0.024	0.0812615	0
Q9BXY5	0.091625	0.789988	0.520587	0.422864	4.90798e-05	4.90798e-05	0.964163	0.352049	0.590577	0.272	0.0601949	0
A6NFY4	0.0406567	0.120638	0.127725	0.0569689	4.90798e-05	0.783706	0.166093	0.293791	0.165301	0.049	0.000747497	0
P10124	0.0582286	0.614086	0.619445	0.55561	0.526969	0.85438		0.321767	0.386847	0.135	0.0250754	0
Q96KB5	0.21944	0.459043	0.38965	0.15835	4.90798e-05	0.41335	0.212002	0.826061	0.902086	0.665	0.846732	0
Q8TEU8	0.389675	0.263411	0.691513	0.680202	4.90798e-05	0.448834		0.169571	0.0559018	0.222	0.00710752	0
A5D8V7	0.0913514	0.621939	0.697939	0.610622	0.782135	0.834601	0.113974	0.677595	0.77016	0.387	0.319347	0
Q8N888	0.111535	0.409718	0.0568929	0.218852	0.935067	4.90798e-05		0.598528	0.546798	0.191	0.0197841	0
Q9UM22	0.0467437	0.183215	0.517671	0.257339	4.90798e-05	0.596957		0.0977669	0.0372025	0.092	0.00230003	0
Q8NG68	0.0666736	0.48746	0.236617	0.329746	4.90798e-05	4.90798e-05	0.950231	0.449865	0.131975	0.048	0.0731546	0
Q8N6D5	0.211676	0.660712	0.581088	0.0373451	0.520344	0.263755	0.940243	0.63416	0.134724	0.107	0.670479	0
Q8NFQ5	0.263066	0.293939	0.468835	0.212981	4.90798e-05	0.439951		0.360049	0.00706748	0.171	0.263188	0
Q8NCQ2	0.746652	0.356908	0.716277	0.579256	0.952294	0.668957		0.475043	0.340074	0.282	0.132106	0
O75954	0.247613	0.19519	0.124808	0.870896	4.90798e-05	0.65654	0.524969	0.456393	0.190577	0.068	0.081747	0
Q8TDG4	0.122014	0.805055	0.459345	0.429822	0.562994	0.276123	0.961393	0.0407362	0.48054	0.346	0.0319087	0
O60551	0.512582	0.59038	0.487717	0.10997	0.763828	0.397791	0.577423	0.108466	0.595337	0.238	0.0918593	0
Q14CW9	0.412862	0.864933	0.542336	0.584692	0.807755	0.887117	0.882669	0.946307	0.879411	0.337	0.207332	0
Q9NVM9	0.275135	0.623067	0.363897	0.725647	0.741252	0.31946		0.284221	0.740417	0.341	0.0872183	0
Q9Y467	0.680312	0.904	0.953141	0.885953	0.812613	0.871853	0.973395	0.803877	0.670037	0.741	0.147501	0
Q9BRP7	0.0519842	0.42665	0.611537	0.590074	4.90798e-05	0.244368	0.728829	0.00682209	0.152785	0.053	0.00251469	0
Q7RTR2	0.447304	0.756859	0.660422	0.471135	0.591902	0.312491	0.205539	0.300074	0.266847	0.407	0.0871968	0
O95445	0.0921651	0.18827	0.102022	0.197271	4.90798e-05	4.90798e-05	0.343684	0.442307	0.379534	0.082	0.00419375	0
B2RXF5	0.511736	0.381939	0.290495	0.462546	4.90798e-05	0.609374	0.210239	0.300712	0.148515	0.188	0.000834091	0
Q6ZRK6	0.261436	0.852368	0.927092	0.383779	0.605546	0.599362		0.618307	0.807558	0.39	0.0989986	0
Q9C037	0.32439	0.367411	0.347783	0.777289	4.90798e-05	0.336589	0.350063	0.105816	0.574528	0.168	0.0300102	0
O75251	0.0255694	0.235239	0.665019	0.27381	4.90798e-05	0.484908		0.134037	0.300515	0.508	0.00413477	0
Q86XD8	0.450627	0.876123	0.893283	0.532779	4.90798e-05	0.55416	0.256399	0.523092	0.502773	0.256	0.0301425	0
Q9UKU6	0.0593258	0.678184	0.840393	0.729778	4.90798e-05	0.395485		0.281276	0.372712	0.247	0.438441	0
P17405	0.0566617	0.400196	0.626464	0.650631	4.90798e-05	0.419534		0.0961963	0.112638	0.142	0.00279342	0
O75388	0.1594	0.155681	0.100736	0.315612	4.90798e-05	0.286479		0.539387	0.32211	0.032	0.0019359	0
Q86YV5	0.470085	0.884025	0.883743	0.886878	0.868663	0.786454	0.353756	0.932859	0.890896	0.656	0.383632	0
Q9UKY0	0.0919884	0.172761	0.696061	0.239889	4.90798e-05	4.90798e-05		0.450552	0.294773	0.025	0.101572	0
Q3B8N2	0.252933	0.534675	0.904157	0.857197	4.90798e-05	0.549202	0.37029	0.739485	0.283681	0.324	0.0473671	0
Q9NXS2	0.030435	0.217816	0.149523	0.587356	4.90798e-05	0.758577	0.410071	0.00309202	0.118773	0.197	0.00280196	0
Q969V4	0.107851	0.312245	0.265039	0.319145	4.90798e-05	4.90798e-05		0.545374	0.486233	0.256	0.408782	0
Q9UHD0	0.115956	0.0419141	0.254115	0.0056534	4.90798e-05	0.551166		0.10773	0.0787239	0.027	0.0281443	0
Q9HBB8	0.380863	0.863509	0.974297	0.979072	0.864393	0.914012		0.934724	0.808589	0.731	0.13365	0
P12271	0.101228	0.430626	0.29608	0.179985	4.90798e-05	0.631313	0.0660512	0.108074	0.537963	0.123	0.404166	0
Q15256	0.249193	0.470135	0.47704	0.418189	4.90798e-05	0.227534	0.149811	0.0489325	0.500712	0.246	0.0035249	0
Q9Y3R4	0.0421373	0.254528	0.724878	0.402153	4.90798e-05	0.485252		0.0753374	0.0549202	0.231	0.0182422	0
P02748	0.105508	0.711951	0.262122	0.887476	4.90798e-05	0.303755	0.28611	0.555092	0.742086	0.298	0.052037	0
Q06203	0.0457803	0.739288	0.292966	0.283975	4.90798e-05	0.224442	0.410743	0.186847	0.513129	0.333	0.0176853	0
Q96NJ5	0.462416	0.36265	0.84588	0.229669	4.90798e-05	4.90798e-05		0.62989	0.191313	0.155	0.133155	0
Q8N8A8	0.0855377	0.636221	0.418269	0.232496	0.86346	4.90798e-05		0.610601	0.677988	0.076	0.00127275	0
Q5JUR7	0.0330972	0.377374	0.141367	0.0189172	4.90798e-05	4.90798e-05		0.669644	0.138798	0.067	0.312971	0
P50221	0.728405	0.759411	0.686274	0.776147	0.740074	0.426209	0.965925	0.089227	0.48589	0.446	0.00414051	0
P46527	0.464754	0.622282	0.370866	0.739509	0.960638	4.90798e-05	0.71817	0.933939	0.956859	0.857	0.774593	0
Q9H6E4	0.0708601	0.413399	0.590529	0.584692	0.805202	0.851583		0.214969	0.583706	0.045	0.115311	0
Q6ZR03	0.13795	0.670282	0.67189	0.853936	0.923632	0.649816		0.667141	0.191264	0.402	0.00980143	0
Q8IUH2	0.0489103	0.210405	0.691513	0.393075	4.90798e-05	0.789448		0.00269939	0.11735	0.065	0.00327132	0
Q6PIY5	0.0995334	0.219681	0.427562	0.0850728	4.90798e-05	0.47362	0.0159463	0.394307	0.169423	0.133	0.011185	0
Q9H5J8	0.0805338	0.830086	0.093767	0.582409	0.880294	0.744687	0.272094	0.579779	0.795828	0.409	0.0264709	0
Q9NPP4	0.170157	0.67838	0.18877	0.287182	4.90798e-05	0.248834		0.443681	0.240589	0.282	0.555939	0
P48556	0.123495	0.423656	0.604419	0.229669	4.90798e-05	0.903067	0.911204	0.163288	0.32108	0.511	0.0705978	0
Q99819	0.0334115	0.22616	0.0437447	0.345075	4.90798e-05	0.648344	0.28141	0.103067	0.618258	0.048	0.0916378	0
Q9HD23	0.0389636	0.236025	0.267411	0.1278	4.90798e-05	0.31519		0.394699	0.227043	0.099	0.0011624	0
P00742	0.156159	0.771828	0.217883	0.592411	4.90798e-05	0.515926		0.517939	0.734184	0.282	0.0186218	0
Q96AB6	0.0386248	0.418209	0.272601	0.309578	4.90798e-05	4.90798e-05	0.264037	0.646184	0.243877	0.042	0.104355	0
Q2KHT3	0.18521	0.554258	0.94024	0.880083	0.594307	0.398822	0.91347	0.665767	0.368	0.208	0.0431245	0
Q86WN2	0.137297	0.118626	0.590529	0.0480539	4.90798e-05	4.90798e-05		0.259534	0.25708	0.043	0.0267374	0
O43493	0.268472	0.972368	0.602195	0.615677	0.946847	0.682847	0.940327	0.980761	0.984442	0.809	0.692686	0
A4D1E1	0.412696	0.810258	0.881815	0.7899	4.90798e-05	0.433571		0.555337	0.527264	0.385	0.0160628	0
Q9HBE5	0.135725	0.53919	0.451485	0.980865	0.674356	0.510479	0.0132606	0.691387	0.270135	0.244	0.00294788	0
Q86XH1	0.332333	0.839951	0.462508	0.332953	0.581202	0.556515	0.0822493	0.263362	0.795387	0.4	0.0299039	0
P0C672	0.140593	0.255362	0.110721	0.0402261	4.90798e-05	0.434258		0.565497	0.248245	0.045	0.0368158	0
Q8TF65	0.601642	0.938552	0.358707	0.279082	4.90798e-05	0.719607	0.167184	0.195828	0.916957	0.225	0.0470276	0
P0CG00	0.624146	0.630429	0.743512	0.71646	4.90798e-05	4.90798e-05		0.427828	0.594748	0.3	0.0118696	0
P59773	0.0830892	0.263362	0.839306	0.0348989	4.90798e-05	0.67735		0.370356	0.122454	0.099	0.0123968	0
P28715	0.172807	0.88584	0.347783	0.429822	0.774969	0.764564	0.628116	0.905865	0.974331	0.545	0.370688	0
Q49AJ0	0.126913	0.78238	0.823785	0.691835	4.90798e-05	0.420172	0.833571	0.222626	0.598037	0.285	0.0322807	0
A2RUQ5	0.210191	0.461055	0.623845	0.506578	4.90798e-05	0.516663		0.51892	0.319411	0.138	0.0103393	0
Q8TD86	0.241278	0.454577	0.0736988	0.00353338	4.90798e-05	4.90798e-05		0.474503	0.74346	0.112	0.205824	0
Q8WYQ4	0.125862	0.344393	0.0506154	0.0373451	0.725742	4.90798e-05		0.660025	0.577031	0.067	0.0317833	0
Q8N488	0.91547	0.531877	0.581088	0.743422	0.941693	0.968098	0.157784	0.936	0.973301	0.74	0.862003	0
Q9Y2P5	0.0522026	0.466258	0.292966	0.32257	4.90798e-05	0.497472		0.466356	0.049816	0.163	0.079326	0
Q9BQS6	0.193952	0.180957	0.370866	0.276201	4.90798e-05	4.90798e-05		0.485252	0.115141	0.111	0.02745	0
P28290	0.208208	0.726184	0.781721	0.613068	0.728147	0.633767	0.135879	0.95038	0.927853	0.714	0.391236	0
Q5MY95	0.0527024	0.542675	0.704513	0.587356	4.90798e-05	0.65119	0.444566	0.525497	0.0133497	0.155	0.0153594	0
Q14BN4	0.798434	0.475779	0.290495	0.399163	4.90798e-05	0.42881	0.574402	0.154012	0.576933	0.572	0.475735	0
Q9NRG4	0.0556621	0.427877	0.542336	0.584692	4.90798e-05	4.90798e-05	0.656316	0.291239	0.556466	0.267	0.284081	0
Q8WVN6	0.111228	0.197546	0.669517	0.248641	0.700908	0.387337		0.511313	0.0558528	0.029	0.00236124	0
P13765	0.197435	0.315141	0.137611	0.168732	4.90798e-05	0.467632		0.402405	0.119411	0.065	0.0106801	0
Q86UU0	0.905044	0.981399	0.993377	0.980865	0.867092	0.872196	0.0407889	0.998724	0.84584	0.692	0.706677	0
P51636	0.0370222	0.022184	0.0151747	0.0338117	4.90798e-05	4.90798e-05	0.711792	0.777325	0.686577	0.05	0.598583	0
P01860	0.55675	0.239558	0.634324	0.813438	4.90798e-05	0.783362		0.348368	0.269791	0.357	0.102763	0
P0C7X5	0.789812	0.782184	0.345707	0.471135	4.90798e-05	0.24319		0.21384	0.477104	0.362	0.00210811	0
Q5T440	0.029915	0.575804	0.312293	0.268374	4.90798e-05	0.574969	0.330927	0.529669	0.217816	0.179	0.00440941	0
P14625	0.977096	0.784785	0.439968	0.402153	0.650405	0.790037	0.426773	0.953227	0.962405	0.853	0.785198	1
Q9NX45	0.260468	0.239656	0.64154	0.301098	4.90798e-05	4.90798e-05		0.659632	0.555779	0.118	0.0799101	0
A0A087WV53	0.930756	0.507387	0.0697445	0.377854	0.530307	0.592883		0.443337	0.745178	0.5	0.0351961	0
Q7RTS1	0.4396	0.832	0.900104	0.777289	0.895313	0.86984	0.452958	0.809718	0.779975	0.304	0.412085	0
Q5TA89	0.386037	0.0433865	0.526321	0.208089	0.58611	0.899043	0.399496	0.701693	0.806331	0.108	0.0222575	0
P41440	0.0518364	0.279951	0.696061	0.414818	0.62508	0.250503	0.0626941	0.724859	0.542184	0.112	0.0352824	0
P61916	0.435559	0.115632	0.47966	0.374647	4.90798e-05	0.637742		0.70135	0.562847	0.153	0.411443	0
P39905	0.0949217	0.346405	0.374079	0.297293	4.90798e-05	0.853791	0.752916	0.667975	0.863411	0.088	0.172976	0
Q9H213	0.80238	0.389939	0.350353	0.301098	0.861595	0.844074	0.523122	0.302822	0.303313	0.174	0.0758772	0
P51164	0.0611236	0.310282	0.713904	0.405034	4.90798e-05	4.90798e-05		0.427387	0.507043	0.087	0.113235	0
P11168	0.0589184	0.44746	0.760121	0.377854	4.90798e-05	0.30562	0.00839278	0.55308	0.164221	0.165	0.0144893	0
P40197	0.317084	0.60054	0.471455	0.635573	4.90798e-05	0.540025		0.505669	0.216883	0.246	0.00424537	0
Q32MH5	0.251044	0.79946	0.797143	0.576538	4.90798e-05	0.284908	0.352833	0.0819632	0.625472	0.354	0.0180468	0
Q6ZRS4	0.185538	0.549497	0.760121	0.808056	0.572123	0.579632	0.0103231	0.281031	0.220025	0.336	0.0270673	0
Q96K83	0.878934	0.720638	0.701943	0.676125	0.591018	0.284074	0.547461	0.0708712	0.400834	0.378	0.00740508	0
Q9NTJ4	0.0389097	0.638969	0.762147	0.436236	4.90798e-05	0.68427	0.357113	0.00260123	0.353571	0.224	0.0138433	0
Q99952	0.496009	0.705767	0.795808	0.879267	0.738945	0.396466	0.575073	0.888393	0.91838	0.623	0.636103	0
P47900	0.0677462	0.159558	0.418269	0.216134	4.90798e-05	0.293153		0.223902	0.201914	0.041	0.153828	0
Q6J4K2	0.0351496	0.296245	0.250803	0.642368	4.90798e-05	0.721571		0.270969	0.105031	0.08	0.00227294	0
Q9UKR8	0.126176	0.483043	0.202313	0.402153	4.90798e-05	0.738209		0.564613	0.0285644	0.022	0.113156	0
Q6UXV1	0.0621888	0.130601	0.494093	0.287182	4.90798e-05	0.827436		0.203583	0.289129	0.017	0.0573949	0
Q5SR53	0.0916158	0.169178	0.821561	0.561155	0.838528	4.90798e-05		0.569816	0.172417	0.095	0.00103532	0
O60312	0.178168	0.633669	0.590529	0.444934	0.569178	0.511018		0.0125644	0.31254	0.167	0.00244411	0
Q96PJ5	0.427893	0.700221	0.505808	0.595347	0.688491	0.353816		0.0449571	0.539043	0.197	0.0173136	0
Q9Y2Y4	0.429815	0.634798	0.756512	0.678626	0.59735	0.633963		0.441865	0.328442	0.364	0.0013716	0
Q9NTG1	0.0938713	0.701693	0.768425	0.711024	4.90798e-05	0.548712		0.347583	0.454626	0.261	0.0238474	0
Q5VZP5	0.261056	0.933546	0.779497	0.785008	0.898994	0.882012	0.0683172	0.286528	0.71627	0.379	0.0932413	0
Q8N967	0.279482	0.217914	0.191093	0.532779	0.608245	0.883779		0.278822	0.104982	0.076	0.0045069	0
A6NEC2	0.0606826	0.304687	0.259453	0.251576	4.90798e-05	0.582184		0.19308	0.319755	0.242	0.216017	0
P04746	0.865054	0.971043	0.804607	0.843825	4.90798e-05	4.90798e-05		0.643485	0.62773	0.477	0.331336	0
Q9UNE0	0.187975	0.386798	0.639415	0.690204	4.90798e-05	0.479706		0.573252	0.356123	0.159	0.0107008	0
P03986	0.106649	0.128883	0.092037	0.0686019	4.90798e-05	0.552491		0.111264	0.452761	0.081	0.00255231	0
Q8WU20	0.523982	0.766822	0.840393	0.743422	0.593374	0.558184	0.309526	0.940417	0.987828	0.58	0.834722	0
Q70SY1	0.491284	0.378209	0.768425	0.702979	4.90798e-05	0.818748	0.318422	0.663166	0.656638	0.388	0.0282364	0
Q6ZSB9	0.509854	0.633423	0.897879	0.494292	4.90798e-05	0.410061	0.161393	0.67146	0.587632	0.267	0.032096	0
Q6NTE8	0.145278	0.669055	0.634324	0.615677	0.909153	0.358871	0.538397	0.157252	0.49973	0.267	0.0135459	0
Q86UB9	0.0258079	0.294675	0.158569	0.202707	4.90798e-05	4.90798e-05	0.768191	0.614429	0.438331	0.053	0.00755735	0
Q86WC6	0.423859	0.267387	0.103851	0.552729	4.90798e-05	0.602454		0.132564	0.853939	0.084	0.505248	0
Q8N699	0.0641258	0.104	0.724878	0.361763	4.90798e-05	0.862528	0.422493	0.803681	0.676123	0.122	0.0848145	0
O15375	0.0562567	0.273276	0.539568	0.0930093	4.90798e-05	0.428466		0.471411	0.008	0.137	0.00112997	0
Q8NC42	0.100172	0.67573	0.30997	0.955045	0.792147	0.599656	0.655392	0.731534	0.161767	0.261	0.00096599	0
A7E2U8	0.0577053	0.982037	0.760121	0.563818	0.845448	0.245202	0.918926	0.507043	0.563926	0.425	0.255726	0
Q8N7P1	0.0444503	0.506847	0.734615	0.777289	0.542724	0.252663	0.765841	0.287362	0.035092	0.155	0.0295892	0
Q9H2F3	0.0320212	0.472098	0.315259	0.276201	4.90798e-05	0.705325	0.483256	0.603926	0.000294479	0.111	0.00533573	0
Q8TDV0	0.12642	0.155926	0.146458	0.339802	0.795387	0.814626		0.237693	0.190037	0.043	0.00145145	0
Q96EX2	0.0689821	0.550479	0.781721	0.96222	4.90798e-05	0.749693	0.121611	0.703362	0.258798	0.095	0.000686241	0
Q9NY30	0.726782	0.294577	0.360981	0.242933	4.90798e-05	4.90798e-05	0.46261	0.468761	0.381104	0.092	0.00121998	0
Q5SNV9	0.471887	0.801865	0.887747	0.652642	0.572172	0.632393		0.500319	0.50984	0.405	0.00661095	0
Q969H4	0.358753	0.532172	0.669517	0.884431	0.64584	0.65016	0.173311	0.529227	0.630969	0.344	0.0151938	0
Q8TD90	0.691735	0.330798	0.783945	0.595347	4.90798e-05	4.90798e-05		0.648147	0.45389	0.144	0.166677	0
P63135	0.341735	0.610896	0.577431	0.315612	4.90798e-05	0.339387		0.206135	0.310675	0.544	0.00988702	0
Q32MZ4	0.557791	0.939877	0.147941	0.735377	0.929669	0.610945	0.696265	0.96054	0.92481	0.819	0.47411	0
Q9ULW8	0.0356068	0.659632	0.312293	0.590074	4.90798e-05	4.90798e-05	0.374486	0.527166	0.251436	0.131	0.518566	0
Q9NRK6	0.0435066	0.859828	0.415254	0.806154	4.90798e-05	0.728834		0.379632	0.414086	0.273	0.00960924	0
P17735	0.0488424	0.383853	0.393011	0.216134	4.90798e-05	4.90798e-05		0.50454	0.186258	0.051	0.0328378	0
Q29980	0.336331	0.483436	0.64154	0.518428	4.90798e-05	0.547828	0.378095	0.0439264	0.659387	0.149	0.0966498	0
P20702	0.167751	0.820613	0.766695	0.635573	0.538601	0.351018		0.406528	0.334429	0.483	0.104185	0
A2CJ06	0.376119	0.326871	0.554397	0.477223	4.90798e-05	0.356515		0.499485	0.234454	0.208	0.148206	0
Q9Y3C0	0.0510288	0.186896	0.520587	0.0373451	0.806675	0.590037	0.844398	0.0569816	0.199706	0.482	0.0137391	0
Q969H6	0.0337079	0.113178	0.109387	0.00777343	0.698896	0.846037	0.266219	0.0842699	0.591067	0.034	0.433595	0
O95801	0.0541496	0.521374	0.0704859	0.433083	0.757497	0.301644		0.320098	0.803337	0.469	0.170595	0
A8MTL3	0.328433	0.423018	0.921358	0.912698	4.90798e-05	0.675141		0.851534	0.382429	0.172	0.00525114	0
Q04721	0.942171	0.882798	0.915229	0.972929	0.551117	0.437742	0.472598	0.802307	0.604025	0.714	0.0375547	0
Q9H0Y0	0.0295626	0.187681	0.302209	0.0246249	4.90798e-05	4.90798e-05	0.424087	0.435092	0.128883	0.059	0.0010617	0
Q9Y2L8	0.704875	0.797399	0.418269	0.429822	4.90798e-05	0.218552	0.188502	0.0834356	0.710528	0.32	0.00579859	0
Q9NQ25	0.121227	0.326331	0.436953	0.450696	4.90798e-05	0.747877	0.840957	0.204663	0.141988	0.103	0.00451718	0
Q96MD2	0.148861	0.431706	0.487717	0.377854	4.90798e-05	0.353669	0.114729	0.155092	0.14135	0.097	0.0830154	0
Q9Y234	0.0341967	0.375509	0.35322	0.0490324	4.90798e-05	4.90798e-05		0.455117	0.181644	0.105	0.0253837	0
Q9BZ72	0.197738	0.886626	0.945579	0.9495	0.524417	0.617031	0.921947	0.81065	0.772368	0.51	0.0685063	0
Q96MC9	0.226374	0.234012	0.674262	0.695967	4.90798e-05	4.90798e-05		0.601914	0.132515	0.237	0.0126245	0
Q5UAW9	0.0560893	0.0815706	0.288221	0.74875	0.724761	0.843288	0.901804	0.227288	0.143411	0.038	0.00116104	0
Q9ULK4	0.462602	0.38184	0.574811	0.540824	0.53389	0.207067	0.752245	0.700663	0.0854479	0.551	0.616675	0
P14061	0.043771	0.547436	0.215214	0.251576	0.745178	0.685301	0.149979	0.62184	0.14827	0.095	0.0126574	0
Q96BM1	0.0990746	0.413693	0.350353	0.226082	4.90798e-05	0.849374		0.261153	0.091092	0.105	0.00575346	0
Q5T2R2	0.0267513	0.45816	0.574811	0.387204	4.90798e-05	0.634748	0.328242	0.145865	0.0725399	0.087	0.00851949	0
Q8WYK0	0.0735927	0.363877	0.342988	0.354697	4.90798e-05	4.90798e-05	0.334201	0.452613	0.481571	0.093	0.0946588	0
Q9ULW5	0.511158	0.754699	0.745341	0.62818	0.778258	0.615313	0.438859	0.0122209	0.585767	0.216	0.340137	0
Q9UMX5	0.0362129	0.464442	0.0544709	0.194934	0.657571	0.892221	0.569534	0.121423	0.677153	0.233	0.292859	0
Q8N8U9	0.403651	0.49973	0.224754	0.827191	4.90798e-05	0.236221		0.161767	0.176393	0.298	0.00884352	0
B8ZZ34	0.26384	0.648638	0.865009	0.974234	0.518184	0.986798		0.789546	0.434012	0.421	0.00751112	0
Q53RY4	0.101173	0.173742	0.111858	0.471135	4.90798e-05	0.91411	0.460512	0.33492	0.418699	0.023	0.0370056	0
Q96MW7	0.439734	0.393914	0.669517	0.319145	0.653644	0.257276	0.862023	0.175018	0.48319	0.284	0.197298	0
P30679	0.805503	0.324908	0.226682	0.309578	4.90798e-05	0.35411		0.207509	0.679215	0.329	0.244055	0
Q99983	0.137222	0.421546	0.581088	0.820504	0.704736	0.648098	0.21175	0.104982	0.216785	0.234	0.0155213	0
Q2M3V2	0.263253	0.706896	0.5714	0.867254	0.864491	0.965104		0.292859	0.533448	0.429	0.00406252	0
Q6ZSA7	0.144249	0.115141	0.332262	0.0584366	4.90798e-05	0.358429		0.357497	0.0506503	0.044	0.00910779	0
Q96PG2	0.177393	0.0668957	0.246898	0.176832	4.90798e-05	0.454037		0.215411	0.0870675	0.021	0.00178546	0
Q9BSE5	0.0344374	0.61335	0.771885	0.537671	4.90798e-05	0.386896		0.600736	0.330601	0.228	0.0263357	0
Q96NR7	0.145357	0.35254	0.870001	0.772777	0.936933	0.985129		0.654773	0.169767	0.402	0.0189163	0
O00258	0.0724592	0.021546	0.0768128	0.301098	4.90798e-05	4.90798e-05		0.569865	0.561767	0.022	0.0426939	0
Q9NWT8	0.058535	0.536294	0.347783	0.479996	4.90798e-05	4.90798e-05	0.884264	0.360294	0.42081	0.534	0.0667741	0
Q8IWL3	0.0338311	0.262626	0.275073	0.944444	4.90798e-05	0.352933	0.8	0.67784	0.82665	0.64	0.0232288	0
Q9P281	0.738692	0.980564	0.915229	0.914601	0.677448	0.782724	0.624675	0.830282	0.569963	0.567	0.0481448	0
Q7Z5R6	0.905636	0.688344	0.885325	0.965264	0.854184	0.936933	0.198993	0.828663	0.738945	0.539	0.758308	0
Q16254	0.58749	0.415117	0.830656	0.842085	0.564859	0.849816	0.0668905	0.857472	0.735853	0.711	0.527151	0
Q8IZF5	0.174518	0.349252	0.734615	0.746738	0.523141	0.679902		0.48481	0.0748466	0.281	0.015215	0
Q7Z2V1	0.125301	0.615509	0.69354	0.621385	0.925497	0.70773		0.0909939	0.532319	0.291	0.102847	0
Q8NA23	0.0480013	0.300466	0.439968	0.0988802	4.90798e-05	4.90798e-05	0.961813	0.575656	0.254724	0.069	0.011938	0
O43521	0.184682	0.196957	0.886017	0.930528	0.856393	0.739632		0.887264	0.89227	0.578	0.188427	0
Q9BQM9	0.115363	0.402896	0.231625	0.566536	0.952736	0.912982		0.293742	0.536834	0.24	0.0231472	0
Q69YG0	0.0234995	0.119117	0.40952	0.471135	4.90798e-05	0.686233	0.365338	0.272098	0.363239	0.022	0.0637478	0
Q68DK7	0.327037	0.710331	0.745341	0.89215	0.936736	0.921816	0.706672	0.925988	0.80265	0.639	0.253788	0
Q7Z5D8	0.320429	0.507779	0.0887747	0.801805	0.881031	0.934822		0.388663	0.51416	0.179	0.0529579	0
Q8IWF2	0.0480169	0.742184	0.459345	0.374647	0.621644	0.412123		0.177914	0.27308	0.214	0.0896398	0
Q6PI47	0.27373	0.646724	0.916761	0.306534	0.698012	4.90798e-05	0.759379	0.86454	0.906307	0.224	0.414403	0
Q5XKL5	0.0940173	0.292908	0.342988	0.123396	4.90798e-05	4.90798e-05	0.381368	0.561865	0.116123	0.057	0.0171238	0
P14138	0.104818	0.580712	0.459345	0.733257	0.767902	0.471067		0.423951	0.232393	0.172	0.00183056	0
Q86U86	0.960352	0.915632	0.977707	0.865242	0.551509	0.774282	0.559211	0.988564	0.959902	0.892	0.858175	0
P00734	0.145151	0.739926	0.499679	0.85274	4.90798e-05	4.90798e-05		0.462822	0.46881	0.499	0.00154582	0
Q9NSD7	0.105575	0.222135	0.38965	0.237552	4.90798e-05	0.784736		0.18454	0.048638	0.103	0.00959292	0
Q8IYU8	0.0548469	0.707534	0.403737	0.156121	4.90798e-05	0.513816	0.506085	0.0390184	0.652221	0.196	0.0106406	0
P28222	0.108552	0.055362	0.34027	0.111383	0.543755	0.51627	0.143013	0.189448	0.130748	0.149	0.0028404	0
Q8TDR0	0.630248	0.955828	0.399041	0.520711	0.90773	0.85384		0.743067	0.715387	0.749	0.283982	0
Q8IX21	0.297907	0.917399	0.691513	0.824364	0.866356	0.68962	0.771968	0.961914	0.795288	0.464	0.112849	0
O75648	0.0289069	0.641669	0.236617	0.52332	0.636613	4.90798e-05	0.451028	0.366037	0.378994	0.174	0.282726	0
Q6TDU7	0.0857627	0.331387	0.0529386	0.357904	0.643681	0.743656		0.425816	0.813153	0.264	0.00835637	0
P07204	0.238566	0.446479	0.5714	0.899489	4.90798e-05	0.655509	0.376248	0.725497	0.176344	0.393	0.00641986	0
Q96EW2	0.0508724	0.442847	0.332262	0.497663	4.90798e-05	0.236466	0.0606798	0.253988	0.205497	0.157	0.0232026	0
Q96NL6	0.684141	0.567853	0.226682	0.0514786	4.90798e-05	0.600245	0.50407	0.112736	0.535264	0.58	0.223207	0
Q18PE1	0.271224	0.69065	0.844793	0.851653	0.701742	0.918822	0.179941	0.568883	0.43519	0.278	0.00732534	0
Q13164	0.657244	0.543558	0.962384	0.96733	0.903018	0.910135	0.0584977	0.920393	0.856245	0.846	0.665485	0
Q9P2L0	0.776063	0.820319	0.604419	0.436236	4.90798e-05	0.20692		0.435583	0.569865	0.43	0.286823	0
Q5NE16	0.236279	0.573399	0.383421	0.117906	4.90798e-05	4.90798e-05		0.571043	0.287951	0.134	0.00307452	0
Q8IYE1	0.454076	0.792245	0.497108	0.781583	0.683583	0.30935	0.215191	0.0852515	0.680933	0.36	0.266347	0
Q96A46	0.0306899	0.627583	0.834462	0.911937	0.615264	0.76216		0.761374	0.300663	0.239	0.00341105	0
P40394	0.535309	0.75146	0.170382	0.450696	4.90798e-05	0.287117	0.0493496	0.462184	0.315877	0.298	0.610895	0
P20807	0.364084	0.868515	0.43374	0.377854	4.90798e-05	0.353472		0.179092	0.78719	0.398	0.240795	0
P26951	0.102577	0.169914	0.40952	0.465101	4.90798e-05	0.501301		0.00279755	0.143902	0.078	0.00361301	0
Q7L8J4	0.160302	0.853791	0.334981	0.691835	0.822724	0.916221	0.60705	0.832883	0.924957	0.427	0.323901	0
Q86SQ9	0.0330862	0.268957	0.13939	0.189552	4.90798e-05	0.350479	0.533865	0.105718	0.499043	0.109	0.0599663	0
Q6ZP29	0.0295116	0.233325	0.270081	0.031746	4.90798e-05	4.90798e-05	0.426018	0.661055	0.160834	0.044	0.00272202	0
Q5T7M4	0.0835642	0.653595	0.704513	0.571809	0.637104	0.623656	0.828452	0.169129	0.130798	0.154	0.00194314	0
Q9H0P0	0.0293561	0.545276	0.127725	0.135845	4.90798e-05	0.528687		0.187583	0.58827	0.226	0.384029	0
A1A5D9	0.410549	0.650209	0.59394	0.957763	0.816834	0.971485	0.0792279	0.723141	0.754061	0.342	0.399215	0
Q502W6	0.0889129	0.724613	0.711334	0.877419	0.517301	0.398282	0.627864	0.15946	0.620074	0.391	0.0353451	0
Q8N394	0.0648045	0.558969	0.676833	0.239889	4.90798e-05	0.588613	0.132774	0.573055	0.132025	0.143	0.00480772	0
Q9H4I3	0.0494017	0.238871	0.18877	0.32257	0.667534	0.681423	0.868065	0.168196	0.416638	0.092	0.0618755	0
Q9UBM1	0.0193495	0.0872638	0.182294	0.102142	4.90798e-05	0.900761	0.368695	0.426209	0.0679264	0.014	0.0107098	0
Q2M1V0	0.253981	0.140417	0.318373	0.270711	0.764025	0.52427	0.83483	0.116466	0.0635583	0.129	0.00157611	0
C9J6K1	0.288161	0.0972761	0.254115	0.166286	4.90798e-05	0.766135	0.44658	0.00971779	0.545031	0.04	0.00384002	0
Q9HBV2	0.0828859	0.256933	0.0810143	0.339802	0.750724	0.760344		0.563239	0.294233	0.152	0.00687232	0
Q8NES3	0.0505813	0.29011	0.487717	0.168732	4.90798e-05	0.887264		0.132663	0.0480982	0.071	0.0015644	0
Q6P3S6	0.375937	0.843926	0.881815	0.884431	0.608344	0.462479	0.322283	0.839853	0.890356	0.67	0.731243	0
Q13163	0.747018	0.564859	0.686274	0.135845	4.90798e-05	4.90798e-05	0.958456	0.34562	0.506258	0.413	0.149203	0
Q5KU26	0.854695	0.982822	0.974297	0.977984	4.90798e-05	0.912638	0.612421	0.946994	0.859239	0.69	0.290256	0
P14784	0.12461	0.309006	0.485443	0.625788	0.751804	0.672294		0.145325	0.250847	0.246	0.0193013	0
A8MZ26	0.043647	0.388172	0.0676684	0.00135899	4.90798e-05	0.604663		0.195288	0.785816	0.135	0.488422	0
Q0P641	0.137071	0.170896	0.18012	0.0373451	0.823215	4.90798e-05	0.373143	0.428025	0.54135	0.068	0.00471262	0
Q5JUQ0	0.0691747	0.193276	0.399041	0.119972	4.90798e-05	4.90798e-05	0.800168	0.219436	0.397546	0.112	0.0731783	0
Q86SH2	0.219729	0.896638	0.840393	0.843825	4.90798e-05	0.827828		0.439706	0.404319	0.356	0.0111035	0
O14862	0.682851	0.502773	0.383421	0.270711	4.90798e-05	4.90798e-05	0.495762	0.373104	0.637791	0.563	0.15133	0
Q9H7P9	0.266241	0.796221	0.946864	0.923516	0.599362	0.79789	0.161225	0.972221	0.796515	0.515	0.107624	0
Q9Y6X0	0.660536	0.964712	0.962928	0.909328	0.870135	0.735607	0.838775	0.842994	0.65016	0.597	0.0231934	0
Q6P6B7	0.0741544	0.403239	0.123078	0.036421	4.90798e-05	4.90798e-05	0.0830046	0.64481	0.231558	0.102	0.270523	0
Q5T700	0.0882866	0.162405	0.0529386	0.819145	4.90798e-05	0.855362	0.901049	0.256245	0.189006	0.151	0.00285152	0
Q9P2H0	0.177595	0.856589	0.911967	0.851653	0.555436	0.428712	0.412757	0.603877	0.57065	0.428	0.0236351	0
Q5JRM2	0.200348	0.433129	0.456824	0.635573	4.90798e-05	0.908957		0.164319	0.200785	0.194	0.00292395	0
Q9P2F5	0.404298	0.787141	0.77579	0.871766	0.727166	0.67573	0.0440621	0.342626	0.718724	0.387	0.0150077	0
H7C241	0.0651786	0.133104	0.643962	0.100239	4.90798e-05	4.90798e-05		0.612319	0.0925644	0.019	0.0156169	0
Q9P0K7	0.751129	0.678724	0.83377	0.465101	4.90798e-05	0.72638	0.823836	0.963779	0.996761	0.715	0.86824	0
Q9Y4C5	0.0772962	0.589693	0.857199	0.603283	4.90798e-05	0.911558	0.0129249	0.396564	0.287215	0.226	0.0091119	0
Q5BJD5	0.0273844	0.190577	0.11858	0.0661557	4.90798e-05	4.90798e-05	0.731851	0.531681	0.444908	0.044	0.0024701	0
Q9NWQ4	0.238205	0.414282	0.277693	0.444934	0.762356	0.661153	0.291565	0.911951	0.946552	0.434	0.242523	0
Q7Z2K6	0.0387159	0.668221	0.436953	0.613068	0.611387	0.629399	0.566932	0.300515	0.336834	0.274	0.0119664	0
O95994	0.0407703	0.106601	0.0676684	0.111383	4.90798e-05	4.90798e-05	0.429375	0.794699	0.835877	0.146	0.606968	0
Q14376	0.0385557	0.865472	0.523059	0.312677	4.90798e-05	4.90798e-05	0.943852	0.34238	0.669988	0.293	0.561129	0
Q9BXJ2	0.204255	0.992982	0.849933	0.919548	4.90798e-05	0.892663	0.353168	0.744687	0.324957	0.345	0.00228901	0
Q08397	0.108462	0.895755	0.970095	0.923516	4.90798e-05	0.806577	0.0471674	0.825718	0.46027	0.597	0.114307	0
Q8IXR9	0.118258	0.323043	0.686274	0.309578	4.90798e-05	0.33816		0.189595	0.181202	0.07	0.0203366	0
Q9NSA1	0.0913688	0.535755	0.711334	0.504023	0.833031	0.747141		0.140859	0.00853988	0.08	0.0156589	0
O94989	0.309129	0.462331	0.896199	0.915851	0.83411	0.884466	0.102728	0.81816	0.472736	0.438	0.0168638	0
Q9UF83	0.615215	0.0486871	0.879492	0.978637	0.960638	0.976491		0.879411	0.816638	0.542	0.557061	0
Q86XS5	0.0829	0.75416	0.454303	0.576538	4.90798e-05	4.90798e-05		0.624736	0.392147	0.128	0.0117045	0
O60942	0.371991	0.842258	0.315259	0.309578	0.61011	0.437055	0.719429	0.290012	0.68162	0.597	0.225408	0
Q16538	0.220729	0.733939	0.329692	0.797347	4.90798e-05	0.90773	0.771129	0.490748	0.227926	0.179	0.00191034	0
Q96LB3	0.609473	0.695902	0.745341	0.753533	0.539337	0.256	0.316744	0.130896	0.768196	0.589	0.440058	0
Q9HCU5	0.0598512	0.603828	0.59656	0.408132	4.90798e-05	0.595436	0.485858	0.00584049	0.328196	0.183	0.000618748	0
Q9P218	0.496354	0.952883	0.907716	0.896391	0.58562	0.690258		0.765301	0.49811	0.583	0.111695	0
Q8NHG8	0.406836	0.925644	0.966784	0.969885	0.874994	0.967804		0.950822	0.951166	0.58	0.797722	0
Q6P2D8	0.0617802	0.475975	0.160496	0.518428	0.513669	0.289816	0.773227	0.119607	0.480933	0.192	0.00215745	0
Q53S99	0.0585644	0.144638	0.565963	0.102142	0.791166	0.613252		0.10984	0.0120736	0.114	0.00205215	0
Q8N5V2	0.31682	0.357448	0.64154	0.546749	0.812515	0.522847	0.405707	0.267043	0.630675	0.329	0.305713	0
Q9GZU0	0.217975	0.241227	0.121546	0.0087519	4.90798e-05	0.410994	0.0107428	0.19838	0.717939	0.095	0.304613	0
Q96IM9	0.125465	0.136294	0.56275	0.42618	0.892663	4.90798e-05		0.320589	0.632442	0.118	0.0312491	0
Q96DU3	0.110705	0.17654	0.756512	0.257339	4.90798e-05	0.385865		0.788515	0.746994	0.215	0.610094	0
Q9H5Z6	0.09082	0.497374	0.631951	0.546749	0.552245	0.360147	0.052287	0.0811779	0.390773	0.128	0.00191155	0
Q96S55	0.106634	0.776245	0.599476	0.739509	0.708957	0.786994	0.399832	0.911804	0.899485	0.768	0.298281	0
Q15291	0.881013	0.817472	0.244229	0.444934	0.83092	0.397693	0.53462	0.780663	0.906503	0.81	0.483175	0
P42226	0.629605	0.649521	0.867777	0.637965	4.90798e-05	0.278577	0.499119	0.340123	0.479067	0.617	0.165052	0
Q86TG1	0.027865	0.0899141	0.265039	0.210535	4.90798e-05	0.299436	0.807554	0.264638	0.146994	0.033	0.000663256	0
P49703	0.644312	0.522896	0.18012	0.163786	4.90798e-05	0.479166	0.950063	0.118724	0.436515	0.152	0.0555114	0
Q16394	0.0801989	0.57227	0.5714	0.515492	4.90798e-05	0.308564		0.345963	0.233669	0.12	0.0181825	0
C9JQI7	0.0930994	0.457129	0.367308	0.197271	0.623166	0.253153		0.124564	0.351362	0.16	0.000904944	0
O14764	0.100151	0.278282	0.393011	0.248641	4.90798e-05	0.602209	0.72287	0.318037	0.0686135	0.129	0.00544567	0
Q7Z736	0.234453	0.769767	0.691513	0.532779	0.630871	0.88108	0.506756	0.00284663	0.565153	0.311	0.0246931	0
Q6UWV6	0.062655	0.711755	0.716277	0.270711	4.90798e-05	0.384687		0.276908	0.293693	0.162	0.0196406	0
Q9UPZ3	0.0808749	0.479755	0.224754	0.326375	4.90798e-05	0.516123		0.674798	0.552393	0.238	0.0297824	0
P35858	0.451488	0.724074	0.739657	0.637965	4.90798e-05	0.847804	0.64423	0.317252	0.224098	0.25	0.000910306	0
Q8TC07	0.0831559	0.584147	0.35584	0.864264	0.514209	0.229644	0.130843	0.853939	0.865276	0.538	0.602399	0
Q8WXE9	0.407103	0.505178	0.590529	0.7899	0.74611	0.511067	0.832144	0.174331	0.582184	0.578	0.158317	0
Q6UXB8	0.256926	0.301988	0.771885	0.561155	4.90798e-05	0.683779		0.0762699	0.10827	0.212	0.0064841	0
B7Z1M9	0.263251	0.69654	0.517671	0.830017	0.725252	0.916368		0.169963	0.587534	0.32	0.0154859	0
Q96K21	0.204862	0.672049	0.840393	0.913949	0.542479	0.639804		0.931534	0.91362	0.574	0.655938	0
Q9UH92	0.260711	0.624687	0.315259	0.411339	0.842307	0.542331	0.423919	0.930454	0.894086	0.414	0.648057	0
Q86XW9	0.0542045	0.414675	0.0901092	0.210535	0.758773	0.423117		0.50616	0.697374	0.124	0.0299944	0
Q5R387	0.0663119	0.212074	0.30997	0.62818	4.90798e-05	0.52638		0.071411	0.0242945	0.061	0.024322	0
Q96PS8	0.0362885	0.331288	0.656122	0.488693	4.90798e-05	4.90798e-05		0.715141	0.08	0.091	0.0143273	0
Q6ZQR2	0.046285	0.630086	0.568731	0.332953	0.537718	4.90798e-05	0.243391	0.592834	0.760687	0.183	0.0340391	0
P48146	0.0785818	0.0916319	0.551678	0.72793	4.90798e-05	0.51735		0.149497	0.119804	0.053	0.00416111	0
Q5T1A1	0.0593532	0.285497	0.59656	0.735377	0.690454	0.643632		0.555387	0.0151166	0.126	0.00368483	0
Q9BTK6	0.110338	0.609865	0.0255054	0.579256	0.960638	0.869546		0.907141	0.889521	0.442	0.271257	0
Q9UIY3	0.0401092	0.401129	0.254115	0.111383	4.90798e-05	0.44427		0.523043	0.107632	0.067	0.159705	0
A6NFX1	0.0331597	0.17227	0.59656	0.390302	0.627975	0.75892		0.172564	0.0505031	0.134	0.00546081	0
A8MVZ5	0.444322	0.166577	0.147941	0.422864	4.90798e-05	4.90798e-05		0.543411	0.23362	0.072	0.00894816	0
Q86YC2	0.237217	0.74773	0.706737	0.595347	0.644417	0.292466	0.123542	0.770994	0.764957	0.561	0.0725468	0
Q96KV7	0.144279	0.696294	0.584005	0.71646	4.90798e-05	0.344098	0.733529	0.339485	0.245202	0.48	0.0114898	0
Q70J99	0.174791	0.385423	0.465721	0.504023	4.90798e-05	0.505767	0.633319	0.0287117	0.0655706	0.335	0.0346967	0
Q96PL5	0.212061	0.544098	0.205032	0.433083	4.90798e-05	0.374429		0.234209	0.345767	0.072	0.0241067	0
Q4LE39	0.742849	0.966086	0.551678	0.811698	0.90616	0.918429	0.545783	0.967313	0.930356	0.62	0.581502	0
Q92874	0.0385098	0.168589	0.168158	0.163786	4.90798e-05	0.719411	0.713386	0.532123	0.0520736	0.054	0.0252101	0
P35442	0.853916	0.963092	0.609411	0.957273	4.90798e-05	0.579828	0.571045	0.763681	0.577178	0.632	0.00116228	0
Q12904	0.938666	0.663607	0.256191	0.290552	0.598822	0.71308	0.167268	0.607853	0.937472	0.774	0.132556	0
Q8IUE1	0.569605	0.311117	0.499679	0.208089	0.915092	0.60427	0.317163	0.114994	0.401276	0.165	0.126535	0
Q15417	0.450108	0.950282	0.857199	0.707382	0.73227	4.90798e-05	0.363156	0.954061	0.962307	0.784	0.872615	0
Q6ZRQ5	0.139847	0.357988	0.72295	0.408132	4.90798e-05	0.38081	0.0675619	0.436074	0.415018	0.268	0.120794	0
P36551	0.0282811	0.922454	0.676833	0.9495	4.90798e-05	0.474748	0.199496	0.692123	0.69546	0.321	0.00542517	0
Q9Y4P3	0.335854	0.633963	0.626464	0.287182	4.90798e-05	0.62454	0.807218	0.652957	0.771141	0.431	0.375608	0
P82094	0.768896	0.672785	0.795808	0.820504	0.776785	0.740908	0.818968	0.976098	0.972074	0.556	0.792726	0
Q8N819	0.145678	0.525595	0.239484	0.729778	0.730994	0.621252	0.998154	0.293448	0.362601	0.17	0.0143157	0
Q9NTU4	0.0690956	0.420564	0.10647	0.121657	0.828074	0.578061	0.026773	0.159362	0.687411	0.183	0.0108521	0
Q8TB92	0.0290869	0.654429	0.657901	0.242933	4.90798e-05	0.294626		0.639018	0.174577	0.155	0.0151329	0
Q9UKF5	0.248307	0.585423	0.989669	0.884975	0.708761	0.80108		0.872982	0.676074	0.297	0.0157538	0
Q9UEU0	0.0766817	0.420663	0.471455	0.102142	4.90798e-05	0.733939	0.731935	0.892221	0.913571	0.597	0.740568	0
Q9UPN9	0.761152	0.815558	0.987	0.928137	0.727264	0.903018	0.855392	0.993865	0.948663	0.928	0.735338	0
Q86W42	0.0506807	0.359117	0.609411	0.312677	4.90798e-05	0.564761	0.508015	0.194896	0.255656	0.333	0.0175783	0
Q6UXI7	0.170424	0.813399	0.829272	0.579256	4.90798e-05	0.362209		0.232785	0.547485	0.455	0.215255	0
Q9BQS8	0.6722	0.688785	0.720775	0.711024	4.90798e-05	0.76427	0.712883	0.115092	0.703215	0.719	0.406295	0
Q8IV38	0.170485	0.556025	0.259453	0.232496	0.754356	0.369374	0.166765	0.116172	0.670528	0.251	0.221484	0
Q8NCW6	0.133088	0.83519	0.706737	0.72793	4.90798e-05	0.262282		0.11416	0.553963	0.166	0.00741684	0
Q6ZRV3	0.106574	0.966773	0.168158	0.848174	4.90798e-05	0.846037		0.553423	0.404466	0.245	0.021991	0
Q92560	0.483997	0.84638	0.797143	0.769243	0.558871	0.432883	0.194461	0.908172	0.930552	0.693	0.76667	0
O60224	0.50214	0.777178	0.451485	0.306534	0.908761	0.744442	0.865799	0.148663	0.669252	0.213	0.296722	0
Q8N8G6	0.0571702	0.117301	0.621571	0.0402261	4.90798e-05	0.563926		0.0383313	0.164368	0.029	0.145254	0
P41595	0.0996967	0.156123	0.602195	0.150576	4.90798e-05	0.322209	0.293831	0.421202	0.114405	0.134	0.00187138	0
Q68DN1	0.394482	0.87038	0.799071	0.945042	0.802061	0.777276	0.954343	0.719362	0.523779	0.474	0.0229422	0
P51654	0.132545	0.516564	0.53161	0.370678	4.90798e-05	0.406577	0.540915	0.00618405	0.0327362	0.177	0.0103213	0
Q9Y2D8	0.158702	0.637693	0.528842	0.579256	0.529914	0.29546	0.261771	0.705963	0.938061	0.682	0.190242	0
Q9BS40	0.151403	0.248049	0.439968	0.0869211	4.90798e-05	4.90798e-05	0.997566	0.363436	0.221595	0.128	0.179364	0
Q9HBU9	0.0516691	0.137963	0.843013	0.623614	0.78989	0.54027		0.54238	0.342969	0.022	0.00323328	0
Q9Y6X3	0.301842	0.142135	0.80604	0.161231	4.90798e-05	0.409374	0.686026	0.213939	0.135853	0.245	0.320556	0
Q8N8H1	0.602535	0.44211	0.396026	0.0422918	0.537227	4.90798e-05		0.45708	0.290601	0.202	0.000799811	0
Q8WYB5	0.843005	0.935067	0.997973	0.899489	0.846086	0.803877	0.99018	0.913521	0.88962	0.577	0.0776152	0
Q8TBY8	0.628992	0.621497	0.151204	0.0452816	4.90798e-05	0.786061	0.747965	0.34773	0.461742	0.397	0.37026	0
Q96CN4	0.709994	0.437644	0.198211	0.55561	0.733742	0.597693	0.857742	0.249472	0.679067	0.4	0.518122	0
Q9UBC1	0.211615	0.582724	0.290495	0.485432	0.712638	0.833767		0.215215	0.759264	0.376	0.0305388	0
Q9P0M4	0.0728469	0.0804417	0.193713	0.518428	4.90798e-05	0.790528		0.0655215	0.279362	0.036	0.0734642	0
Q0VAK6	0.531309	0.773104	0.728684	0.810067	0.887018	0.838086		0.216442	0.607362	0.34	0.0388625	0
Q6P9B6	0.0992189	0.71946	0.904849	0.822135	0.688736	4.90798e-05	0.063953	0.69227	0.594601	0.178	0.43145	0
Q9H081	0.0529883	0.12589	0.0437447	0.077843	4.90798e-05	4.90798e-05		0.328883	0.763779	0.082	0.00447308	0
Q92733	0.334182	0.82135	0.932974	0.964775	0.960638	0.967951	0.514478	0.933595	0.884172	0.84	0.658401	0
Q8N806	0.076375	0.604466	0.0360338	0.526256	0.60589	0.510233	0.14914	0.830086	0.927018	0.526	0.141199	0
Q99501	0.435717	0.770994	0.825664	0.9495	0.901448	0.973399	0.312631	0.933104	0.975362	0.584	0.608904	0
Q15743	0.0789293	0.161767	0.259453	0.147152	0.649865	0.254528		0.261252	0.283975	0.016	0.0144071	0
Q15696	0.907637	0.929129	0.792744	0.966623	0.879656	0.974429		0.758331	0.710675	0.529	0.018129	0
A4D0V7	0.0778163	0.673178	0.732539	0.339802	4.90798e-05	0.272393	0.450021	0.00741104	0.292025	0.17	0.0551657	0
Q5TGL8	0.102967	0.305129	0.236617	0.613068	4.90798e-05	4.90798e-05	0.45321	0.420466	0.662233	0.105	0.0293844	0
Q7L190	0.221489	0.269693	0.117048	0.377854	0.831264	0.450061	0.982207	0.200589	0.469055	0.495	0.00229114	0
Q12774	0.511608	0.810896	0.749493	0.882801	0.928883	0.590282	0.605036	0.926675	0.805055	0.652	0.802127	0
Q9BXF3	0.796289	0.954601	0.977213	0.953468	0.569521	0.74189	0.758624	0.922503	0.81865	0.538	0.1891	0
Q96LR2	0.101394	0.681767	0.250803	0.673842	0.669153	0.840294	0.723374	0.157644	0.619387	0.149	0.00446578	0
P33681	0.111536	0.182724	0.380456	0.148619	4.90798e-05	0.448834		0.305816	0.0746012	0.04	0.00396301	0
Q92622	0.182382	0.601521	0.911176	0.791259	4.90798e-05	0.846282	0.597902	0.962748	0.862331	0.32	0.397346	0
Q99447	0.102191	0.800982	0.446196	0.354697	0.672589	0.55362	0.643726	0.876368	0.836712	0.303	0.834602	0
K9M1U5	0.12011	0.0747975	0.115961	0.154762	4.90798e-05	0.838331		0.104	0.392	0.059	0.00944837	0
Q7Z601	0.0791421	0.135755	0.418269	0.450696	4.90798e-05	0.612172	0.717247	0.319755	0.0134969	0.082	0.00231734	0
Q8WU39	0.042553	0.31092	0.18877	0.216134	4.90798e-05	0.661202		0.24589	0.0627239	0.076	0.0304671	0
Q53HI1	0.0321013	0.174429	0.499679	0.00820831	4.90798e-05	0.61011		0.186748	0.236957	0.052	0.115057	0
Q8NCK7	0.0538643	0.748074	0.648707	0.668732	4.90798e-05	0.987975		0.584393	0.205399	0.232	0.000789968	0
Q9NVS2	0.0302318	0.416834	0.193713	0.257339	4.90798e-05	0.53919		0.484221	0.141153	0.195	0.00220509	0
Q92854	0.273377	0.653939	0.459345	0.673842	0.66454	0.423067	0.951658	0.0305276	0.437791	0.212	0.239072	0
Q86V88	0.0319165	0.271951	0.315259	0.370678	4.90798e-05	4.90798e-05	0.0908099	0.567804	0.687558	0.114	0.122049	0
P57088	0.0582686	0.0316074	0.539568	0.210535	4.90798e-05	4.90798e-05		0.548025	0.36054	0.23	0.0269348	1
P05166	0.0271387	0.784393	0.367308	0.584692	4.90798e-05	0.300613		0.326282	0.511902	0.462	0.164538	1
O94808	0.417352	0.601472	0.399041	0.1278	4.90798e-05	4.90798e-05	0.958288	0.394356	0.473521	0.302	0.506196	0
Q53HC0	0.260025	0.309202	0.224754	0.735377	4.90798e-05	0.767853	0.644146	0.574233	0.797301	0.19	0.0520804	0
Q5EBL2	0.579559	0.749693	0.930849	0.80349	4.90798e-05	0.911755	0.218632	0.768294	0.315534	0.545	0.00243781	0
Q9UJ99	0.710735	0.904834	0.811033	0.898456	0.678135	0.727067		0.659337	0.481325	0.663	0.0296076	0
Q5HYW3	0.445685	0.682503	0.869062	0.737389	0.808442	0.925791	0.212757	0.647951	0.612025	0.279	0.150942	0
Q8ND94	0.0857824	0.101742	0.220108	0.38117	4.90798e-05	0.79681	0.633235	0.374675	0.0349939	0.084	0.000514828	0
Q13572	0.0641772	0.502871	0.59656	0.36796	4.90798e-05	4.90798e-05	0.0374318	0.289423	0.26189	0.173	0.0199369	0
Q0VF49	0.246558	0.892663	0.669517	0.849206	0.860613	0.869644		0.589252	0.543018	0.446	0.0475147	0
Q8N2C9	0.0894451	0.516908	0.360981	0.226082	4.90798e-05	4.90798e-05		0.563828	0.242847	0.119	0.00652923	0
O60320	0.212586	0.176491	0.814097	0.872907	0.691239	0.76535	0.719094	0.39789	0.24162	0.217	0.00559195	0
Q8N0W5	0.0381001	0.0679755	0.0568929	0.13204	0.528	0.349202	0.938313	0.0300859	0.591018	0.05	0.000311692	0
P11086	0.0397927	0.362994	0.779497	0.491737	0.547975	0.394503		0.127117	0.235534	0.092	0.0319697	0
O95562	0.0281252	0.0393129	0.0224408	0.0153838	4.90798e-05	4.90798e-05		0.556319	0.483092	0.012	0.0224086	0
Q6HA08	0.114595	0.762503	0.800801	0.702979	0.799067	0.505178		0.0561472	0.348319	0.237	0.0022942	0
Q7Z4V5	0.845766	0.974822	0.272601	0.952218	0.949497	0.98238	0.479144	0.936245	0.946454	0.732	0.86672	0
Q8NE28	0.0871385	0.278331	0.155059	0.26484	0.607755	0.672098		0.395239	0.198773	0.123	0.0897704	0
Q99726	0.0424357	0.158037	0.18877	0.205316	0.713767	0.504982	0.631641	0.50562	0.0434356	0.048	0.0026047	0
Q96AM1	0.153894	0.122356	0.184371	0.174114	4.90798e-05	0.801325	0.224759	0.251141	0.180908	0.022	0.0034388	0
P32754	0.0438831	0.80216	0.511838	0.255055	4.90798e-05	4.90798e-05	0.850944	0.541791	0.874896	0.233	0.814978	0
Q9Y6E7	0.0409767	0.383067	0.448816	0.402153	4.90798e-05	4.90798e-05		0.380368	0.216294	0.229	0.0205338	0
Q8IZ13	0.198525	0.332221	0.446196	0.418189	4.90798e-05	4.90798e-05	0.63995	0.551215	0.131239	0.22	0.223932	0
Q9Y4K0	0.163618	0.902724	0.628936	0.752229	4.90798e-05	0.266896	0.415275	0.0253742	0.534773	0.497	0.043605	0
Q96LY2	0.238239	0.748663	0.829272	0.694118	0.848982	0.747681	0.796643	0.568098	0.658454	0.222	0.0946353	0
Q8N461	0.117422	0.274994	0.815234	0.501087	0.73811	0.756368		0.434552	0.0932515	0.134	0.00191437	0
P15173	0.388378	0.307239	0.307251	0.956838	4.90798e-05	0.734577	0.0254301	0.687509	0.534331	0.214	0.0806762	0
Q9BY21	0.0619872	0.171779	0.246898	0.0115786	4.90798e-05	4.90798e-05	0.994461	0.557202	0.432933	0.027	0.0049809	0
Q8IZP9	0.229631	0.403681	0.948297	0.776147	4.90798e-05	0.662528	0.551322	0.762012	0.235239	0.327	0.0398103	0
Q9UJY5	0.568548	0.37546	0.697939	0.76609	4.90798e-05	0.772712	0.710449	0.190577	0.31784	0.811	0.260546	0
P20809	0.154472	0.0811779	0.144877	0.509078	4.90798e-05	0.960294	0.280739	0.309055	0.465963	0.046	0.0516228	0
Q8N960	0.452418	0.563239	0.370866	0.59801	4.90798e-05	4.90798e-05	0.255225	0.263951	0.768393	0.605	0.50455	0
Q14CZ8	0.185698	0.391215	0.857199	0.801805	0.817718	0.70881	0.788586	0.86189	0.755926	0.263	0.206869	0
Q99618	0.31194	0.499681	0.459345	0.702979	0.960638	0.73811	0.189425	0.872245	0.858847	0.542	0.852743	0
O95619	0.550605	0.440834	0.162276	0.450696	0.761963	0.645399	0.0828368	0.358773	0.661939	0.66	0.0576628	0
Q8NBF4	0.103507	0.20319	0.584005	0.506578	0.890258	4.90798e-05		0.602994	0.071362	0.218	0.0232393	0
Q96MN2	0.193412	0.268417	0.358707	0.208089	4.90798e-05	0.417031		0.304294	0.113718	0.265	0.342502	0
P0C7M8	0.0883158	0.104245	0.239484	0.239889	0.810896	0.869742		0.0479018	0.282748	0.041	0.0886565	0
Q8N661	0.0210563	0.0262086	0.226682	0.0534355	4.90798e-05	0.553423	0.797146	0.393521	0.0153129	0.031	0.00187311	0
P54107	0.0613995	0.0760245	0.24156	0.579256	4.90798e-05	0.338012		0.086184	0.124957	0.062	0.00864334	0
Q8WU76	0.0697467	0.325939	0.446196	0.0869211	4.90798e-05	0.293055	0.507763	0.528442	0.259779	0.233	0.289812	0
P35716	0.778997	0.965006	0.880382	0.890248	0.911166	0.979485		0.849767	0.74984	0.493	0.184402	0
A6NM62	0.206748	0.732957	0.751471	0.348717	0.573742	0.244417		0.247264	0.289718	0.364	0.0595254	0
Q6IA69	0.0360377	0.416196	0.56013	0.184714	4.90798e-05	0.227926	0.686446	0.0895706	0.353325	0.143	0.032028	0
Q6P4A7	0.027822	0.178405	0.439968	0.0624049	4.90798e-05	4.90798e-05	0.97927	0.523288	0.253153	0.034	0.000541763	0
Q9H347	0.900208	0.627779	0.899511	0.924494	0.514503	0.695018		0.794307	0.314405	0.594	0.253899	0
Q8TAL6	0.0596399	0.756957	0.13939	0.374647	4.90798e-05	4.90798e-05		0.828221	0.942577	0.13	0.143392	0
O75448	0.207387	0.305718	0.503238	0.336541	4.90798e-05	0.363779		0.348025	0.260417	0.544	0.302254	0
Q4FZB7	0.479884	0.972957	0.886906	0.767667	0.667779	0.742429	0.208225	0.688491	0.816982	0.456	0.324909	0
Q96B18	0.450172	0.972221	0.841876	0.980865	0.942822	0.98184	0.826773	0.965399	0.879067	0.482	0.0534771	0
Q9UJQ1	0.0546958	0.153865	0.327221	0.0387041	4.90798e-05	0.531436	0.284347	0.0295951	0.152883	0.033	0.187094	0
Q6ZXV5	0.086471	0.450258	0.499679	0.315612	0.646969	0.461497		0.435926	0.0771043	0.27	0.00149503	0
O94900	0.933598	0.557595	0.981563	0.777289	4.90798e-05	0.786552	0.729501	0.903902	0.836466	0.657	0.621669	0
Q14657	0.0356025	0.691926	0.718551	0.808056	0.869988	0.961325	0.618464	0.196368	0.246135	0.466	0.494251	0
Q96M63	0.0977478	0.80692	0.836736	0.976571	0.670528	0.755141		0.780368	0.714012	0.295	0.0479049	0
Q6UWJ8	0.0706834	0.199951	0.176066	0.100239	4.90798e-05	0.853988	0.171129	0.401178	0.137816	0.032	0.00232532	0
Q14558	0.0666682	0.252368	0.220108	0.13204	4.90798e-05	0.432491	0.549308	0.469497	0.445252	0.199	0.712333	0
O75360	0.405652	0.235485	0.751471	0.904055	0.903067	0.892466		0.709055	0.333055	0.265	0.00418821	0
P60507	0.157835	0.209374	0.88834	0.772777	4.90798e-05	0.499583		0.574528	0.194748	0.193	0.00434035	0
Q9H6D3	0.0534591	0.103166	0.0744402	0.0394107	0.59038	0.861546	0.502056	0.411828	0.169178	0.08	0.000730137	0
Q9Y6I3	0.954736	0.720442	0.928229	0.977495	0.919362	0.940761	0.466639	0.96854	0.899877	0.905	0.75918	0
Q7Z5L7	0.360967	0.739239	0.626464	0.779626	0.600785	0.762798		0.210994	0.365497	0.225	0.0171776	0
P28069	0.873003	0.22611	0.787949	0.743422	4.90798e-05	4.90798e-05		0.283828	0.368491	0.151	0.0990018	0
Q53GI3	0.79971	0.759215	0.228956	0.690204	0.696883	0.240196	0.453042	0.676025	0.887804	0.317	0.022263	0
Q15223	0.535755	0.93708	0.708961	0.76234	0.772564	0.708074		0.901546	0.757055	0.673	0.407127	0
O75570	0.0343621	0.512294	0.380456	0.221516	4.90798e-05	0.493742		0.198479	0.438429	0.198	0.097532	0
A6NKQ9	0.0933617	0.0600736	0.162276	0.569689	0.814871	0.77389	0.0769618	0.0118773	0.416294	0.079	0.00596443	0
O95971	0.0809737	0.294429	0.474074	0.168732	4.90798e-05	4.90798e-05		0.590282	0.424393	0.028	0.168937	0
Q15170	0.240037	0.322454	0.231625	0.791259	0.959117	0.929816	0.424759	0.885742	0.925252	0.641	0.00285358	0
Q96LX8	0.644963	0.384147	0.386338	0.485432	4.90798e-05	4.90798e-05	0.998154	0.313718	0.346798	0.185	0.0123989	0
Q13304	0.0861289	0.0902577	0.277693	0.387204	0.60908	0.326135	0.857239	0.153227	0.207755	0.018	0.00407869	0
A6NKL6	0.227881	0.895804	0.934852	0.940204	0.883828	0.967362	0.148804	0.803043	0.549104	0.485	0.00191959	0
Q14515	0.206902	0.871166	0.894568	0.792455	0.905325	0.718626		0.751853	0.848785	0.399	0.114644	0
A8MT65	0.701923	0.49016	0.69354	0.224125	4.90798e-05	4.90798e-05		0.415362	0.467043	0.317	0.00172345	0
Q9Y235	0.0334999	0.24908	0.233948	0.174114	0.724074	0.364613		0.146601	0.739485	0.05	0.0586769	0
Q8NBC4	0.142642	0.739485	0.771885	0.823168	4.90798e-05	0.942479		0.417423	0.262822	0.236	0.00127169	0
Q2I0M4	0.152972	0.117006	0.290495	0.336541	0.72535	0.976982	0.622577	0.290405	0.0999755	0.133	0.00987357	0
O43929	0.323438	0.291485	0.332262	0.0266362	4.90798e-05	0.305865	0.944524	0.129227	0.114356	0.326	0.106753	0
O15040	0.117238	0.832393	0.681034	0.633072	4.90798e-05	0.257718	0.31347	0.0311656	0.726528	0.47	0.415	0
Q2QGD7	0.40906	0.917693	0.847116	0.810067	0.694626	0.87519	0.792195	0.582969	0.500466	0.588	0.0779649	0
O95926	0.0534088	0.513129	0.0666304	0.036421	0.878773	0.814479	0.617709	0.804859	0.73492	0.369	0.52883	0
Q7Z7D3	0.19431	0.364564	0.427562	0.117906	4.90798e-05	0.608442	0.536802	0.443877	0.0183558	0.137	0.0131277	0
Q86VR7	0.232396	0.659288	0.468835	0.797347	0.590822	0.580025	0.604029	0.0668957	0.22827	0.524	0.0705816	0
Q86WB7	0.0382956	0.33708	0.505808	0.270711	4.90798e-05	0.606969		0.637055	0.00132515	0.064	0.032069	0
P32971	0.0465507	0.17816	0.377638	0.171776	4.90798e-05	4.90798e-05		0.539583	0.193767	0.035	0.0377208	0
Q9H0J4	0.310533	0.978748	0.964164	0.888291	0.567166	0.278086	0.70021	0.793521	0.350135	0.589	0.231359	0
P20273	0.329992	0.713374	0.653354	0.630626	4.90798e-05	0.416		0.0314601	0.446969	0.352	0.00841938	0
P55345	0.0814036	0.273178	0.380456	0.477223	0.576393	4.90798e-05	0.447839	0.509252	0.111509	0.34	0.00861783	0
Q8IV45	0.110605	0.274209	0.56013	0.357904	0.595975	0.224344	0.850357	0.371337	0.125153	0.093	0.00155237	0
Q14114	0.762637	0.646675	0.839306	0.916938	0.616147	0.789104		0.734479	0.38989	0.473	0.003541	0
Q96DA0	0.0797923	0.843779	0.607039	0.38117	4.90798e-05	0.356613	0.946622	0.0355337	0.411975	0.334	0.0070905	0
Q96MM6	0.137391	0.686724	0.631951	0.488693	0.652319	0.242356		0.240491	0.521031	0.26	0.0545286	0
Q6UXD7	0.0545264	0.302626	0.653354	0.834257	0.627485	0.458405		0.598233	0.0345521	0.197	0.00065626	0
A2RTY3	0.049136	0.200049	0.0998468	0.462546	4.90798e-05	0.231804		0.0656687	0.863706	0.146	0.0035062	0
Q9NYK5	0.027214	0.180368	0.135584	0.13204	4.90798e-05	4.90798e-05		0.298748	0.737963	0.415	0.0455655	0
P32249	0.0878107	0.0889325	0.459345	0.216134	4.90798e-05	0.459926	0.875283	0.162454	0.336245	0.041	0.220896	0
Q9BV10	0.0261935	0.176834	0.69354	0.255055	4.90798e-05	0.617423	0.00621066	0.226798	0.188663	0.07	0.00125319	0
Q5TIA1	0.12516	0.240982	0.834462	0.121657	4.90798e-05	0.56584	0.027948	0.44108	0.215706	0.231	0.0114353	0
Q9NZC2	0.0962162	0.219092	0.160496	0.191781	4.90798e-05	0.671509		0.0278282	0.136785	0.055	0.00150936	0
P51957	0.290357	0.827534	0.386338	0.485432	4.90798e-05	0.677742	0.402182	0.852172	0.965546	0.79	0.589298	0
A6NGR9	0.159806	0.437104	0.508823	0.549576	0.744196	0.890994	0.363911	0.275632	0.169914	0.224	0.000651082	0
Q9BUA3	0.351801	0.541055	0.262122	0.832898	0.941595	0.780172	0.97457	0.93173	0.717791	0.53	0.275874	0
Q2M2H8	0.230497	0.698503	0.914636	0.878397	4.90798e-05	0.846969	0.679564	0.750577	0.313423	0.654	0.41199	0
B5MCY1	0.414682	0.778552	0.795808	0.396282	4.90798e-05	0.265963		0.349104	0.484712	0.376	0.00796734	0
Q9UF56	0.160988	0.47573	0.913944	0.985921	0.594454	0.895755	0.367016	0.785669	0.437006	0.434	0.0179445	0
Q9UL01	0.0527098	0.688589	0.762147	0.642368	4.90798e-05	0.251681	0.438019	0.000883436	0.653693	0.303	0.00805797	0
Q5I0G3	0.0570139	0.468712	0.162276	0.0869211	0.620761	0.256344		0.533399	0.172466	0.155	0.00633685	0
Q8N9Z2	0.23218	0.207362	0.619445	0.465101	0.787387	0.940221	0.514729	0.187436	0.650258	0.262	0.00355821	0
O95825	0.0479035	0.47627	0.092037	0.0597956	4.90798e-05	4.90798e-05	0.0565674	0.484859	0.447117	0.115	0.0557494	0
Q15293	0.0714745	0.862724	0.0253571	0.138019	0.578945	0.576294	0.420814	0.936589	0.882307	0.786	0.626829	0
Q9HB19	0.379129	0.584196	0.643962	0.741792	0.766577	0.392785	0.758036	0.891239	0.74935	0.448	0.0210798	0
Q9ULI4	0.518911	0.950675	0.881815	0.957763	0.831166	0.888393	0.824171	0.816049	0.593816	0.569	0.041317	0
Q63HM2	0.0911958	0.435337	0.505808	0.42618	4.90798e-05	0.349153	0.332858	0.284859	0.200147	0.194	0.00202785	0
A2A3L6	0.120707	0.824687	0.699718	0.673842	0.67308	0.551018	0.12371	0.08	0.466699	0.268	0.0400165	0
Q96EG3	0.849907	0.89065	0.753299	0.913949	0.752933	0.401914	0.981536	0.720344	0.549595	0.464	0.00203186	0
Q9GZV1	0.0731309	0.574086	0.215214	0.0686019	0.819877	0.243681	0.966681	0.54135	0.518773	0.175	0.141393	0
Q9NZN9	0.137659	0.221546	0.718551	0.212981	0.774086	0.798626	0.71666	0.155337	0.264638	0.176	0.0419635	0
Q6ZTW0	0.112408	0.359362	0.768425	0.0373451	0.683877	0.518969		0.319656	0.148564	0.13	0.00102994	0
P22304	0.0395263	0.549399	0.72295	0.712274	4.90798e-05	0.242061		0.35416	0.282356	0.242	0.001472	0
O43683	0.51577	0.724172	0.876477	0.422864	4.90798e-05	0.217031	0.724129	0.90292	0.95892	0.727	0.869811	0
Q5T4W7	0.107397	0.261693	0.836736	0.731409	0.636074	0.983755		0.526479	0.130209	0.192	0.0175946	0
Q8WVX9	0.066113	0.428123	0.544758	0.248641	4.90798e-05	0.267141	0.583466	0.0746503	0.166871	0.276	0.257415	0
Q9NP74	0.506653	0.789104	0.730859	0.396282	0.871706	0.609816	0.664792	0.984049	0.963043	0.427	0.542761	0
Q6JBY9	0.699285	0.902479	0.386338	0.729778	0.960638	0.812466	0.483508	0.955337	0.988859	0.437	0.62801	0
P98153	0.14804	0.648442	0.511838	0.876821	0.715779	0.684957	0.733949	0.177472	0.414724	0.199	0.0131053	0
O60294	0.0491227	0.596712	0.526321	0.595347	4.90798e-05	0.555828	0.977256	0.0271902	0.398037	0.194	0.100705	0
Q9H1X1	0.0387611	0.398429	0.103851	0.119972	4.90798e-05	0.463607		0.164025	0.581791	0.049	0.0755774	0
A0A0U1RQE8	0.0392292	0.527509	0.386338	0.332953	4.90798e-05	4.90798e-05	0.73932	0.53708	0.0608589	0.5	0.0425698	0
Q14094	0.51225	0.12054	0.184371	0.208089	4.90798e-05	4.90798e-05	0.856148	0.278479	0.450258	0.038	0.0119993	0
Q9BYV6	0.602936	0.598675	0.53161	0.753533	0.855706	0.823706	0.695174	0.208982	0.501693	0.594	0.0183902	0
P61587	0.169989	0.197497	0.474074	0.364971	4.90798e-05	0.391706		0.743902	0.910037	0.132	0.298113	0
Q8IW00	0.101179	0.141595	0.18877	0.197271	4.90798e-05	0.810748	0.749056	0.049865	0.251387	0.062	0.00983479	0
Q9NUD7	0.0467159	0.162454	0.454303	0.221516	4.90798e-05	0.36108	0.6047	0.0348957	0.51892	0.174	0.0132171	0
Q6IMI6	0.0576979	0.264442	0.43374	0.181996	4.90798e-05	4.90798e-05		0.414675	0.652712	0.163	0.14846	0
Q86YL7	0.140844	0.311853	0.18012	0.210535	0.572613	0.782479		0.496933	0.0202209	0.127	0.00841691	0
P10451	0.0650902	0.484564	0.386338	0.695967	0.946798	0.86454	0.79723	0.944098	0.984933	0.606	0.605529	0
Q86SF2	0.100026	0.906552	0.471455	0.603283	4.90798e-05	0.433521	0.878053	0.0712638	0.712834	0.358	0.0043769	0
Q8TDL5	0.251291	0.209129	0.40952	0.0930093	4.90798e-05	4.90798e-05		0.647018	0.0798037	0.251	0.161727	0
P0DKL9	0.0424825	0.26616	0.574811	0.786747	0.856442	4.90798e-05		0.574724	0.440883	0.172	0.0313394	0
Q96RQ9	0.0721779	0.62827	0.599476	0.306534	0.66292	0.654675		0.0354356	0.324712	0.113	0.0846239	0
A4FU69	0.0815514	0.860025	0.697939	0.168732	0.592098	0.208982		0.432196	0.694282	0.401	0.0540788	0
P59047	0.230549	0.488098	0.367308	0.479996	4.90798e-05	0.494479		0.0448098	0.0133988	0.227	0.166819	0
Q9BY67	0.438322	0.304344	0.587267	0.237552	4.90798e-05	0.834601	0.267394	0.685693	0.401521	0.419	0.180881	0
P19419	0.600945	0.637252	0.901587	0.767667	0.891975	0.918282	0.546202	0.901742	0.824049	0.695	0.235712	0
Q96NZ1	0.703594	0.556368	0.95502	0.824364	4.90798e-05	0.578552	0.734033	0.782282	0.274798	0.412	0.00950568	0
Q13630	0.024427	0.639362	0.865751	0.436236	4.90798e-05	4.90798e-05	0.705497	0.553374	0.741399	0.236	0.695364	0
Q5JXX7	0.0974771	0.0200245	0.681034	0.0490324	0.851288	0.95789	0.733697	0.318724	0.132368	0.054	0.0010059	0
O75400	0.977671	0.805399	0.991399	0.860785	0.784491	0.949693	0.973479	0.989055	0.995534	0.911	0.765969	0
Q9BXR0	0.0264592	0.364859	0.30997	0.297293	4.90798e-05	4.90798e-05	0.414687	0.653546	0.372859	0.154	0.0426691	0
Q8NA58	0.126712	0.426012	0.686274	0.281311	4.90798e-05	0.239215		0.415706	0.125546	0.047	0.0255808	0
Q6ZUB1	0.539581	0.878724	0.919282	0.870352	0.571926	0.412074		0.681276	0.256393	0.472	0.00408611	0
P0C864	0.0649116	0.129325	0.704513	0.174114	0.841227	0.716025		0.349595	0.0137423	0.196	0.00086146	0
Q495A1	0.111144	0.266847	0.482576	0.418189	4.90798e-05	0.526135		0.312344	0.293448	0.045	0.0250988	0
O00592	0.319714	0.222626	0.880382	0.694118	0.624344	0.794405	0.934872	0.832393	0.797006	0.6	0.550247	0
Q9NQL9	0.393292	0.389497	0.931541	0.712274	0.705227	0.858945		0.917153	0.827288	0.39	0.146746	0
Q13084	0.0283929	0.353129	0.226682	0.144434	0.774086	0.331975	0.611162	0.322847	0.722209	0.455	0.0373026	0
P46695	0.192571	0.0247853	0.415254	0.605566	0.706307	0.598577		0.120982	0.277006	0.142	0.0148753	0
Q96FE7	0.119076	0.413988	0.523059	0.811698	0.521571	0.325546		0.22881	0.287755	0.184	0.0132987	0
Q96MR9	0.6887	0.76638	0.215214	0.483094	4.90798e-05	0.207166	0.387579	0.292172	0.855755	0.401	0.144975	0
P59095	0.0843801	0.465521	0.47966	0.208089	4.90798e-05	0.47362		0.0952147	0.112687	0.106	0.556039	0
Q9H3P7	0.460842	0.761865	0.992289	0.922538	0.736098	0.972859	0.974066	0.992196	0.996908	0.713	0.794929	0
A6NMN3	0.114657	0.180172	0.421383	0.615677	0.875828	0.766037		0.360883	0.255313	0.14	0.00145336	0
P50553	0.651538	0.363583	0.993377	0.584692	0.876123	0.943362		0.874356	0.66081	0.313	0.101264	0
P07998	0.0818201	0.146601	0.67189	0.603283	4.90798e-05	0.793472	0.202937	0.000981595	0.264785	0.113	0.0709406	0
Q9NXH9	0.0779269	0.513914	0.383421	0.506578	0.664049	0.441325	0.199748	0.0303804	0.452564	0.509	0.0782084	0
P32298	0.784542	0.807755	0.0736988	0.477223	4.90798e-05	0.653644	0.917919	0.22081	0.939926	0.279	0.144035	0
Q96NB3	0.298884	0.696736	0.143394	0.336541	0.954503	0.693546	0.134201	0.888736	0.867337	0.358	0.0618446	0
Q7Z745	0.144625	0.408442	0.459345	0.168732	4.90798e-05	0.335706		0.527215	0.095411	0.423	0.422469	0
A1L1A6	0.173252	0.0915828	0.272601	0.290552	0.543951	0.736736	0.042971	0.409374	0.162798	0.081	0.0353505	0
Q68BL8	0.148906	0.522699	0.83377	0.630626	4.90798e-05	0.510822	0.602182	0.469546	0.255264	0.303	0.0827662	0
O95376	0.409929	0.285104	0.471455	0.45624	0.672491	0.521914	0.415527	0.120785	0.41011	0.446	0.250833	0
A6NC57	0.711125	0.775117	0.520587	0.133779	4.90798e-05	0.511607		0.143067	0.691632	0.4	0.132032	0
Q86VD1	0.143841	0.703951	0.662894	0.374647	4.90798e-05	0.376442		0.0986994	0.76854	0.284	0.0159356	0
Q13190	0.078513	0.282012	0.465721	0.402153	4.90798e-05	0.562945	0.616618	0.614724	0.584147	0.551	0.240085	0
Q8NA56	0.0757076	0.406037	0.324057	0.0490324	0.682356	0.278184		0.247313	0.547043	0.171	0.103399	0
O15069	0.443461	0.547926	0.669517	0.848174	0.947975	0.757742	0.450189	0.105472	0.102331	0.483	0.0313744	0
Q92674	0.107651	0.515288	0.859177	0.32257	0.644908	0.239362	0.692992	0.43573	0.588663	0.145	0.0436032	0
Q5VWK5	0.119794	0.448147	0.747121	0.436236	4.90798e-05	0.257423		0.109988	0.276761	0.275	0.00627862	0
A6NC86	0.137344	0.122945	0.18877	0.529354	4.90798e-05	0.612515	0.701469	0.166626	0.240196	0.134	0.0854715	0
Q9BR26	0.0576486	0.141153	0.539568	0.537671	4.90798e-05	0.858748		0.334037	0.0291043	0.203	0.000741217	0
Q99727	0.0584707	0.0976687	0.0849686	0.031746	4.90798e-05	0.491877		0.0266012	0.323239	0.056	0.00119026	0
P50748	0.0932671	0.543558	0.53418	0.251576	4.90798e-05	0.283092	0.357365	0.504442	0.296196	0.488	0.427581	0
Q9BXT4	0.645663	0.71789	0.745341	0.654925	0.631018	0.246086		0.101301	0.379828	0.411	0.016657	0
A4GXA9	0.0757407	0.204613	0.35322	0.582409	0.744589	0.792442		0.159706	0.0950184	0.168	0.00193251	0
Q9BVG4	0.141765	0.956123	0.177698	0.0850728	0.850307	0.847166	0.707176	0.501301	0.567656	0.284	0.220575	0
O75143	0.280085	0.460859	0.792744	0.758969	4.90798e-05	0.655951	0.184138	0.747975	0.395288	0.406	0.276362	0
O43741	0.287831	0.539926	0.211062	0.186943	0.815264	0.361276	0.815443	0.841865	0.89281	0.623	0.324152	0
O60894	0.0547101	0.0229202	0.0250606	0.139704	4.90798e-05	0.645497	0.473185	0.283092	0.402258	0.009	0.00937429	0
Q6P093	0.0324173	0.256736	0.275073	0.166286	4.90798e-05	0.294528		0.463607	0.145963	0.032	0.00589044	0
Q9Y6C2	0.511685	0.980712	0.909298	0.845129	4.90798e-05	0.903755		0.649129	0.415902	0.611	0.083221	0
Q9NVD7	0.959921	0.385718	0.0562009	0.312677	0.747632	0.492761	0.282669	0.842552	0.758331	0.594	0.777701	0
Q99972	0.141892	0.445988	0.54807	0.698576	4.90798e-05	4.90798e-05		0.453497	0.239264	0.304	0.0264283	0
P00813	0.0276439	0.522847	0.13939	0.0558817	4.90798e-05	4.90798e-05	0.817037	0.801129	0.631706	0.279	0.827124	0
Q6WRX3	0.115029	0.168393	0.215214	0.148619	4.90798e-05	4.90798e-05	0.268149	0.578552	0.496589	0.252	0.0310297	0
Q9P2E7	0.83933	0.921472	0.830656	0.76234	4.90798e-05	0.36211	0.482753	0.535607	0.382724	0.621	0.0178097	0
Q96GV9	0.114106	0.393865	0.315259	0.635573	0.77119	4.90798e-05		0.904933	0.933104	0.307	0.569042	0
Q8WVE6	0.0924114	0.292663	0.728684	0.709285	0.767362	0.709448		0.262626	0.0715092	0.171	0.00550691	0
Q7RTS6	0.0654017	0.178994	0.766695	0.312677	0.515239	0.788172		0.198969	0.0512883	0.087	0.00145022	0
Q6ZSR6	0.0689984	0.0857914	0.134546	0.15835	4.90798e-05	4.90798e-05		0.487117	0.122748	0.057	0.000531224	0
Q8NEW0	0.0374028	0.538258	0.665019	0.880789	4.90798e-05	0.849521	0.201511	0.573644	0.22184	0.152	0.00053005	0
P47211	0.104573	0.145718	0.38965	0.377854	4.90798e-05	0.778061		0.144933	0.129031	0.036	0.00121711	0
O60784	0.525069	0.486675	0.679205	0.584692	0.734184	0.306896	0.544775	0.876417	0.839607	0.666	0.84225	0
Q49SQ1	0.215363	0.0840736	0.275073	0.0180474	4.90798e-05	0.77335		0.250601	0.128933	0.059	0.0462505	0
Q9Y330	0.4369	0.710675	0.574811	0.685856	4.90798e-05	0.881767		0.0194847	0.242454	0.248	0.0116196	0
Q96P71	0.112733	0.369521	0.526321	0.239889	4.90798e-05	0.711362	0.665632	0.505374	0.0453006	0.149	0.00475892	0
Q02383	0.352805	0.989595	0.920073	0.592411	0.85919	0.243877		0.77227	0.74616	0.558	0.0267943	0
Q9UJ68	0.0671739	0.772957	0.683802	0.569689	4.90798e-05	4.90798e-05	0.879144	0.496491	0.410405	0.265	0.00395227	0
Q96JM7	0.752509	0.799215	0.393011	0.750598	4.90798e-05	0.285546	0.786907	0.0872638	0.612712	0.624	0.033657	0
Q9H611	0.157681	0.491337	0.587267	0.383779	0.54081	0.553276	0.765086	0.0368098	0.048	0.256	0.0207751	0
Q6ZSG2	0.293555	0.395534	0.517671	0.255055	0.62984	4.90798e-05		0.459877	0.596564	0.266	0.0502819	0
Q9Y534	0.836646	0.246233	0.262122	0.783105	0.930552	0.754847	0.311372	0.779975	0.774086	0.313	0.496505	0
A5X5Y0	0.0784497	0.247509	0.681034	0.453305	4.90798e-05	4.90798e-05		0.642405	0.108613	0.032	0.0259178	0
Q7Z7G2	0.268838	0.435632	0.107953	0.00945858	0.957252	0.798626		0.396319	0.513718	0.11	0.210784	0
P40426	0.979386	0.888	0.988434	0.890248	0.61811	0.70773	0.929501	0.878331	0.807018	0.626	0.58373	0
P02042	0.691813	0.539043	0.0911472	0.119972	4.90798e-05	4.90798e-05	0.847167	0.823804	0.739092	0.264	0.907325	0
Q8N7X4	0.606437	0.769276	0.799071	0.857197	0.874061	0.23308		0.488982	0.667926	0.224	0.0102233	0
Q6UX06	0.0935325	0.768442	0.969156	0.964558	4.90798e-05	0.770945		0.84	0.755092	0.328	0.0513775	0
P01732	0.197333	0.0970307	0.490979	0.287182	4.90798e-05	0.878724		0.211337	0.139288	0.066	0.0164237	0
Q9NTN3	0.0325001	0.342724	0.226682	0.106382	4.90798e-05	4.90798e-05		0.75573	0.0721472	0.062	0.0119014	0
Q9UMQ3	0.448107	0.167362	0.213287	0.174114	0.850061	0.497374	0.0202266	0.051681	0.521669	0.221	0.0512203	0
O43772	0.0341035	0.675681	0.35584	0.418189	4.90798e-05	0.39573	0.0934117	0.414528	0.517153	0.167	0.0798603	0
Q4LEZ3	0.087851	0.108613	0.0849686	0.229669	0.780859	0.367755	0.866387	0.18238	0.561963	0.126	0.00220326	0
O95822	0.0360775	0.629448	0.53418	0.315612	4.90798e-05	0.30611		0.0419141	0.333448	0.088	0.0114347	0
Q96NY7	0.226192	0.991166	0.358707	0.876821	0.914356	0.896344		0.606773	0.830135	0.537	0.211895	0
P16930	0.220164	0.714258	0.544758	0.615677	4.90798e-05	4.90798e-05	0.633991	0.213546	0.660025	0.206	0.466976	0
Q14994	0.736941	0.147681	0.370866	0.735377	4.90798e-05	0.713767	0.155266	0.00672393	0.183509	0.075	0.220567	0
Q9H0R1	0.0983519	0.431755	0.626464	0.163786	4.90798e-05	0.318724		0.102479	0.15892	0.146	0.0378518	0
Q96DL1	0.0526145	0.414135	0.456824	0.23516	4.90798e-05	0.265374		0.262675	0.0670429	0.222	0.016148	0
Q7Z7M8	0.0741148	0.255951	0.783945	0.637965	4.90798e-05	0.860221		0.331436	0.235926	0.107	0.0124373	0
Q8WVE0	0.0336008	0.169521	0.141367	0.00994781	4.90798e-05	4.90798e-05	0.162484	0.262037	0.584638	0.024	0.314911	0
Q17R60	0.286036	0.523043	0.490979	0.485432	0.632883	0.225227		0.155975	0.295755	0.284	0.0977866	0
O60383	0.117602	0.398969	0.688696	0.737389	4.90798e-05	0.233669		0.587632	0.61816	0.26	0.0958489	0
P27540	0.918505	0.823558	0.957936	0.871766	0.773939	0.744589	0.888124	0.758822	0.650356	0.899	0.391545	0
Q9Y4D7	0.510704	0.683583	0.77579	0.691835	4.90798e-05	0.435239		0.0306258	0.299681	0.496	0.0157729	0
Q02487	0.581717	0.790135	0.711334	0.76234	4.90798e-05	0.370552		0.634994	0.78346	0.533	0.0775909	0
P07738	0.0391775	0.470969	0.233948	0.113775	0.536245	4.90798e-05	0.987159	0.771485	0.615558	0.182	0.619602	0
Q9UET6	0.0879092	0.342233	0.53161	0.640194	0.566479	0.507337	0.2329	0.595436	0.664	0.233	0.400357	0
A6NHY2	0.108666	0.688687	0.415254	0.015112	4.90798e-05	0.497816		0.491583	0.34346	0.179	0.0184319	0
Q96LB1	0.163851	0.078773	0.208937	0.0254947	4.90798e-05	0.801571		0.405791	0.0204663	0.044	0.0189497	0
Q13228	0.165962	0.85011	0.177698	0.257339	4.90798e-05	4.90798e-05	0.832396	0.454675	0.689227	0.36	0.466791	0
Q8TC71	0.442526	0.368883	0.574811	0.411339	4.90798e-05	0.611534		0.363337	0.461939	0.165	0.0213588	0
Q01658	0.820815	0.121571	0.867777	0.208089	0.845546	0.943558	0.96987	0.858405	0.88319	0.249	0.377105	0
Q5JV73	0.407659	0.784638	0.997825	0.752229	0.542675	0.521374		0.857276	0.907534	0.472	0.209119	0
Q9NPC3	0.420385	0.462233	0.756512	0.948195	4.90798e-05	0.400196		0.714945	0.405791	0.148	0.0537811	0
Q5T2D2	0.187132	0.279755	0.749493	0.678626	4.90798e-05	0.574577		0.065816	0.103755	0.126	0.00949059	0
Q86SR1	0.244537	0.730061	0.47704	0.608013	4.90798e-05	0.405153	0.102308	0.444859	0.559804	0.216	0.0366824	0
Q9BQG2	0.0559294	0.468368	0.0744402	0.224125	4.90798e-05	4.90798e-05		0.521914	0.500908	0.09	0.0692829	0
Q0VDF9	0.566666	0.757006	0.380456	0.315612	4.90798e-05	0.268859		0.284761	0.533791	0.403	0.21709	0
A6NFE2	0.0931179	0.320982	0.130641	0.0661557	4.90798e-05	0.375951		0.156368	0.713178	0.16	0.00634461	0
O60674	0.729223	0.831656	0.554397	0.290552	4.90798e-05	0.272442	0.0610155	0.173791	0.818798	0.633	0.717166	0
Q8N9V7	0.153527	0.896344	0.901587	0.886878	0.657521	0.487117		0.73016	0.733202	0.375	0.0293888	0
Q0P651	0.0316553	0.472491	0.681034	0.174114	4.90798e-05	4.90798e-05	0.177256	0.363288	0.206822	0.052	0.0246787	0
O60928	0.0428019	0.174135	0.277693	0.23516	4.90798e-05	0.347681		0.274798	0.222233	0.029	0.0482697	0
Q9UBE8	0.890905	0.241767	0.975631	0.731409	4.90798e-05	0.825571	0.719261	0.868466	0.756761	0.47	0.0251516	0
O60921	0.237594	0.160344	0.0713262	0.036421	4.90798e-05	0.548761		0.063411	0.341497	0.184	0.0726966	0
Q9UKN8	0.0962677	0.613644	0.358707	0.181996	0.606773	0.331485	0.671339	0.0864785	0.340025	0.598	0.489082	0
Q149N8	0.127261	0.696883	0.254115	0.605566	0.562061	0.306061	0.402602	0.0800491	0.740221	0.429	0.0471389	0
Q9BSM1	0.557642	0.175166	0.121546	0.0913786	4.90798e-05	0.420172	0.320352	0.0134479	0.724221	0.433	0.0619661	0
Q8IWW8	0.0360755	0.356957	0.602195	0.251576	4.90798e-05	0.499779	0.931599	0.513031	0.0773006	0.201	0.142551	0
Q3T8J9	0.534458	0.87519	0.783945	0.875571	0.856638	0.696294	0.882921	0.393031	0.770847	0.533	0.219217	0
P07357	0.287065	0.918528	0.35584	0.753533	4.90798e-05	0.525497		0.293055	0.771583	0.385	0.010653	0
P52945	0.712213	0.415804	0.762147	0.76234	0.888933	0.947485	0.0203105	0.317301	0.368785	0.282	0.00226083	0
Q07283	0.793462	0.955239	0.299244	0.441346	0.95146	0.996417		0.666209	0.613153	0.463	0.0713817	0
A6NM10	0.0355872	0.14189	0.648707	0.100239	0.75789	0.321325		0.418748	0.0366626	0.03	0.000802566	0
Q8N2B8	0.100102	0.246429	0.607039	0.546749	4.90798e-05	0.710037		0.281865	0.0147239	0.151	0.0259604	0
Q5JST6	0.75766	0.862135	0.277693	0.501087	4.90798e-05	0.497325		0.34027	0.857178	0.351	0.186431	0
Q8NAM6	0.539602	0.694724	0.834462	0.595347	4.90798e-05	4.90798e-05		0.558037	0.42881	0.192	0.0171843	0
Q9BTE3	0.163683	0.395632	0.636894	0.414818	4.90798e-05	4.90798e-05	0.383886	0.654282	0.68638	0.493	0.163567	0
O60231	0.871315	0.64216	0.427562	0.673842	0.796761	0.815607	0.0751154	0.225963	0.875779	0.762	0.158803	0
Q8TAM6	0.219163	0.686233	0.267411	0.402153	0.959951	0.684761		0.33016	0.726773	0.207	0.142816	0
Q9H342	0.254783	0.164663	0.505808	0.38117	4.90798e-05	0.362405		0.361325	0.0772515	0.023	0.0203601	0
Q6IV72	0.663924	0.652663	0.110721	0.447869	4.90798e-05	4.90798e-05	0.345447	0.341153	0.743804	0.313	0.00685267	0
Q7Z6L0	0.232071	0.638282	0.691513	0.746738	0.915779	0.867632	0.0508603	0.247166	0.603387	0.391	0.0264991	0
Q8IXB1	0.749811	0.769571	0.665019	0.387204	4.90798e-05	4.90798e-05		0.385129	0.507092	0.507	0.467952	0
P11686	0.0577031	0.119755	0.332262	0.133779	4.90798e-05	0.561423		0.182871	0.0469202	0.062	0.00363659	0
Q15011	0.478027	0.487362	0.971084	0.668732	0.578994	0.834601	0.612002	0.811436	0.484417	0.416	0.00185232	0
Q8TDN2	0.0951294	0.553963	0.332262	0.257339	0.535215	0.298356		0.247706	0.126871	0.083	0.0042196	0
Q9GZP9	0.0324917	0.290552	0.299244	0.0153838	0.522356	0.65654	0.0183802	0.399264	0.138454	0.069	0.00233951	0
Q14184	0.897688	0.796368	0.611537	0.882801	0.712098	0.832049		0.410405	0.811975	0.242	0.103334	0
Q7Z6Z6	0.0395759	0.279166	0.35322	0.377854	4.90798e-05	4.90798e-05		0.543117	0.0803926	0.029	0.0015354	0
Q86VZ1	0.0908454	0.0539387	0.40952	0.10399	0.55681	0.84211		0.686037	0.419632	0.044	0.0293658	0
Q86Y26	0.450642	0.948712	0.741585	0.867254	0.782184	0.763436		0.487362	0.37438	0.458	0.107111	0
Q96JS3	0.346499	0.641227	0.72295	0.32257	4.90798e-05	0.286528	0.662778	0.289865	0.656736	0.289	0.0539602	0
Q13255	0.244405	0.670479	0.96021	0.671233	0.647018	0.513031	0.700965	0.659926	0.354896	0.436	0.00466034	0
Q9BSE2	0.0515996	0.248785	0.312293	0.823168	0.823656	0.646282	0.409736	0.217963	0.251239	0.09	0.00147699	0
Q13224	0.265708	0.935804	0.873313	0.810067	4.90798e-05	0.240834		0.60962	0.684417	0.594	0.220846	0
P20936	0.766077	0.870675	0.815234	0.89215	4.90798e-05	0.741497		0.672834	0.585472	0.392	0.441812	0
Q99608	0.79462	0.174331	0.919282	0.71646	0.842945	0.875975	0.0974402	0.601374	0.362307	0.308	0.0328796	0
Q6ZP80	0.0473859	0.229252	0.358707	0.148619	4.90798e-05	0.800834	0.816282	0.371534	0.00166871	0.021	0.145472	0
Q8NDC4	0.766513	0.992834	0.577431	0.718743	4.90798e-05	4.90798e-05		0.716761	0.468123	0.284	0.721929	0
Q9NX52	0.0252586	0.332172	0.360981	0.121657	0.608785	0.648491		0.540859	0.0789693	0.051	0.0154833	0
Q99707	0.0909112	0.902429	0.304928	0.509078	4.90798e-05	0.23681	0.036089	0.116663	0.716221	0.572	0.888358	0
Q92858	0.498346	0.587779	0.891553	0.698576	0.851534	0.885301		0.615264	0.411583	0.507	0.00878641	0
Q9NZU7	0.0941829	0.892761	0.720775	0.856327	0.887656	0.935902		0.49173	0.73919	0.382	0.0542089	0
Q5VZL5	0.804638	0.798086	0.91078	0.630626	0.54611	0.414969	0.920772	0.882258	0.964712	0.765	0.180292	0
Q16513	0.920203	0.678626	0.55756	0.535225	4.90798e-05	0.605006	0.424507	0.931337	0.982037	0.798	0.827008	0
Q4ADV7	0.125624	0.662037	0.646384	0.537671	0.598626	0.358135		0.0723436	0.443877	0.301	0.367747	0
Q7Z2X4	0.0697892	0.0709693	0.0562009	0.0569689	0.662479	0.43146	0.0577423	0.256196	0.45973	0.059	0.0304172	0
Q8NE63	0.479328	0.502086	0.324057	0.345075	0.691975	0.245546		0.262331	0.31362	0.194	0.0179719	0
Q8NFU7	0.450468	0.914699	0.891553	0.779626	0.556515	0.639656	0.52371	0.601423	0.408245	0.53	0.154335	0
Q8WTQ4	0.0434266	0.563975	0.191093	0.361763	0.830773	0.569423		0.280883	0.573791	0.209	0.0163027	0
Q9H967	0.114686	0.623117	0.505808	0.682268	0.579779	0.483583	0.982459	0.155583	0.515436	0.431	0.128735	0
Q8NG31	0.418881	0.885399	0.762147	0.433083	0.544245	0.330945	0.583214	0.895656	0.915779	0.578	0.342785	0
Q96I15	0.035928	0.675485	0.657901	0.574364	4.90798e-05	4.90798e-05	0.421737	0.214822	0.574871	0.328	0.0623263	0
Q8TBZ9	0.0307052	0.109644	0.0726608	0.0030985	4.90798e-05	4.90798e-05	0.241041	0.677497	0.321669	0.072	0.00239826	0
Q17RD7	0.255031	0.803583	0.653354	0.479996	4.90798e-05	0.528883	0.0390264	0.0624294	0.585423	0.269	0.0664876	0
P42857	0.0711362	0.160245	0.10647	0.139704	0.669988	0.788466	0.314981	0.00834356	0.697325	0.045	0.0244119	0
Q99801	0.344082	0.383018	0.54807	0.637965	0.890601	0.944491		0.883975	0.861153	0.424	0.0634874	0
A0AVK6	0.522399	0.749252	0.94894	0.743422	0.525742	4.90798e-05	0.26026	0.915681	0.943706	0.579	0.618782	0
A8MZ25	0.0974779	0.731337	0.30997	0.479996	0.925742	0.653252		0.463951	0.477399	0.259	0.0248075	0
Q9BXP8	0.0798903	0.855656	0.653354	0.764134	4.90798e-05	0.307239	0.0954259	0.0180613	0.476074	0.359	0.00732409	0
Q92546	0.0760523	0.24535	0.446196	0.326375	4.90798e-05	0.764172	0.238355	0.103362	0.209031	0.125	0.0595405	0
Q8WVD5	0.0652878	0.146258	0.35584	0.097195	4.90798e-05	4.90798e-05	0.306169	0.276761	0.576982	0.056	0.124402	0
Q86V24	0.0357094	0.401669	0.168158	0.251576	0.759853	0.287117		0.660123	0.103656	0.032	0.000563712	0
Q9H7X2	0.0551127	0.596074	0.0544709	0.01995	0.935313	0.982086		0.308123	0.797497	0.073	0.0107843	0
Q13616	0.971671	0.682798	0.896199	0.587356	4.90798e-05	0.226847	0.715736	0.607313	0.73865	0.74	0.54315	0
Q5T442	0.21448	0.546847	0.662894	0.621385	0.743951	0.955043		0.10081	0.0540368	0.188	0.000910887	0
Q6GTS8	0.0298832	0.340515	0.494093	0.156121	4.90798e-05	0.383067		0.668172	0.0373497	0.147	0.00105824	0
Q96BF3	0.154079	0.522552	0.892245	0.800826	0.837644	0.622626		0.90773	0.680736	0.227	0.153167	0
Q9NP56	0.0836864	0.435534	0.482576	0.745108	0.665423	0.234601	0.155099	0.0297914	0.262528	0.099	0.119689	0
O15482	0.198814	0.177816	0.259453	0.644597	0.674307	0.772319		0.0739141	0.354847	0.108	0.0423735	0
Q5T5S1	0.0595166	0.328442	0.13939	0.232496	0.609767	0.322454		0.592736	0.402552	0.279	0.0455619	0
Q96GM1	0.038023	0.168245	0.53418	0.661339	0.753227	0.576196	0.431725	0.123975	0.113227	0.095	0.00248354	0
O76038	0.782986	0.487706	0.0350947	0.10997	4.90798e-05	4.90798e-05		0.451583	0.753914	0.125	0.537663	0
Q9BYD1	0.0213838	0.144491	0.38965	0.436236	4.90798e-05	4.90798e-05		0.318626	0.408687	0.258	0.00808715	0
Q5TZJ5	0.546459	0.682945	0.799071	0.608013	4.90798e-05	0.545963		0.0785767	0.45065	0.457	0.00875868	0
Q6ZNG2	0.308762	0.326822	0.584005	0.783105	0.697865	0.31146		0.200933	0.133742	0.189	0.0138869	0
Q9NXR7	0.10543	0.380221	0.861302	0.156121	4.90798e-05	4.90798e-05	0.485019	0.494822	0.324859	0.358	0.12203	0
Q16829	0.456858	0.732859	0.819732	0.637965	4.90798e-05	0.720491		0.440491	0.517939	0.328	0.067378	0
O75385	0.780574	0.816147	0.915229	0.950587	0.763387	0.747779	0.547629	0.940663	0.931387	0.775	0.741269	0
Q9H553	0.0277717	0.298061	0.244229	0.345075	4.90798e-05	0.30189	0.00344104	0.426748	0.433865	0.08	0.044189	0
Q9UHY7	0.0322275	0.235632	0.315259	0.00907806	4.90798e-05	0.462135	0.31154	0.318331	0.171779	0.073	0.0995907	0
Q2V2M9	0.847068	0.846577	0.889229	0.947489	0.738994	0.820417		0.807902	0.752344	0.392	0.479807	0
Q9BRQ8	0.0357588	0.713816	0.636894	0.549576	4.90798e-05	0.322748	0.32606	0.353571	0.428663	0.174	0.145127	0
Q8NFH5	0.677061	0.417767	0.855024	0.600946	0.760393	4.90798e-05	0.393957	0.83627	0.883288	0.762	0.811332	0
Q96FN9	0.0271026	0.442012	0.198211	0.38117	4.90798e-05	4.90798e-05	0.650776	0.269055	0.295902	0.023	0.34615	0
O94888	0.29209	0.692466	0.262122	0.393075	4.90798e-05	0.439215	0.387075	0.862282	0.940859	0.796	0.191614	0
Q15773	0.0953644	0.843288	0.95502	0.637965	0.783166	0.784442	0.707595	0.97762	0.953227	0.749	0.875004	0
Q8WU17	0.0654558	0.175853	0.448816	0.176832	0.678233	0.33227		0.228221	0.161963	0.082	0.00388367	0
Q8N0Z2	0.179923	0.875534	0.835895	0.351924	0.859583	0.304736		0.631067	0.767166	0.31	0.0405167	0
P57071	0.472176	0.850847	0.953438	0.743422	0.588564	0.64638	0.801511	0.680982	0.536883	0.565	0.0177238	0
Q9Y232	0.397072	0.772515	0.716277	0.473853	0.792883	4.90798e-05	0.954427	0.82773	0.871558	0.619	0.78468	0
Q13571	0.0613509	0.0231656	0.439968	0.106382	0.705276	0.555681	0.179102	0.573939	0.478086	0.048	0.033899	0
Q9NYJ7	0.263498	0.750184	0.499679	0.961731	4.90798e-05	0.751902	0.333445	0.647313	0.340957	0.416	0.00273845	0
Q8N3C7	0.535667	0.897816	0.77579	0.842683	4.90798e-05	0.55892	0.817457	0.568294	0.688982	0.554	0.360575	0
Q8NFX7	0.10063	0.319558	0.304928	0.1278	4.90798e-05	4.90798e-05		0.468368	0.291975	0.087	0.0823431	0
Q15031	0.0414554	0.50292	0.511838	0.830017	4.90798e-05	4.90798e-05	0.0913135	0.341006	0.517301	0.415	0.0146372	0
P26440	0.0214204	0.868564	0.587267	0.202707	4.90798e-05	4.90798e-05	0.364499	0.400736	0.65011	0.234	0.00447807	0
Q8IYS5	0.274618	0.155534	0.811033	0.429822	0.819975	0.352933		0.280442	0.0912883	0.209	0.00204675	0
Q86VW2	0.449358	0.873178	0.859177	0.698576	0.652761	0.866012	0.967772	0.547583	0.674552	0.284	0.149081	0
Q96H20	0.437167	0.573988	0.0780485	0.0534355	4.90798e-05	0.444025	0.0274444	0.120883	0.68584	0.215	0.235684	0
Q9BYZ8	0.763243	0.314994	0.749493	0.453305	4.90798e-05	0.644957		0.602699	0.499485	0.04	0.291586	0
Q9BQ13	0.099045	0.177178	0.213287	0.45624	4.90798e-05	4.90798e-05		0.365399	0.599166	0.056	0.0177833	0
Q9NQR4	0.0209292	0.323828	0.401364	0.306534	4.90798e-05	4.90798e-05	0.277801	0.69389	0.581301	0.175	0.867316	0
Q96M42	0.0998827	0.182479	0.327221	0.348717	4.90798e-05	0.782233		0.0678773	0.00520245	0.106	0.0159348	0
Q8NDZ4	0.0479905	0.431067	0.0874895	0.200641	4.90798e-05	0.611779		0.150675	0.711313	0.1	0.280266	0
Q9NQS1	0.141223	0.993718	0.896199	0.99402	0.938798	0.928	0.582291	0.971534	0.937325	0.602	0.0976598	0
P52797	0.121086	0.612957	0.928674	0.769243	4.90798e-05	0.841374		0.735166	0.371092	0.08	0.0129828	0
Q13115	0.434132	0.372859	0.468835	0.72793	4.90798e-05	0.386258	0.682921	0.706699	0.583804	0.148	0.209239	0
P21549	0.0349772	0.645497	0.623845	0.0832246	4.90798e-05	0.327117	0.826689	0.452417	0.408638	0.095	0.118555	0
Q5THR3	0.284122	0.817718	0.55756	0.755599	4.90798e-05	0.407902	0.311876	0.0703804	0.847607	0.422	0.166947	0
Q8WWX0	0.0678841	0.154748	0.386338	0.0636551	4.90798e-05	4.90798e-05	0.231725	0.607509	0.191067	0.072	0.0141408	0
A0AVT1	0.585341	0.632883	0.374079	0.354697	4.90798e-05	0.215951	0.0109106	0.244957	0.602209	0.619	0.317076	0
Q9Y5Y0	0.0370893	0.442552	0.54807	0.494292	0.702479	0.241129	0.0275283	0.392687	0.459239	0.249	0.00279381	0
Q7RTX1	0.152717	0.360344	0.542336	0.257339	4.90798e-05	0.482945		0.544491	0.00839264	0.084	0.00829017	0
Q16572	0.0637399	0.201718	0.474074	0.633072	0.665276	0.709153		0.144589	0.0610552	0.124	0.00118354	0
Q6UXG8	0.281243	0.479902	0.347783	0.745108	4.90798e-05	0.574577	0.232984	0.145669	0.101693	0.154	0.000997671	0
Q8TDY8	0.448834	0.773644	0.791063	0.644597	0.600687	0.646577	0.454133	0.00225767	0.454135	0.578	0.0243174	0
Q7Z6W1	0.101069	0.167264	0.133113	0.0901283	4.90798e-05	0.635288		0.229644	0.304049	0.048	0.0269414	0
O75916	0.259155	0.597301	0.696061	0.785008	0.54508	0.390675	0.484431	0.187337	0.551706	0.382	0.0205753	0
Q99884	0.0746928	0.370209	0.5714	0.698576	4.90798e-05	0.503018		0.554454	0.0302331	0.145	0.00558746	0
Q96AY3	0.172335	0.959411	0.873313	0.779626	0.67308	0.464933	0.757533	0.581644	0.355436	0.43	0.0156902	0
Q7L211	0.0257705	0.221399	0.565963	0.121657	4.90798e-05	0.653939	0.431977	0.210748	0.0434847	0.04	0.00191129	0
Q68D42	0.0841382	0.36535	0.517671	0.707382	4.90798e-05	0.451387	0.698867	0.0831411	0.116859	0.078	0.000855454	0
B3EWF7	0.138552	0.933301	0.883743	0.970591	0.829448	0.966233		0.774724	0.425669	0.545	0.00977876	0
Q92851	0.0948426	0.411975	0.917355	0.248641	4.90798e-05	4.90798e-05	0.550063	0.695362	0.777227	0.236	0.0612087	0
Q00G26	0.218308	0.237497	0.186545	0.262503	4.90798e-05	0.259681		0.160982	0.723141	0.16	0.104589	0
Q9NXW9	0.0342113	0.251485	0.0780485	0.603283	4.90798e-05	0.335509		0.126724	0.815607	0.083	0.0113766	0
Q96T25	0.860401	0.791755	0.969502	0.955045	4.90798e-05	0.952196	0.301637	0.895018	0.664442	0.565	0.0345391	0
Q13530	0.111252	0.161325	0.55756	0.197271	4.90798e-05	0.375166		0.247853	0.327264	0.105	0.0201841	0
Q8N6Q3	0.133959	0.48108	0.657901	0.695967	4.90798e-05	0.666847		0.549693	0.0175215	0.211	0.0362124	0
Q8IZW8	0.532975	0.490896	0.911176	0.832898	4.90798e-05	0.592442		0.923632	0.828123	0.545	0.316185	0
P00750	0.214303	0.650601	0.760121	0.870896	4.90798e-05	0.215902	0.289383	0.174675	0.414871	0.353	0.00136581	0
Q6J272	0.0559935	0.464049	0.648707	0.561155	4.90798e-05	0.289571		0.418503	0.226945	0.245	0.00455822	0
Q8N377	0.161818	0.0284172	0.927537	0.824364	0.918331	0.984687		0.749153	0.223509	0.412	0.000481963	0
Q96EG1	0.0582305	0.815755	0.762147	0.857197	4.90798e-05	4.90798e-05		0.45227	0.45016	0.363	0.0139305	0
P40261	0.0400588	0.315239	0.0837823	0.141933	4.90798e-05	4.90798e-05	0.638943	0.64373	0.461448	0.129	0.692607	0
Q96IV6	0.0288986	0.208687	0.160496	0.148619	4.90798e-05	4.90798e-05		0.556123	0.275583	0.026	0.0122003	0
O95858	0.0498326	0.232687	0.0818052	0.174114	4.90798e-05	0.236074	0.193873	0.332417	0.53438	0.02	0.0764925	0
P28330	0.0217534	0.813742	0.616677	0.405034	4.90798e-05	0.295411		0.258405	0.692123	0.144	0.00909117	0
Q9BXL5	0.302036	0.531092	0.184371	0.348717	0.960638	0.518577		0.951264	0.880049	0.524	0.799319	0
O95947	0.438921	0.595288	0.819732	0.805012	4.90798e-05	0.719755	0.480067	0.478724	0.313571	0.389	0.00701084	0
O96006	0.166914	0.485644	0.520587	0.485432	4.90798e-05	0.224196		0.192393	0.358577	0.397	0.373533	0
Q5H8A3	0.214679	0.108663	0.377638	0.0402261	4.90798e-05	4.90798e-05		0.405497	0.0956564	0.063	0.0060818	0
P09958	0.499328	0.797742	0.852355	0.781583	0.584049	0.661006	0.285019	0.234503	0.402012	0.569	0.00484594	0
Q96RD6	0.164766	0.395436	0.329692	0.635573	4.90798e-05	0.845006	0.641964	0.277104	0.0127117	0.245	0.0102163	0
Q9NYP8	0.0634877	0.0985031	0.468835	0.357904	4.90798e-05	4.90798e-05		0.511264	0.499092	0.024	0.116829	0
O14683	0.0239237	0.163583	0.123078	0.00543596	0.524466	0.822773	0.887117	0.698798	0.45762	0.076	0.0691268	0
Q8N9P0	0.132877	0.561276	0.781721	0.880083	0.821742	0.929571		0.603288	0.243337	0.436	0.00773769	0
Q02556	0.639495	0.60746	0.660422	0.339802	4.90798e-05	4.90798e-05	0.240621	0.307534	0.611239	0.274	0.0301864	0
Q5VWC8	0.0263673	0.0353374	0.170382	0.32257	4.90798e-05	4.90798e-05		0.63519	0.138994	0.062	0.00237298	0
Q96KN8	0.0604773	0.505963	0.424003	0.342792	0.844761	0.375656		0.382822	0.0762209	0.137	0.00235886	0
Q9BWH2	0.0336099	0.776049	0.215214	0.0886062	4.90798e-05	0.414528		0.802356	0.598086	0.179	0.0315704	0
Q92743	0.245216	0.756368	0.584005	0.676125	4.90798e-05	0.383755	0.181956	0.121816	0.477693	0.389	0.056449	0
Q9BZZ2	0.319439	0.704982	0.697939	0.630626	4.90798e-05	0.356761		0.328785	0.236761	0.512	0.0743285	0
Q99932	0.0996715	0.876515	0.976669	0.99663	0.817767	0.918577		0.927018	0.710479	0.434	0.0156748	0
P10323	0.505743	0.444761	0.908606	0.877419	0.804908	0.887166		0.755092	0.22881	0.369	0.0684299	0
Q8WVB6	0.187404	0.710969	0.821561	0.695967	0.687804	0.791853	0.386655	0.488589	0.656933	0.54	0.072827	0
Q9H816	0.0790216	0.352736	0.626464	0.38117	4.90798e-05	4.90798e-05	0.901469	0.417374	0.207313	0.089	0.00535292	0
A6NH13	0.234291	0.534282	0.876477	0.764134	0.960638	4.90798e-05		0.643877	0.211877	0.257	0.0957625	0
P18850	0.557505	0.456245	0.892245	0.374647	4.90798e-05	0.656049	0.741502	0.543362	0.368687	0.682	0.184509	0
Q5JUK3	0.140051	0.683387	0.660422	0.739509	0.585472	0.414086		0.0222331	0.273325	0.178	0.00381293	0
O43462	0.0307386	0.284957	0.934852	0.168732	4.90798e-05	0.733202	0.898783	0.71735	0.319902	0.131	0.0103027	0
P59025	0.0574952	0.117644	0.0628738	0.144434	4.90798e-05	4.90798e-05		0.354945	0.547436	0.051	0.00210557	0
P22004	0.176817	0.559706	0.847116	0.603283	0.630184	0.902773	0.71859	0.610552	0.301693	0.266	0.00169214	0
A9Z1Z3	0.155698	0.902626	0.636894	0.687813	4.90798e-05	0.761914		0.264049	0.530012	0.426	0.0125744	0
Q8N1A0	0.359966	0.335166	0.0595126	0.210535	4.90798e-05	0.441031	0.933529	0.355092	0.651975	0.208	0.121715	0
A8K5M9	0.117433	0.15838	0.24156	0.315612	0.923975	0.915877		0.576245	0.664736	0.183	0.022255	0
Q8TEQ0	0.353261	0.840589	0.656122	0.743422	0.605055	0.633325		0.858012	0.832687	0.406	0.225286	0
Q8N9B5	0.183327	0.555926	0.829272	0.827191	0.797202	0.723337	0.602937	0.811779	0.894969	0.49	0.477154	0
Q969S2	0.0456069	0.810699	0.35322	0.769243	4.90798e-05	0.367902	0.223836	0.0723926	0.396368	0.185	0.00333789	0
Q9BY32	0.0266679	0.385227	0.208937	0.336541	4.90798e-05	4.90798e-05	0.550734	0.505325	0.470479	0.178	0.0332845	0
Q16560	0.81994	0.960687	0.0198705	0.221516	0.825129	0.904245	0.95342	0.511804	0.655264	0.353	0.127408	0
Q9UFV1	0.136465	0.264834	0.363897	0.152533	4.90798e-05	0.523387		0.677644	0.423804	0.122	0.105959	0
Q96BV0	0.517569	0.868859	0.786417	0.850022	0.741693	0.612466		0.351804	0.383607	0.373	0.00266617	0
Q7LBE3	0.0462806	0.545865	0.875389	0.623614	4.90798e-05	0.45816	0.50214	0.566528	0.225521	0.284	0.0232102	0
Q9BT17	0.0398482	0.567067	0.35584	0.108067	4.90798e-05	4.90798e-05	0.163324	0.470675	0.201178	0.106	0.393001	0
Q969T4	0.980117	0.225571	0.186545	0.666232	0.84584	0.897276		0.430037	0.591264	0.703	0.162066	0
Q1RMZ1	0.0400372	0.393571	0.198211	0.191781	0.730061	0.604564	0.892824	0.38984	0.351706	0.039	0.00624439	0
Q6ZVQ6	0.34434	0.149742	0.250803	0.0144597	0.677693	4.90798e-05		0.468172	0.138896	0.141	0.000407755	0
Q6NUN9	0.788723	0.950135	0.918244	0.958795	0.567853	0.816933		0.870135	0.592883	0.893	0.131196	0
Q8N6Y0	0.2185	0.714798	0.59394	0.743422	0.802503	0.845546		0.47519	0.374233	0.503	0.027018	0
Q2TAL6	0.145647	0.269153	0.270081	0.59801	0.776589	0.596859		0.331239	0.15416	0.209	0.00189463	0
Q495W5	0.0538249	0.427436	0.275073	0.537671	4.90798e-05	0.448196	0.183634	0.0777423	0.257963	0.092	0.0088504	0
A0A1B0GTI1	0.178744	0.233276	0.804607	0.735377	0.960294	0.746258		0.273178	0.182871	0.5	0.0268624	0
A8MWP6	0.110395	0.281914	0.704513	0.38117	4.90798e-05	4.90798e-05		0.639853	0.110675	0.083	0.00335582	0
Q2TBA0	0.255271	0.482748	0.292966	0.336541	4.90798e-05	0.451485		0.227337	0.367018	0.163	0.050297	0
Q8NA66	0.034756	0.451239	0.758489	0.174114	4.90798e-05	4.90798e-05		0.497718	0.326233	0.132	0.00978296	0
Q1L5Z9	0.223752	0.438086	0.590529	0.70075	0.597595	0.583951	0.348049	0.0151656	0.546356	0.195	0.0678364	0
Q96LD1	0.0695187	0.394699	0.474074	0.411339	4.90798e-05	0.337816		0.0938405	0.222871	0.061	0.0100902	0
Q9UGM6	0.0256628	0.293006	0.113489	0.10399	4.90798e-05	0.331141	0.995552	0.406773	0.431656	0.148	0.356178	0
Q5JXM2	0.0613086	0.612319	0.900104	0.801805	4.90798e-05	0.867288		0.666405	0.358479	0.157	0.00972572	0
P82930	0.0836728	0.181055	0.0628738	0.0169602	0.772368	0.807166	0.103315	0.0373497	0.66184	0.489	0.00747438	0
Q6DN03	0.755231	0.217423	0.442885	0.45972	0.786454	0.968147		0.830675	0.875828	0.341	0.134227	0
Q969J5	0.0716852	0.231951	0.829272	0.61883	4.90798e-05	4.90798e-05		0.507926	0.190822	0.098	0.00291643	0
Q16558	0.0450483	0.0937423	0.660422	0.0850728	4.90798e-05	4.90798e-05		0.62665	0.0933988	0.012	0.0253248	0
Q32M84	0.138004	0.36746	0.246898	0.0306588	4.90798e-05	4.90798e-05	0.969366	0.531632	0.231362	0.109	0.0188841	0
Q6ZVF9	0.385425	0.678037	0.939351	0.760328	0.913521	0.600491	0.889047	0.744049	0.669301	0.512	0.0578906	0
Q96PD2	0.193482	0.706012	0.80782	0.666232	0.531632	0.715288	0.507512	0.91254	0.857914	0.562	0.39621	0
Q12805	0.625473	0.316957	0.87099	0.704773	4.90798e-05	0.262577	0.338145	0.521178	0.409767	0.678	0.04199	0
A0A0J9YXQ4	0.399133	0.99038	0.739657	0.945477	0.666994	0.969227		0.735607	0.304883	0.5	0.014845	0
Q6KF10	0.168866	0.562748	0.730859	0.306534	0.69546	0.853006	0.398321	0.233718	0.325252	0.193	0.00104415	0
Q8TBZ2	0.0479877	0.68692	0.211062	0.447869	0.636172	0.369571	0.930508	0.214626	0.691436	0.297	0.00266796	0
Q96HP8	0.100467	0.0502577	0.236617	0.163786	4.90798e-05	0.850847	0.11901	0.228859	0.149301	0.008	0.037083	0
Q86WI3	0.163157	0.536736	0.660422	0.610622	4.90798e-05	0.500221	0.683005	0.325399	0.0149693	0.378	0.0470524	0
A5PL33	0.435801	0.940172	0.811033	0.943194	0.911509	0.87784	0.146874	0.750969	0.514454	0.448	0.0171152	0
Q96D03	0.0655863	0.180074	0.0189313	0.468526	4.90798e-05	0.613055	0.425766	0.24692	0.329914	0.029	0.00668216	0
P19827	0.41744	0.898699	0.872176	0.411339	4.90798e-05	0.213595	0.846244	0.398037	0.543853	0.514	0.0213084	0
Q8N815	0.102953	0.143706	0.497108	0.0373451	4.90798e-05	0.282847	0.726815	0.418994	0.016589	0.077	0.0345692	0
Q96NU1	0.591496	0.858748	0.704513	0.881822	0.628515	0.753325	0.79337	0.798528	0.751607	0.342	0.14007	0
Q6AI39	0.615235	0.920982	0.984183	0.795608	0.551215	0.670429	0.797818	0.890454	0.764613	0.605	0.0631869	0
B2RXF0	0.0294958	0.672834	0.975631	0.640194	0.677006	0.932859	0.521276	0.886773	0.634896	0.148	0.000487068	0
A8K855	0.0616264	0.569669	0.370866	0.471135	0.550282	4.90798e-05	0.953924	0.337963	0.506012	0.246	0.381979	0
Q8N9X3	0.0765037	0.289816	0.855024	0.218852	0.74027	0.449767		0.517988	0.207509	0.284	0.000621591	0
Q9UP38	0.223219	0.664883	0.980871	0.925038	0.654233	0.731387	0.0230802	0.898061	0.684908	0.215	0.00787173	0
Q03014	0.471913	0.410945	0.809698	0.791259	0.835288	0.908712	0.40898	0.345521	0.275387	0.275	0.0332516	0
Q8IYL2	0.0712024	0.782577	0.611537	0.661339	4.90798e-05	0.552196	0.310449	0.0386258	0.847706	0.22	0.101324	0
P02786	0.0378968	0.870528	0.739657	0.552729	4.90798e-05	4.90798e-05	0.568443	0.884172	0.85173	0.775	0.431551	0
O60315	0.853199	0.913865	0.907716	0.625788	0.774724	0.70611	0.982879	0.987436	0.874798	0.627	0.321641	0
P31025	0.285571	0.336834	0.0184371	0.050174	0.631117	0.553031		0.545227	0.548123	0.061	0.344184	0
Q9UHL9	0.393231	0.861252	0.841876	0.668732	0.544	0.216491	0.777339	0.714699	0.905276	0.604	0.596251	0
Q16853	0.0473254	0.731926	0.739657	0.630626	4.90798e-05	0.36427	0.749811	0.311656	0.20908	0.315	0.236331	0
Q9Y6A9	0.0375169	0.142184	0.482576	0.294466	0.74027	0.720883	0.913219	0.0577178	0.128245	0.085	0.00455512	0
Q9Y3V2	0.0451269	0.155337	0.0495774	0.512503	4.90798e-05	4.90798e-05		0.503362	0.69811	0.036	0.0753059	0
P08138	0.306445	0.284221	0.847116	0.515492	4.90798e-05	0.508712	0.391439	0.615509	0.527951	0.648	0.0470905	0
Q96FL8	0.0427596	0.333399	0.728684	0.0584366	4.90798e-05	0.672049		0.63735	0.00579141	0.117	0.00112425	0
P49356	0.0292847	0.40535	0.439968	0.163786	0.678871	0.227583	0.200587	0.0884417	0.393423	0.128	0.0782823	0
A8MPX8	0.0623484	0.631067	0.40952	0.32257	4.90798e-05	0.363239	0.222073	0.302724	0.384785	0.139	0.00999631	0
Q3V5L5	0.0670595	0.621006	0.34027	0.779626	4.90798e-05	0.245546	0.313806	0.0291043	0.289227	0.125	0.0162303	0
Q03167	0.118356	0.687362	0.631951	0.724125	0.589448	0.225472	0.426353	0.389939	0.244908	0.347	0.157777	0
B0YJ81	0.0243943	0.172123	0.256191	0.306534	0.757693	0.628761		0.652908	0.412613	0.035	0.0579448	0
Q9UJ14	0.0586398	0.592393	0.699718	0.509078	0.702429	0.779239	0.711624	0.385472	0.452466	0.227	0.0932907	0
P01135	0.171231	0.0100123	0.184371	0.396282	4.90798e-05	0.882847	0.905245	0.357742	0.0508957	0.013	0.000257758	0
Q8ND61	0.0596457	0.610209	0.857199	0.579256	0.644123	0.257472		0.293202	0.480834	0.142	0.01264	0
Q9Y6H3	0.025958	0.398135	0.66754	0.242933	0.52211	4.90798e-05	0.947797	0.466307	0.259436	0.048	0.0407934	0
Q6N043	0.568499	0.766479	0.878602	0.683844	0.82665	0.341939	0.687872	0.574969	0.556515	0.461	0.0233864	0
Q68CR1	0.0689911	0.819436	0.825664	0.571809	0.596221	0.415117	0.455476	0.224638	0.600982	0.22	0.00849074	0
Q02086	0.839635	0.459926	0.981711	0.640194	0.687411	0.805939	0.903651	0.903362	0.789006	0.712	0.782872	0
Q8N8Q8	0.0281595	0.0936933	0.256191	0.171776	4.90798e-05	4.90798e-05		0.558479	0.222724	0.024	0.000221906	0
P35680	0.745545	0.606675	0.980871	0.687813	4.90798e-05	0.642258	0.0187998	0.874307	0.87362	0.399	0.707928	0
P0C7M4	0.335796	0.562454	0.783945	0.93167	0.855755	0.893104		0.731926	0.239706	0.318	0.0185296	0
Q8IUZ0	0.0752253	0.708663	0.54807	0.590074	4.90798e-05	0.535362		0.0478037	0.589791	0.297	0.0251094	0
Q9BS86	0.0760725	0.263067	0.436953	0.205316	4.90798e-05	0.760736		0.112049	0.119902	0.015	0.000272239	0
A0AVI2	0.2137	0.823853	0.771885	0.38117	4.90798e-05	0.245939		0.507239	0.438871	0.418	0.0261716	0
Q96RV3	0.203742	0.903804	0.969799	0.966841	0.745031	0.588074	0.280655	0.860908	0.74665	0.461	0.00251236	0
P57075	0.0887465	0.353031	0.374079	0.683844	4.90798e-05	0.387534	0.373898	0.127755	0.382037	0.103	0.029365	0
O43524	0.757787	0.897718	0.978301	0.767667	0.77438	0.886233	0.454385	0.990626	0.976147	0.861	0.692574	0
Q96BR9	0.507384	0.632491	0.8745	0.561155	0.712785	0.328638	0.664624	0.55627	0.786454	0.505	0.0154945	0
O60542	0.116738	0.572123	0.324057	0.26484	4.90798e-05	0.624196		0.203877	0.225718	0.061	0.0115495	0
Q9P1Y6	0.595259	0.927018	0.915229	0.870896	0.92162	0.909301		0.962601	0.921374	0.584	0.28133	0
Q9NXI6	0.100404	0.0214969	0.0485394	0.050174	4.90798e-05	0.785767		0.276123	0.171828	0.017	0.000439693	0
Q86Y33	0.304533	0.701252	0.418269	0.357904	0.539485	0.247067		0.0109448	0.370896	0.188	0.0123687	0
Q5T036	0.15427	0.376098	0.651179	0.561155	0.758429	0.528098		0.073816	0.18562	0.148	0.00164229	0
Q5SQN1	0.0604464	0.285301	0.158569	0.608013	4.90798e-05	4.90798e-05	0.157449	0.436613	0.842503	0.171	0.0692583	0
Q9P0J0	0.0209404	0.234945	0.290495	0.0886062	4.90798e-05	4.90798e-05	0.0601762	0.258601	0.584883	0.415	0.00955145	0
Q6ZT62	0.268772	0.289865	0.427562	0.637965	0.632785	0.775117		0.180368	0.0598773	0.5	0.0245437	0
Q9BXX3	0.322429	0.716172	0.609411	0.156121	4.90798e-05	0.209963		0.364613	0.631951	0.428	0.150708	0
Q9BXU3	0.327469	0.387926	0.811033	0.849206	4.90798e-05	0.891387		0.429399	0.456785	0.176	0.00914232	0
Q96NW4	0.155447	0.631656	0.623845	0.348717	0.603877	0.278724	0.843726	0.100074	0.671706	0.317	0.0945917	0
C9JUS6	0.098332	0.0862822	0.5714	0.281311	4.90798e-05	0.410061		0.452466	0.0196319	0.077	0.00069644	0
Q15493	0.0323822	0.690258	0.217883	0.216134	4.90798e-05	4.90798e-05	0.336215	0.417325	0.717595	0.183	0.690682	0
O15327	0.124252	0.685644	0.511838	0.408132	4.90798e-05	0.40211	0.739488	0.064638	0.502871	0.337	0.0335393	0
Q14159	0.113242	0.537374	0.487717	0.661339	0.718822	0.353325	0.62543	0.109546	0.284908	0.299	0.0150797	0
Q9UHB4	0.0914426	0.358528	0.551678	0.652642	4.90798e-05	0.388417	0.284599	0.265374	0.165202	0.147	0.00840917	0
Q9NR45	0.0399185	0.617178	0.653354	0.1278	4.90798e-05	4.90798e-05	0.431473	0.781399	0.713718	0.567	0.850498	0
Q8N412	0.0685303	0.810601	0.77579	0.27381	4.90798e-05	4.90798e-05		0.544344	0.602699	0.366	0.128836	0
Q5KSL6	0.181874	0.503067	0.587267	0.868776	0.781595	0.791706		0.28	0.292663	0.434	0.105457	0
Q5GAN3	0.075924	0.125546	0.604419	0.370678	4.90798e-05	4.90798e-05		0.589399	0.519804	0.092	0.126255	0
Q96C36	0.0460255	0.29919	0.259453	0.119972	4.90798e-05	0.615313	0.523626	0.78454	0.525252	0.464	0.445136	0
Q8NCY6	0.232631	0.543313	0.0211557	0.422864	4.90798e-05	0.561276	0.46538	0.808687	0.91092	0.317	0.330763	0
Q5JTV8	0.244842	0.672098	0.855024	0.937378	0.878282	0.644663	0.619303	0.951362	0.986552	0.813	0.853426	0
Q92609	0.133264	0.826601	0.93337	0.779626	0.711853	0.606626	0.561897	0.944	0.966479	0.539	0.835768	0
Q6TCH7	0.0281115	0.112196	0.468835	0.141933	4.90798e-05	0.311264		0.547828	0.345914	0.044	0.0050105	0
O75309	0.246647	0.500908	0.611537	0.640194	4.90798e-05	0.364564		0.0191902	0.127067	0.42	0.00405471	0
P16066	0.274948	0.78881	0.370866	0.718743	4.90798e-05	0.429448	0.904994	0.118577	0.642798	0.2	0.0364239	0
Q96SU4	0.687217	0.735117	0.841876	0.806154	4.90798e-05	0.721571	0.902644	0.954798	0.922307	0.488	0.674293	0
Q53T59	0.260992	0.541301	0.403737	0.494292	0.900613	0.852663	0.963491	0.799264	0.790626	0.301	0.116597	0
Q8IYF3	0.0798521	0.288785	0.358707	0.210535	4.90798e-05	0.327264		0.167951	0.114209	0.387	0.293009	0
Q6P2S7	0.0822888	0.65919	0.701943	0.23516	4.90798e-05	0.397252		0.39838	0.288393	0.235	0.0571391	0
P21583	0.125585	0.177374	0.329692	0.351924	4.90798e-05	0.591558	0.353336	0.00574233	0.237055	0.039	0.00620112	0
O43638	0.550327	0.635534	0.873313	0.871766	4.90798e-05	0.577521	0.114058	0.547632	0.374724	0.617	0.00420822	0
O75112	0.945439	0.318724	0.972419	0.842683	0.830233	0.888442	0.476039	0.909252	0.806626	0.718	0.407687	0
Q3SY77	0.0826971	0.516564	0.262122	0.179985	4.90798e-05	0.638282	0.0815778	0.533301	0.381399	0.125	0.00270408	0
Q64LD2	0.126292	0.657276	0.651179	0.45972	0.751656	0.382969	0.459589	0.0363681	0.756613	0.317	0.0424643	0
Q9BXU7	0.200596	0.898405	0.832534	0.441346	0.520294	0.309595		0.577227	0.666798	0.29	0.0148538	0
Q9UBX0	0.303231	0.328294	0.215214	0.326375	4.90798e-05	4.90798e-05	0.282249	0.65065	0.756074	0.139	0.0886732	0
Q5TC12	0.041098	0.557791	0.43374	0.42618	4.90798e-05	0.460221	0.35812	0.0262086	0.370405	0.174	0.00818181	0
P29597	0.383579	0.762307	0.462508	0.712274	4.90798e-05	0.249914	0.303483	0.033865	0.671804	0.581	0.0298361	0
Q86UD3	0.0550444	0.0876074	0.262122	0.276201	4.90798e-05	4.90798e-05	0.138061	0.679411	0.645546	0.027	0.0429511	0
P83436	0.217628	0.281276	0.584005	0.0584366	4.90798e-05	0.218847	0.963575	0.269988	0.190675	0.373	0.117669	0
A0A1B0GVZ9	0.0274232	0.0987485	0.193713	0.0534355	4.90798e-05	4.90798e-05		0.63146	0.117742	0.5	0.0106939	0
Q5I0X7	0.0422364	0.272982	0.280807	0.279082	4.90798e-05	0.552933	0.762232	0.197055	0.346503	0.078	0.212444	0
Q9UKI8	0.96204	0.911313	0.935446	0.849206	0.791656	0.637399	0.368359	0.954307	0.921276	0.595	0.772448	0
Q9Y365	0.0475832	0.263951	0.211062	0.11584	0.809178	0.66346		0.825816	0.795337	0.171	0.666177	0
Q8N4E4	0.0422602	0.295509	0.0469576	0.0120678	0.85011	0.621546		0.179632	0.561521	0.116	0.121025	0
O95622	0.251898	0.802896	0.894568	0.925038	0.717644	0.796761	0.283005	0.714061	0.381153	0.337	0.104483	0
Q5W0B7	0.031181	0.0774969	0.87099	0.125897	4.90798e-05	0.697374		0.362307	0.217276	0.022	0.00273575	0
Q9UHN1	0.0356657	0.786356	0.117048	0.15835	4.90798e-05	0.237202	0.93076	0.207853	0.660761	0.119	0.00937513	0
Q96NS5	0.178308	0.18454	0.505808	0.135845	4.90798e-05	0.718969	0.541922	0.0299877	0.0729325	0.181	0.00689704	0
Q9H9V4	0.13641	0.112	0.254115	0.135845	4.90798e-05	4.90798e-05		0.65389	0.104883	0.043	0.00413428	0
Q9UHV9	0.812197	0.839313	0.137611	0.00722983	0.95308	0.870331	0.735795	0.215607	0.801374	0.708	0.237673	0
Q8NI22	0.0499514	0.270724	0.228956	0.0832246	4.90798e-05	4.90798e-05		0.676908	0.726184	0.095	0.583283	0
P11161	0.890747	0.560098	0.844793	0.929604	0.720736	0.91411	0.490894	0.825031	0.436663	0.656	0.265026	0
P0C7P4	0.0395993	0.305963	0.170382	0.552729	4.90798e-05	0.291141		0.131632	0.36962	0.152	0.00220655	0
Q92466	0.0842588	0.536638	0.474074	0.259948	0.663509	4.90798e-05	0.276542	0.328393	0.519951	0.549	0.008146	0
Q6ZNB7	0.0276767	0.194405	0.520587	0.399163	4.90798e-05	4.90798e-05	0.572136	0.473472	0.401325	0.032	0.00289568	0
Q9Y2E8	0.0479789	0.354994	0.43374	0.370678	0.553571	0.720049		0.468466	0.0280736	0.109	0.000621442	0
Q6UX40	0.0280749	0.0150184	0.0980179	0.226082	4.90798e-05	4.90798e-05	0.429123	0.635092	0.336049	0.017	0.0146389	0
Q9BXI2	0.0308975	0.576049	0.43374	0.210535	4.90798e-05	0.39573		0.443043	0.19946	0.075	0.0709316	0
Q30201	0.330471	0.305767	0.29608	0.276201	4.90798e-05	0.771926	0.742845	0.104933	0.0365644	0.056	0.0286702	0
A8MWE9	0.0457145	0.110871	0.144877	0.0930093	0.843043	4.90798e-05		0.472245	0.33492	0.11	0.0111411	0
Q13516	0.601039	0.647558	0.853739	0.965264	0.83627	0.957104	0.177591	0.889472	0.702135	0.396	0.0640506	0
Q05682	0.923419	0.946209	0.177698	0.837954	0.960638	0.981939	0.456316	0.941791	0.909595	0.695	0.801727	0
O95980	0.180994	0.362356	0.708961	0.781583	4.90798e-05	0.452417	0.285103	0.0142822	0.234356	0.314	0.00499909	0
Q8TDQ1	0.167982	0.164564	0.290495	0.61883	0.54719	0.720589		0.112294	0.301595	0.076	0.0333577	0
Q9NV56	0.459837	0.772663	0.13939	0.695967	0.865521	0.946454	0.461687	0.925939	0.985129	0.674	0.222948	0
P17542	0.403749	0.888098	0.623845	0.959176	0.876957	0.83784	0.0736047	0.87627	0.751902	0.642	0.1428	0
Q641Q3	0.0821809	0.662626	0.383421	0.491737	4.90798e-05	0.723043		0.0588466	0.399509	0.14	0.00240096	0
Q86W92	0.813152	0.864687	0.358707	0.798978	0.565006	0.574429	0.486697	0.94984	0.985178	0.715	0.673141	0
Q5MJ10	0.0777029	0.890209	0.233948	0.558545	0.960638	0.984442	0.967604	0.387681	0.807215	0.28	0.0658173	0
P17342	0.0717372	0.919264	0.256191	0.70075	4.90798e-05	0.578258	0.345699	0.070184	0.606233	0.232	0.0331058	0
Q9BRR8	0.165734	0.96854	0.619445	0.845999	0.893988	0.772417	0.379522	0.573595	0.736049	0.731	0.0305714	0
O95171	0.536952	0.954356	0.8745	0.781583	0.572025	0.351117	0.147881	0.968933	0.989301	0.594	0.819652	0
Q9UHY8	0.103758	0.399166	0.093767	0.613068	0.764123	0.889423	0.68888	0.942626	0.975951	0.273	0.455844	0
Q8IVU1	0.545021	0.734871	0.751471	0.561155	0.653399	0.681718		0.0465276	0.174233	0.492	0.00641843	0
Q6NT89	0.0830265	0.86665	0.852355	0.98641	0.896687	0.991558		0.796908	0.513963	0.307	0.0116127	0
Q9BWW4	0.983402	0.987043	0.992141	0.98815	0.747681	0.953963		0.986748	0.906601	0.872	0.145042	0
O60635	0.104954	0.164172	0.222283	0.691835	4.90798e-05	0.83789	0.95535	0.202945	0.14665	0.038	0.203885	0
O15033	0.130264	0.61384	0.454303	0.420254	4.90798e-05	0.227288		0.0568834	0.630233	0.125	0.0732347	0
Q8N0S2	0.234212	0.471018	0.616677	0.488693	0.861399	0.776245	0.268989	0.11092	0.646871	0.25	0.343999	0
Q96BY7	0.106155	0.792344	0.554397	0.640194	0.522748	0.400049	0.42115	0.0438282	0.729472	0.443	0.0927236	0
Q9UBR2	0.0455167	0.851288	0.47704	0.691835	4.90798e-05	0.393325	0.813512	0.440736	0.406331	0.176	0.00186464	0
Q9H4L7	0.66396	0.827681	0.691513	0.642368	0.759166	0.423362	0.603021	0.944049	0.873521	0.809	0.714634	0
Q92625	0.717523	0.914209	0.922149	0.913949	0.604564	0.539877	0.675619	0.972123	0.901742	0.778	0.529788	0
Q9H069	0.213582	0.459583	0.0792348	0.0886062	4.90798e-05	4.90798e-05		0.59892	0.712933	0.327	0.397763	0
Q6PF05	0.122563	0.29762	0.327221	0.354697	4.90798e-05	0.314798		0.292515	0.296393	0.146	0.010396	0
Q96DN0	0.0860371	0.191706	0.117048	0.0546858	4.90798e-05	0.338601		0.492319	0.248785	0.039	0.00739813	0
A0A1B0GTL2	0.159781	0.271018	0.396026	0.339802	4.90798e-05	0.975411		0.368393	0.444564	0.5	0.00420532	0
P62487	0.249397	0.42616	0.0961396	0.237552	4.90798e-05	0.506012	0.149475	0.535656	0.425767	0.381	0.411422	0
P0C7M6	0.0958131	0.0268466	0.347783	0.000108719	4.90798e-05	0.959313		0.150184	0.196319	0.037	0.0070478	0
O43909	0.0879287	0.52584	0.651179	0.890248	4.90798e-05	0.272589		0.609374	0.258699	0.28	0.0515565	0
Q8N5U0	0.102167	0.323877	0.634324	0.771526	0.807117	0.560245		0.376687	0.0427975	0.164	0.0188467	0
Q86TU7	0.236792	0.667337	0.662894	0.393075	0.736982	4.90798e-05	0.70256	0.44216	0.775706	0.353	0.113407	0
Q92953	0.246421	0.62719	0.681034	0.663949	0.739043	0.340417	0.86454	0.120687	0.506896	0.213	0.0330325	0
Q6UXV0	0.157681	0.152	0.544758	0.179985	4.90798e-05	4.90798e-05		0.423362	0.152982	0.082	0.0304115	0
Q15080	0.268451	0.303607	0.267411	0.0648511	4.90798e-05	4.90798e-05	0.0020982	0.728491	0.687607	0.154	0.351948	0
Q9Y3D6	0.0562093	0.683779	0.0544709	0.000761035	4.90798e-05	0.802258	0.332522	0.795387	0.769963	0.245	0.552147	0
Q5FWE3	0.222823	0.771681	0.902279	0.89688	0.823607	0.93335	0.105162	0.775215	0.470969	0.401	0.00438261	0
Q8IX15	0.429322	0.342135	0.896199	0.779626	0.713031	0.809669	0.945027	0.677399	0.356515	0.483	0.0228796	0
Q9ULZ9	0.419342	0.694528	0.487717	0.764134	4.90798e-05	0.839067		0.0234601	0.349791	0.375	0.0035312	0
Q8N1Q8	0.030746	0.357301	0.259453	0.361763	4.90798e-05	4.90798e-05		0.561914	0.444074	0.025	0.000859964	0
Q8WXS4	0.0565253	0.094773	0.0529386	0.0219613	4.90798e-05	0.838626	0.916156	0.420712	0.157939	0.009	0.0262754	0
O75379	0.0460224	0.288245	0.0399387	0.154762	0.930699	0.902871	0.664373	0.807804	0.815509	0.222	0.150392	0
Q7RTX9	0.0566107	0.569472	0.623845	0.290552	4.90798e-05	0.310675	0.349392	0.396515	0.223656	0.094	0.00317547	0
Q3T906	0.0781709	0.823215	0.861302	0.942596	4.90798e-05	0.295902	0.630634	0.755141	0.679264	0.376	0.0512964	0
P16442	0.0445654	0.238969	0.590529	0.156121	4.90798e-05	0.51038		0.223656	0.0624294	0.04	0.0032824	0
P32248	0.0988214	0.0566871	0.215214	0.031746	4.90798e-05	0.513816	0.393538	0.566037	0.47838	0.063	0.141826	0
Q92685	0.0232398	0.110233	0.5714	0.268374	4.90798e-05	0.863264		0.234405	0.0586503	0.053	0.00308743	0
Q2M385	0.110904	0.806086	0.861994	0.650631	0.56216	0.499239		0.234356	0.53492	0.329	0.102639	0
Q9NUD9	0.0285171	0.142724	0.55756	0.0714286	4.90798e-05	0.596908	0.0463282	0.398479	0.127853	0.098	0.00113388	0
Q14728	0.0271682	0.397497	0.363897	0.197271	4.90798e-05	0.948074	0.230969	0.50665	0.104933	0.118	0.00256089	0
Q99685	0.0344836	0.332663	0.220108	0.135845	4.90798e-05	0.393325	0.224255	0.573006	0.394209	0.027	0.212337	0
Q96RN1	0.0705394	0.404074	0.825664	0.794031	0.685301	0.647804		0.669202	0.0266994	0.207	0.00532905	0
Q9BYZ2	0.0318778	0.481571	0.184371	0.242933	4.90798e-05	4.90798e-05		0.681178	0.413497	0.183	0.00499222	1
P86452	0.0904714	0.551411	0.602195	0.450696	4.90798e-05	0.558086	0.538061	0.048638	0.250552	0.174	0.0560636	0
Q96KJ9	0.0321575	0.349399	0.327221	0.509078	4.90798e-05	0.342479		0.516466	0.240883	0.058	0.0147544	0
Q86YQ2	0.102549	0.149546	0.262122	0.100239	4.90798e-05	4.90798e-05		0.63146	0.107288	0.079	0.217481	0
Q7Z3B3	0.433926	0.649669	0.902773	0.861981	0.712294	0.623411	0.62971	0.971485	0.904687	0.714	0.22094	0
Q92506	0.0307517	0.621644	0.643962	0.0850728	4.90798e-05	4.90798e-05		0.63411	0.453252	0.196	0.126574	0
Q96BZ9	0.0696981	0.227828	0.24156	0.420254	0.637006	0.740123		0.182331	0.130356	0.1	0.0827707	0
P01210	0.147017	0.77708	0.0469576	0.050174	0.549742	0.432491		0.187779	0.70346	0.187	0.0614473	0
Q53FD0	0.234125	0.935951	0.902279	0.731409	0.801963	0.580957	0.939656	0.655018	0.615804	0.327	0.0353472	0
Q8N2K0	0.0297384	0.56	0.153131	0.168732	4.90798e-05	0.470282		0.619975	0.318331	0.085	0.0146489	0
P21145	0.0292237	0.0195337	0.0901092	0.0444118	4.90798e-05	0.548025	0.500126	0.415018	0.163239	0.071	0.143044	0
A6NCL7	0.104464	0.600834	0.442885	0.608013	0.843387	0.793472	0.332102	0.15038	0.616147	0.307	0.00514537	0
Q96MW5	0.103491	0.236515	0.537047	0.36796	0.66611	0.639509		0.0155092	0.0353865	0.231	0.0224999	0
P53367	0.113524	0.629988	0.696061	0.497663	0.652221	4.90798e-05	0.957868	0.913325	0.843337	0.518	0.816045	0
Q9NX08	0.0333873	0.118577	0.0316346	0.0464775	4.90798e-05	4.90798e-05	0.28804	0.437693	0.662037	0.086	0.0457315	0
P49796	0.349571	0.863067	0.551678	0.834257	0.788466	0.417472	0.216702	0.680442	0.85011	0.812	0.113416	0
Q7Z7L7	0.103871	0.315436	0.262122	0.309578	4.90798e-05	4.90798e-05	0.0265212	0.521129	0.376344	0.208	0.584237	0
Q9BTY2	0.030228	0.560736	0.350353	0.856327	4.90798e-05	0.37865		0.145767	0.447509	0.184	0.0364996	0
Q9NX78	0.0390211	0.468025	0.424003	0.189552	4.90798e-05	0.571288	0.636089	0.413399	0.0118773	0.1	0.0697785	0
Q96C12	0.19262	0.47946	0.881815	0.640194	4.90798e-05	0.92373	0.383214	0.583558	0.20746	0.32	0.00580097	0
O15457	0.204259	0.50454	0.940735	0.941509	0.686773	0.353865		0.825669	0.439902	0.348	0.0491269	0
P29274	0.140432	0.27789	0.799071	0.923027	0.734528	0.458061		0.735706	0.177178	0.093	0.00152601	0
Q8IYJ0	0.129544	0.546307	0.67189	0.946564	0.778356	0.959264	0.289551	0.715877	0.281718	0.322	0.00149414	0
Q3LI81	0.205749	0.0625767	0.783945	0.630626	0.834798	4.90798e-05		0.623362	0.0789202	0.153	0.0027447	0
Q92934	0.267898	0.890798	0.797143	0.774299	0.960638	0.596957	0.478389	0.974184	0.952147	0.73	0.781994	0
Q9H2I8	0.0760977	0.415706	0.102022	0.552729	4.90798e-05	4.90798e-05	0.573982	0.415558	0.730209	0.098	0.0184558	0
Q14746	0.185505	0.502724	0.259453	0.113775	0.539632	0.651043	0.719933	0.110626	0.376196	0.363	0.078756	0
Q12950	0.423098	0.649571	0.894568	0.635573	0.805939	0.872049	0.305497	0.626945	0.468908	0.368	0.000403357	0
Q3ZCT8	0.212717	0.565399	0.724878	0.637965	4.90798e-05	4.90798e-05		0.487018	0.440245	0.119	0.0855504	0
Q8NCG7	0.049526	0.378405	0.713904	0.576538	4.90798e-05	0.726184	0.052371	0.432	0.333595	0.096	0.0108109	0
A6NNL0	0.367287	0.713325	0.8745	0.800826	0.885693	0.691632		0.585571	0.353914	0.421	0.0130317	0
O75459	0.138938	0.464589	0.041471	0.351924	0.960638	0.71789	0.877717	0.690847	0.707975	0.33	0.558405	0
Q9NPR2	0.162127	0.573202	0.367308	0.485432	4.90798e-05	0.583313		0.0442699	0.286331	0.158	0.00494771	0
O14654	0.557272	0.985031	0.995354	0.999728	0.874847	0.933252		0.996221	0.963877	0.847	0.344225	0
Q96MT7	0.120324	0.927215	0.679205	0.702979	0.587288	0.67038		0.351018	0.764761	0.401	0.0663189	0
Q6ZV77	0.105652	0.274601	0.40952	0.646499	0.869595	0.867632		0.809571	0.707092	0.184	0.104304	0
P35372	0.1153	0.0823558	0.56013	0.691835	4.90798e-05	0.281521		0.574331	0.356613	0.303	0.0184244	0
Q13625	0.903107	0.840245	0.972567	0.792455	4.90798e-05	0.622626	0.489971	0.975509	0.969914	0.936	0.813734	0
Q86TY3	0.246444	0.555681	0.616677	0.685856	4.90798e-05	0.601374	0.0960134	0.0607117	0.442748	0.433	0.0288439	0
Q5BJH2	0.0329349	0.0492761	0.0207108	0.0402261	0.793865	0.490012		0.362012	0.241963	0.011	0.00113045	0
Q9H1H9	0.579529	0.889178	0.456824	0.806154	4.90798e-05	0.412123		0.612123	0.858896	0.657	0.207469	0
Q9NQG6	0.211202	0.315485	0.174089	0.309578	4.90798e-05	0.444761		0.233227	0.279656	0.116	0.161387	0
Q96QH2	0.435757	0.703313	0.713904	0.874212	0.947926	0.727117	0.489887	0.291337	0.595681	0.584	0.0129986	0
P23276	0.0749823	0.346258	0.651179	0.414818	0.571485	0.247706		0.153865	0.212025	0.134	0.0596293	0
Q8NEF3	0.279279	0.80638	0.0628738	0.772777	0.752785	0.711117	0.458498	0.149153	0.703117	0.35	0.122213	0
Q9UKB3	0.242826	0.228319	0.0506154	0.000326158	0.85119	4.90798e-05		0.322798	0.626847	0.25	0.0128939	0
P59826	0.13164	0.452515	0.168158	0.336541	4.90798e-05	0.84746		0.453742	0.139436	0.173	0.176021	0
A2RUS2	0.0874155	0.448049	0.386338	0.558545	0.55038	0.559607	0.316408	0.00907975	0.236074	0.225	0.0228964	0
Q4V9L6	0.15922	0.522356	0.590529	0.576538	0.844663	0.896687		0.754307	0.453939	0.163	0.0147182	0
P07358	0.156139	0.798577	0.688696	0.93167	0.584638	0.228712		0.745669	0.598626	0.263	0.0241872	0
Q9NWU5	0.0244786	0.379534	0.0726608	0.485432	4.90798e-05	0.330601	0.168359	0.130945	0.693595	0.29	0.0138393	0
E7ERA6	0.132831	0.0475092	0.676833	0.741792	0.774429	0.953423		0.081865	0.240933	0.175	0.00228254	0
Q9Y250	0.474802	0.882356	0.839306	0.750598	4.90798e-05	0.808245	0.448678	0.960491	0.976785	0.357	0.614001	0
Q8NEG2	0.154424	0.650012	0.704513	0.290552	0.849521	0.619534		0.36216	0.541252	0.33	0.00665962	0
Q8NB90	0.309255	0.785325	0.421383	0.351924	0.569865	0.271313	0.00654637	0.332859	0.633767	0.612	0.344553	0
Q9HC73	0.111021	0.368049	0.568731	0.571809	4.90798e-05	0.520589		0.170307	0.242896	0.072	0.000752863	0
Q9BZQ4	0.0406348	0.301742	0.568731	0.0661557	4.90798e-05	0.29546		0.141939	0.184	0.086	0.0287854	0
Q5TID7	0.128771	0.754012	0.691513	0.794031	0.826994	0.641178	0.841292	0.393963	0.508319	0.291	0.0290204	0
Q9P2X3	0.120273	0.358184	0.0713262	0.319145	0.681325	0.589153	0.236089	0.33119	0.771926	0.137	0.0541628	0
Q9BX59	0.108789	0.258209	0.577431	0.184714	4.90798e-05	0.530356		0.307926	0.0643926	0.221	0.00406365	0
Q96KD3	0.0918252	0.323436	0.494093	0.332953	4.90798e-05	0.410552	0.647419	0.0717055	0.0556074	0.053	0.00340428	0
Q15646	0.452501	0.474356	0.720775	0.312677	4.90798e-05	0.248393	0.553756	0.13227	0.181055	0.156	0.32414	0
Q96HJ5	0.151992	0.182086	0.628936	0.174114	4.90798e-05	0.762454		0.233914	0.00279755	0.035	0.00268503	0
Q96RI1	0.745959	0.385276	0.920073	0.52332	4.90798e-05	4.90798e-05	0.17264	0.719264	0.574479	0.223	0.137966	0
Q15047	0.527494	0.943853	0.879492	0.891172	0.75735	0.604859	0.518338	0.983362	0.91146	0.937	0.342492	0
Q8WV99	0.588207	0.075681	0.732539	0.74875	0.801178	0.838871	0.990264	0.102626	0.504049	0.257	0.0728439	0
Q96IQ9	0.266375	0.211387	0.816717	0.920417	0.90562	0.952933	0.149643	0.73065	0.636957	0.503	0.00895051	0
Q6IPU0	0.0676397	0.19573	0.0666304	0.0930093	4.90798e-05	0.347681	0.404029	0.0179141	0.83519	0.056	0.0322784	0
Q5VUD6	0.0486887	0.245301	0.135584	0.270711	4.90798e-05	0.539387	0.893412	0.37384	0.244074	0.046	0.00423124	0
P52594	0.95196	0.837399	0.978647	0.956186	0.528344	0.926773	0.224087	0.969718	0.932466	0.845	0.773881	0
Q9Y3A0	0.0227873	0.224049	0.517671	0.396282	4.90798e-05	0.368785	0.297104	0.272344	0.202454	0.065	0.00185035	0
Q96E35	0.0860505	0.471902	0.144877	0.242933	0.547779	0.414282	0.439866	0.173644	0.43573	0.226	0.00638886	0
Q8N393	0.732305	0.871607	0.676833	0.509078	4.90798e-05	0.222037	0.828871	0.112	0.546209	0.386	0.00899946	0
P02741	0.045507	0.484368	0.465721	0.45972	4.90798e-05	4.90798e-05		0.685988	0.0989939	0.223	0.0349627	0
Q9BTV4	0.051534	0.456098	0.146458	0.097195	4.90798e-05	4.90798e-05		0.694429	0.403534	0.297	0.055966	0
Q14393	0.0968562	0.509693	0.517671	0.746738	4.90798e-05	0.465423	0.0375157	0.0512883	0.251485	0.343	0.00572213	0
Q9GZX5	0.805693	0.768834	0.861994	0.309578	4.90798e-05	0.291975	0.695342	0.644564	0.714307	0.299	0.0044841	0
A2RUR9	0.565742	0.871362	0.577431	0.915851	0.747337	0.481718	0.274696	0.654528	0.724957	0.433	0.439494	0
Q03989	0.500801	0.854233	0.614156	0.741792	0.696883	0.558675	0.871926	0.919755	0.861644	0.495	0.0747507	0
O00322	0.0377587	0.0971779	0.113489	0.361763	4.90798e-05	0.720196		0.358331	0.214577	0.17	0.065954	0
Q9HCN4	0.0681444	0.286135	0.421383	0.501087	0.750331	0.71681	0.895594	0.45438	0.208883	0.537	0.544104	0
Q96P69	0.141431	0.0940859	0.288221	0.297293	4.90798e-05	0.842699		0.19416	0.0654724	0.045	0.00270412	0
Q8NHS3	0.0400897	0.333202	0.657901	0.0988802	4.90798e-05	0.256344	0.794209	0.536294	0.0774479	0.085	0.000374837	0
Q5VV43	0.283032	0.691681	0.885325	0.685856	0.56589	0.349939	0.522031	0.429497	0.483632	0.444	0.0263841	0
Q8WY98	0.0372187	0.103018	0.191093	0.0098391	4.90798e-05	0.694577	0.914478	0.394994	0.0315092	0.008	0.188002	0
P35318	0.107315	0.602061	0.646384	0.283975	0.842454	0.534675		0.458209	0.413399	0.146	0.0358841	0
P13284	0.045386	0.099092	0.439968	0.290552	4.90798e-05	0.454135	0.821486	0.514798	0.0105521	0.06	0.0427445	0
Q1HG43	0.107526	0.152245	0.485443	0.212981	0.762552	0.324417		0.533104	0.032589	0.033	0.00739301	0
Q9UKM9	0.914263	0.988859	0.93416	0.956186	0.844859	0.948663	0.756609	0.987288	0.995681	0.945	0.854485	0
Q76KP1	0.121992	0.883583	0.879492	0.776147	4.90798e-05	0.889718	0.0796475	0.489178	0.720589	0.353	0.00240403	0
Q9H0H0	0.198033	0.268859	0.59394	0.444934	4.90798e-05	0.259043		0.278626	0.135166	0.385	0.0814058	0
P51693	0.586877	0.625325	0.459345	0.724125	4.90798e-05	0.733546		0.459337	0.430331	0.49	0.0472314	0
Q9H1B7	0.90564	0.856294	0.995205	0.97494	0.58984	0.948466	0.693412	0.999362	0.980466	0.756	0.776669	0
Q6UVW9	0.0839818	0.317546	0.0901092	0.224125	4.90798e-05	0.529865	0.033739	0.28854	0.247607	0.028	0.427213	0
Q8WWB5	0.0863119	0.138798	0.24156	0.125897	4.90798e-05	4.90798e-05	0.53697	0.440834	0.401031	0.148	0.00504579	0
A0A1B0GTK4	0.0630764	0.212172	0.0736988	0.00527289	4.90798e-05	4.90798e-05		0.462282	0.324466	0.5	0.000522281	0
Q1RN00	0.0951263	0.124712	0.383421	0.248641	0.863264	0.896638		0.161178	0.353669	0.153	0.0020313	0
Q93097	0.149082	0.398282	0.427562	0.549576	4.90798e-05	0.502037	0.833487	0.371583	0.154209	0.158	0.0154354	0
Q9NVE5	0.277594	0.838871	0.508823	0.532779	0.571239	0.269104	0.902979	0.067681	0.58027	0.241	0.125801	0
Q9NX65	0.765941	0.801374	0.812664	0.579256	0.610945	4.90798e-05	0.00805707	0.416638	0.702184	0.36	0.006	0
Q6UWY0	0.0407652	0.448098	0.53161	0.526256	4.90798e-05	0.29065	0.738565	0.323632	0.0337669	0.097	0.00193889	0
Q9NPB0	0.0839769	0.152442	0.482576	0.0134268	0.778798	0.967706	0.913722	0.0962945	0.143166	0.04	0.00158047	0
Q9C0E8	0.478338	0.365988	0.901587	0.794031	0.78454	0.799411	0.181284	0.921865	0.846724	0.6	0.255896	0
Q9BVC6	0.0596648	0.159656	0.315259	0.0189172	0.641227	0.959902	0.62501	0.339436	0.0829448	0.122	0.00682868	0
P40200	0.16889	0.418454	0.783945	0.758969	4.90798e-05	0.223215		0.0501595	0.224491	0.343	0.00487404	0
P31751	0.974275	0.493202	0.0581286	0.506578	4.90798e-05	4.90798e-05	0.997566	0.93919	0.94081	0.759	0.798279	0
Q3YBM2	0.122879	0.210847	0.462508	0.0661557	0.596515	0.83092	0.474696	0.219485	0.15146	0.017	0.00460676	0
A6NE01	0.318202	0.719656	0.956997	0.71646	0.711558	0.573104		0.675926	0.493644	0.478	0.275458	0
Q6UW49	0.145597	0.292123	0.202313	0.42618	4.90798e-05	0.80054		0.165202	0.489178	0.103	0.0195496	0
O75478	0.473387	0.34881	0.459345	0.671233	4.90798e-05	4.90798e-05		0.559313	0.609276	0.54	0.474268	0
Q5VTJ3	0.14279	0.752834	0.706737	0.841161	0.579436	0.577914	0.623584	0.0460859	0.42719	0.364	0.0102376	0
Q13459	0.636744	0.903313	0.554397	0.880083	0.813055	0.618601	0.40193	0.881914	0.919607	0.763	0.759076	0
Q5T7N3	0.462851	0.871853	0.861302	0.816645	0.565988	0.743558	0.3671	0.61546	0.554503	0.512	0.0453679	0
Q15013	0.0475704	0.0717546	0.170382	0.637965	4.90798e-05	4.90798e-05	0.182039	0.740074	0.734822	0.085	0.37172	0
Q9HBM1	0.195327	0.424344	0.184371	0.592411	4.90798e-05	4.90798e-05	0.256483	0.320196	0.644466	0.23	0.254147	0
Q16585	0.0682467	0.830037	0.657901	0.119972	0.669644	0.470626	0.6282	0.0398037	0.474552	0.195	0.644672	0
Q8TAK6	0.259676	0.465669	0.876477	0.806154	0.765497	0.965939		0.884663	0.604859	0.223	0.16212	0
A6NDY0	0.411879	0.902675	0.768425	0.509078	0.862233	0.772221		0.489031	0.474454	0.364	0.000450407	0
P01034	0.366131	0.146699	0.277693	0.163786	4.90798e-05	0.890258	0.962149	0.0337669	0.102773	0.073	0.107445	0
O43766	0.0308059	0.67092	0.0628738	0.354697	4.90798e-05	0.338798	0.72094	0.233031	0.70027	0.196	0.0592386	0
Q9Y697	0.0302478	0.475877	0.523059	0.245651	4.90798e-05	0.424196	0.0295426	0.107828	0.390184	0.359	0.127349	0
Q0VFZ6	0.0573529	0.797448	0.816717	0.720591	0.515534	0.844663		0.22238	0.727656	0.348	0.0325363	0
Q86WA8	0.407763	0.644761	0.302209	0.354697	4.90798e-05	0.392245		0.135853	0.49335	0.493	0.0691034	0
Q16613	0.0528531	0.0820123	0.0980179	0.123396	0.612908	4.90798e-05	0.299874	0.577129	0.464196	0.034	0.00607332	0
Q8IY47	0.169226	0.243779	0.393011	0.270711	4.90798e-05	0.366528	0.955266	0.0945767	0.190724	0.133	0.16592	0
P06127	0.214199	0.473423	0.906727	0.880789	0.522061	0.595681		0.919804	0.830479	0.294	0.573691	0
Q9NQS5	0.140157	0.194454	0.386338	0.152533	4.90798e-05	0.772466		0.188368	0.0914847	0.028	0.00399787	0
Q6GMR7	0.0336503	0.808687	0.643962	0.678626	4.90798e-05	0.401521		0.322307	0.504589	0.148	0.0791069	0
Q8N6M6	0.0428016	0.361914	0.487717	0.648728	4.90798e-05	0.446577	0.360722	0.039411	0.339436	0.146	0.242099	0
Q6P1K8	0.255027	0.273031	0.442885	0.141933	0.524123	0.385472	0.557533	0.12054	0.138307	0.088	0.013462	0
Q9UK05	0.146415	0.628368	0.490979	0.414818	4.90798e-05	0.362356		0.145227	0.520883	0.148	0.0110866	0
Q5SSG8	0.317908	0.793227	0.926796	0.893564	0.803926	0.995387		0.834061	0.510577	0.532	0.249036	0
Q13227	0.87728	0.466454	0.985369	0.905958	0.775706	0.853939	0.457071	0.884908	0.671313	0.591	0.215402	0
A6NJV1	0.0361614	0.227877	0.843013	0.453305	4.90798e-05	4.90798e-05	0.810071	0.488196	0.247362	0.14	0.103509	0
Q9HD67	0.725912	0.911558	0.815234	0.880083	0.69492	0.57438	0.995048	0.575215	0.827239	0.532	0.28749	0
Q9NX95	0.216472	0.652172	0.901043	0.924494	0.851632	0.899387	0.9953	0.927558	0.902479	0.445	0.0404422	0
Q8TBE9	0.0284375	0.202847	0.137611	0.281311	4.90798e-05	4.90798e-05	0.0438943	0.46346	0.498307	0.034	0.103434	0
Q8WX39	0.121567	0.316957	0.191093	0.1278	4.90798e-05	0.602454		0.142675	0.141055	0.031	0.0783274	0
Q99467	0.16504	0.447117	0.730859	0.117906	4.90798e-05	0.377129		0.636172	0.0494233	0.312	0.0152361	0
P54296	0.90601	0.889276	0.80604	0.722331	0.540025	0.334479	0.0738565	0.881767	0.884564	0.548	0.428017	0
O75762	0.122413	0.665816	0.607039	0.283975	0.560638	4.90798e-05		0.463656	0.434552	0.249	0.0288409	0
Q7Z628	0.291501	0.64962	0.636894	0.526256	0.741595	0.310528	0.463869	0.954405	0.979975	0.422	0.496903	0
P05121	0.458228	0.309546	0.755227	0.471135	4.90798e-05	0.517742	0.174906	0.267387	0.133988	0.102	0.00820547	0
Q9H977	0.078099	0.393472	0.542336	0.297293	4.90798e-05	4.90798e-05	0.887621	0.720687	0.0824049	0.095	0.00981255	0
A1L157	0.141404	0.185767	0.471455	0.0546858	4.90798e-05	4.90798e-05	0.406043	0.603681	0.144	0.005	0.00550689	0
Q96GQ5	0.0385715	0.457865	0.651179	0.370678	4.90798e-05	0.465571	0.964331	0.316564	0.125301	0.148	0.000879611	0
Q7KZN9	0.0206566	0.215067	0.205032	0.106382	4.90798e-05	0.445791	0.204784	0.438135	0.149595	0.384	0.00104411	0
Q9Y463	0.9083	0.77119	0.916761	0.968798	0.707828	0.870969	0.265967	0.816196	0.621791	0.689	0.243032	0
Q6P9F0	0.189223	0.530405	0.315259	0.387204	0.593521	0.225031	0.824675	0.184049	0.542871	0.31	0.260565	0
Q8IYD9	0.142398	0.792491	0.665019	0.414818	0.636221	0.279018	0.339236	0.0324417	0.632344	0.195	0.0401319	0
Q9BT04	0.0758885	0.211485	0.55756	0.625788	4.90798e-05	0.85016	0.289971	0.126822	0.16162	0.056	0.0137558	0
Q01581	0.0655773	0.780319	0.902773	0.259948	0.550429	4.90798e-05	0.130592	0.838528	0.747534	0.445	0.438879	0
Q53FP2	0.0273889	0.131288	0.0296575	0.186943	0.818798	0.707583	0.554175	0.284123	0.335166	0.011	0.0435844	0
Q9H765	0.236985	0.25227	0.35322	0.0607741	4.90798e-05	4.90798e-05		0.623853	0.404712	0.054	0.0570647	0
Q14397	0.0470658	0.505325	0.403737	0.216134	4.90798e-05	0.238086	0.413596	0.442601	0.208196	0.167	0.221216	0
A0JNW5	0.116798	0.747288	0.69354	0.532779	4.90798e-05	0.515926	0.567436	0.861006	0.934724	0.463	0.28975	0
Q9H4P4	0.60611	0.152589	0.358707	0.121657	4.90798e-05	4.90798e-05	0.743936	0.530405	0.106258	0.507	0.20897	0
Q9P2N4	0.924579	0.936982	0.834462	0.948195	4.90798e-05	0.268368	0.38548	0.762209	0.400147	0.522	0.0102994	0
P09488	0.612141	0.312785	0.0562009	0.370678	4.90798e-05	0.606233	0.304238	0.76584	0.912883	0.2	0.838204	0
Q1W209	0.150903	0.115877	0.696061	0.345075	4.90798e-05	4.90798e-05		0.506503	0.105325	0.179	0.00203854	0
Q8N0Z6	0.0808529	0.544147	0.631951	0.171776	4.90798e-05	4.90798e-05	0.300797	0.367067	0.259239	0.228	0.128397	0
Q6WN34	0.128803	0.249472	0.363897	0.546749	4.90798e-05	0.59465	0.613512	0.0575706	0.168049	0.176	0.000572581	0
P49917	0.46265	0.76481	0.745341	0.574364	4.90798e-05	0.26238	0.616198	0.0432393	0.748123	0.612	0.145672	0
Q9NZS2	0.0892098	0.232147	0.233948	0.0480539	4.90798e-05	0.407607		0.0284172	0.232098	0.06	0.00496107	0
M5A8F1	0.194564	0.148368	0.277693	0.152533	4.90798e-05	4.90798e-05		0.44427	0.112	0.074	0.0661816	0
Q96QB1	0.37397	0.879607	0.827295	0.848174	4.90798e-05	0.611485	0.665715	0.833963	0.916859	0.531	0.190006	0
P08700	0.172902	0.0415215	0.277693	0.0913786	4.90798e-05	0.905031		0.127804	0.0197791	0.029	0.251652	0
Q6ZS82	0.293584	0.168736	0.137611	0.00663188	4.90798e-05	0.824344		0.525202	0.217521	0.063	0.0498664	0
Q9HCJ3	0.585333	0.852515	0.964609	0.737389	0.633571	0.467436	0.205455	0.747877	0.697227	0.52	0.362637	0
Q9NVR2	0.0954591	0.431313	0.766695	0.141933	4.90798e-05	0.207951	0.020982	0.718724	0.408491	0.174	0.470871	0
Q86X67	0.0381782	0.188859	0.5714	0.0744727	4.90798e-05	4.90798e-05	0.0366765	0.25281	0.33016	0.059	0.00867688	0
Q92841	0.98079	0.945031	0.991202	0.97195	0.743853	0.851926	0.837432	0.999117	0.973595	0.983	0.991902	1
P05141	0.700778	0.805448	0.427562	0.332953	4.90798e-05	0.338454	0.783382	0.867239	0.856344	0.69	0.72601	1
Q9Y271	0.0773307	0.123975	0.30997	0.0823549	4.90798e-05	0.569718		0.213791	0.282601	0.025	0.0125277	0
P07355	0.967934	0.617521	0.233948	0.0402261	4.90798e-05	4.90798e-05		0.911706	0.939681	0.793	0.99809	1
P61158	0.854725	0.591902	0.0874895	0.268374	4.90798e-05	4.90798e-05		0.863411	0.630773	0.691	0.986189	1
Q13873	0.417141	0.753521	0.913351	0.810067	4.90798e-05	0.644564	0.391523	0.840834	0.881767	0.712	0.442686	0
P23528	0.970103	0.34989	0.00568435	0.0115786	4.90798e-05	4.90798e-05		0.87092	0.951706	0.759	0.981764	1
Q00610	0.981516	0.682552	0.821561	0.329746	4.90798e-05	0.218699	0.701804	0.895313	0.742626	0.803	0.989875	1
P18085	0.984948	0.264982	0.093767	0.129648	4.90798e-05	4.90798e-05		0.729227	0.507436	0.505	0.58882	1
P24941	0.983383	0.270871	0.133113	0.181996	4.90798e-05	4.90798e-05	0.354259	0.671067	0.534037	0.648	0.876099	1
P53621	0.973679	0.843534	0.643962	0.725647	4.90798e-05	0.207264	0.175073	0.817031	0.802356	0.802	0.866172	1
P06850	0.123273	0.127656	0.869062	0.232496	4.90798e-05	0.987485		0.349055	0.334479	0.078	0.00528769	0
P40227	0.878036	0.663902	0.256191	0.257339	4.90798e-05	0.390724	0.185229	0.624785	0.656589	0.813	0.956981	1
P50991	0.881818	0.571632	0.490979	0.287182	4.90798e-05	0.260025	0.467478	0.824883	0.650601	0.871	0.92965	1
P48643	0.93438	0.607117	0.35584	0.226082	4.90798e-05	0.288834	0.861519	0.776245	0.65816	0.853	0.955349	1
Q7Z699	0.262758	0.550626	0.80782	0.864264	4.90798e-05	0.653006	0.221653	0.913129	0.952589	0.335	0.0832632	0
Q9Y490	0.981215	0.811387	0.973061	0.436236	0.542871	0.616638	0.613848	0.95362	0.908859	0.784	0.982466	1
Q02878	0.979003	0.926037	0.0562009	0.453305	0.788761	0.836074	0.000503567	0.94881	0.924172	0.854	0.963978	1
P49368	0.926978	0.532466	0.299244	0.100239	0.578748	4.90798e-05	0.842048	0.861301	0.660074	0.867	0.988483	1
Q3ZCM7	0.980921	0.58508	0.648707	0.61883	0.671362	0.608933		0.842258	0.698405	0.711	0.893479	1
P40429	0.903296	0.632589	0.451485	0.336541	4.90798e-05	0.449325	0.205204	0.521031	0.957448	0.581	0.702802	1
P62917	0.982691	0.983215	0.35322	0.471135	4.90798e-05	0.331239	0.234914	0.79411	0.902675	0.82	0.931793	1
Q02543	0.951085	0.222577	0.217883	0.242933	4.90798e-05	4.90798e-05	0.802602	0.824834	0.918724	0.721	0.934351	1
Q13509	0.980677	0.638429	0.646384	0.218852	0.693448	0.586258		0.835485	0.894822	0.82	0.976549	1
P23396	0.97212	0.636908	0.0476496	0.197271	0.796074	4.90798e-05	0.178263	0.841571	0.821791	0.784	0.966418	1
P18124	0.981969	0.851632	0.149523	0.138019	0.586503	0.685497	0.185061	0.83465	0.890945	0.745	0.986147	1
Q13885	0.983251	0.708221	0.69354	0.512503	0.67627	0.527656	0.0030214	0.877791	0.90611	0.825	0.989494	1
Q9NRY7	0.0830881	0.247166	0.899511	0.718743	4.90798e-05	0.667632		0.608491	0.138748	0.123	0.00505077	1
Q587I9	0.0744048	0.287313	0.115961	0.0163623	0.61919	0.991804		0.47308	0.28692	0.096	0.0271303	0
P46776	0.980531	0.981988	0.609411	0.529354	4.90798e-05	0.691092	0.214603	0.890994	0.895656	0.727	0.985293	1
Q9UNE2	0.257101	0.743706	0.648707	0.841161	0.82346	0.753178		0.216883	0.50881	0.211	0.00228232	0
Q96CD2	0.0268312	0.0809325	0.049874	0.0246249	4.90798e-05	0.524908	0.535711	0.294135	0.206871	0.033	0.00198664	0
Q86Y38	0.107639	0.913276	0.916069	0.904055	0.723387	0.644515		0.808491	0.409423	0.378	0.186483	0
P84098	0.984189	0.56216	0.117048	0.0930093	0.832883	0.927853	0.463785	0.91789	0.951264	0.709	0.992677	1
Q9BUF5	0.981191	0.631018	0.713904	0.465101	0.675779	0.48108		0.833227	0.820417	0.757	0.983334	1
P05388	0.983457	0.343558	0.342988	0.212981	0.703804	0.802012	0.271255	0.777963	0.64854	0.744	0.732368	1
O43147	0.207973	0.672393	0.626464	0.72793	4.90798e-05	0.519853	0.221234	0.0219877	0.419534	0.193	0.00522715	0
Q5VTQ0	0.034738	0.41973	0.528842	0.276201	4.90798e-05	0.494135	0.17499	0.152147	0.305865	0.093	0.0212126	0
O43592	0.514734	0.261301	0.312293	0.312677	4.90798e-05	0.216442	0.313219	0.657178	0.248834	0.59	0.306019	0
P62979	0.986922	0.649276	0.0255054	0.336541	0.869153	0.866601	0.558624	0.963288	0.987632	0.786	0.995917	1
Q8TBE7	0.0418882	0.200736	0.272601	0.357904	4.90798e-05	4.90798e-05	0.032564	0.519411	0.625423	0.048	0.00119523	0
P07437	0.983321	0.668172	0.602195	0.518428	0.671362	0.560245	0.048846	0.824	0.889914	0.846	0.986071	1
Q02880	0.912197	0.980221	0.834462	0.797347	0.843828	0.628663	0.975997	0.98935	0.954356	0.833	0.897483	1
Q9NR31	0.956384	0.576294	0.0523948	0.0306588	4.90798e-05	4.90798e-05	0.341586	0.809374	0.657571	0.321	0.991214	1
P18206	0.969412	0.622233	0.537047	0.393075	4.90798e-05	0.602405	0.444901	0.901939	0.944393	0.869	0.985176	1
Q7KZF4	0.982995	0.821988	0.789234	0.23516	4.90798e-05	0.379583	0.543265	0.90984	0.931877	0.892	0.994286	1
P08670	0.940835	0.451436	0.857199	0.961731	0.567706	0.738699	0.823416	0.971681	0.998773	0.808	0.856472	1
P04083	0.968756	0.559902	0.396026	0.27381	4.90798e-05	4.90798e-05	0.565757	0.928736	0.971485	0.83	0.994556	1
P19525	0.730209	0.935902	0.683802	0.297293	4.90798e-05	0.665227	0.318003	0.962061	0.936147	0.818	0.690076	1
P25705	0.977809	0.872736	0.427562	0.26484	4.90798e-05	0.295313	0.824927	0.877104	0.706601	0.854	0.408695	1
P49411	0.584812	0.681178	0.292966	0.259948	4.90798e-05	0.647215	0.657994	0.843337	0.638773	0.781	0.542844	1
P51790	0.105164	0.572466	0.503238	0.405034	4.90798e-05	0.58135	0.217373	0.290209	0.159853	0.284	0.00222582	0
P12235	0.626481	0.833374	0.494093	0.26484	4.90798e-05	0.338454	0.783382	0.852515	0.765939	0.523	0.534794	1
P62736	0.982939	0.452712	0.374079	0.566536	4.90798e-05	4.90798e-05	0.610575	0.83519	0.819436	0.749	0.987659	1
Q86VP6	0.969116	0.42189	0.577431	0.405034	0.567117	0.414086	0.826018	0.696638	0.50292	0.824	0.734773	1
Q8N6T0	0.0714845	0.324074	0.436953	0.212981	0.707975	0.66665	0.797734	0.241865	0.208638	0.119	0.00481522	0
P02788	0.109986	0.828417	0.386338	0.623614	4.90798e-05	0.465669		0.389742	0.746847	0.529	0.723716	0
A8MT70	0.104636	0.736147	0.704513	0.532779	0.673472	0.526086		0.192589	0.721178	0.353	0.00557993	0
O75541	0.278906	0.445104	0.554397	0.791259	0.78611	0.903902	0.473437	0.166086	0.647313	0.234	0.0632765	0
P62280	0.97511	0.664245	0.0697445	0.212981	4.90798e-05	4.90798e-05	0.474024	0.907043	0.97281	0.805	0.995222	1
P50990	0.734733	0.694086	0.267411	0.125897	0.582331	0.539681	0.623332	0.866601	0.638233	0.837	0.992918	1
P61247	0.982491	0.872147	0.0980179	0.168732	0.749301	0.324172	0.86303	0.937374	0.966037	0.865	0.988067	1
P62241	0.980785	0.938798	0.0998468	0.447869	4.90798e-05	4.90798e-05	0.158204	0.944294	0.98773	0.832	0.997472	1
O43361	0.706244	0.880883	0.713904	0.326375	4.90798e-05	4.90798e-05	0.556609	0.609031	0.505472	0.406	0.00115035	0
Q99832	0.947357	0.623018	0.285997	0.123396	4.90798e-05	0.216982	0.362988	0.81335	0.61389	0.853	0.976172	1
Q9NYL9	0.93867	0.562258	0.304928	0.102142	0.745571	0.353276	0.795216	0.731239	0.734675	0.814	0.366049	1
O14617	0.846498	0.672982	0.544758	0.785008	0.752393	0.670331	0.0144356	0.595583	0.804074	0.764	0.21145	1
A6NCJ1	0.0490599	0.0841227	0.505808	0.396282	0.621644	4.90798e-05	0.036005	0.386994	0.298994	0.25	0.00391253	0
P06576	0.951037	0.686135	0.497108	0.237552	4.90798e-05	0.487018	0.863701	0.832785	0.786847	0.843	0.81556	1
Q96NT0	0.0408873	0.365644	0.275073	0.166286	0.60535	0.64	0.31859	0.127166	0.490798	0.186	0.00515467	0
P84077	0.985747	0.497963	0.215214	0.0648511	4.90798e-05	4.90798e-05	0.325388	0.746307	0.515141	0.609	0.945665	1
Q9BW66	0.0909763	0.156663	0.0224408	0.304142	4.90798e-05	0.486429		0.741742	0.911166	0.168	0.522609	0
Q8NHS4	0.102113	0.331926	0.102022	0.319145	4.90798e-05	0.214429	0.890138	0.675877	0.568344	0.236	0.0587027	0
Q9BQ39	0.822286	0.947436	0.967921	0.925038	0.801472	0.754454	0.988502	0.962405	0.956025	0.837	0.638177	1
P60660	0.981768	0.627141	0.134546	0.0059252	4.90798e-05	4.90798e-05		0.882012	0.886086	0.697	0.987354	1
P09874	0.94822	0.961963	0.544758	0.621385	4.90798e-05	0.649178	0.690138	0.957791	0.977227	0.887	0.916137	1
P35580	0.983843	0.888638	0.448816	0.783105	0.884172	0.796613	0.285439	0.778896	0.876417	0.775	0.54219	1
Q6P2Q9	0.948272	0.842503	0.766695	0.429822	0.512982	0.278822	0.614352	0.199215	0.826209	0.755	0.573233	1
P62826	0.973688	0.471558	0.170382	0.290552	4.90798e-05	4.90798e-05	0.631725	0.837202	0.622331	0.718	0.779698	1
P62937	0.985393	0.977423	0.544758	0.465101	4.90798e-05	4.90798e-05		0.894233	0.921472	0.812	0.996432	1
Q07020	0.980633	0.717988	0.120063	0.402153	0.807067	4.90798e-05	0.0862778	0.951558	0.979681	0.758	0.997912	1
P83731	0.983616	0.50562	0.147941	0.685856	0.926479	0.92216	0.468737	0.90508	0.931436	0.78	0.877931	1
P00558	0.953696	0.922258	0.329692	0.163786	4.90798e-05	4.90798e-05		0.861595	0.75092	0.81	0.979092	1
P18621	0.984226	0.44	0.176066	0.0675147	0.783607	0.536687	0.429039	0.859975	0.839166	0.73	0.938039	1
P23588	0.976788	0.988712	0.873313	0.988911	0.945276	0.969472	0.436257	0.986356	0.961767	0.901	0.983717	1
P05783	0.959796	0.66719	0.932776	0.98179	4.90798e-05	0.688687	0.770709	0.964025	0.991902	0.823	0.900515	1
O43795	0.944491	0.860908	0.358707	0.332953	4.90798e-05	0.52211	0.116156	0.13546	0.858994	0.697	0.404509	1
Q9Y2X3	0.974113	0.653399	0.191093	0.245651	0.775067	0.807362	0.996727	0.92692	0.953374	0.772	0.946721	1
Q06830	0.565563	0.648344	0.11858	0.125897	0.679607	4.90798e-05	0.757113	0.850258	0.77865	0.772	0.984054	1
P12236	0.711254	0.805153	0.482576	0.332953	4.90798e-05	0.338454	0.783298	0.863117	0.797104	0.674	0.632557	1
O43707	0.985878	0.713276	0.648707	0.441346	4.90798e-05	0.225178	0.943517	0.943362	0.993718	0.857	0.99899	1
Q04695	0.971213	0.87465	0.890811	0.972766	4.90798e-05	0.765742	0.546958	0.961325	0.990871	0.788	0.877564	1
P05165	0.062557	0.779239	0.38965	0.245651	4.90798e-05	4.90798e-05		0.490307	0.701301	0.447	0.0873996	1
O60506	0.985533	0.992147	0.97405	0.996521	0.716957	0.879018	0.603861	0.998773	0.975509	0.981	0.999135	1
Q12906	0.977525	0.99362	0.997578	0.998152	0.800344	0.955436	0.801343	1	0.993129	0.991	0.999335	1
P26038	0.978363	0.604466	0.0469576	0.297293	0.874405	0.678822	0.877633	0.969865	0.961276	0.84	0.931045	1
Q9NTI5	0.89375	0.740221	0.756512	0.831485	0.801227	0.450945	0.543181	0.968049	0.984344	0.783	0.908818	1
Q14566	0.967343	0.674258	0.393011	0.501087	4.90798e-05	0.214086	0.480487	0.828074	0.958675	0.854	0.855396	1
Q15366	0.98528	0.662577	0.764322	0.758969	4.90798e-05	4.90798e-05	0.483005	0.868663	0.916515	0.856	0.987495	1
O95372	0.0814156	0.129374	0.307251	0.117906	4.90798e-05	4.90798e-05	0.517247	0.629742	0.124466	0.165	0.284799	0
P14649	0.967996	0.669399	0.162276	0.108067	0.841031	0.858209	0.851951	0.678871	0.858405	0.452	0.859955	1
O43242	0.594455	0.468957	0.262122	0.32257	0.791166	0.753571	0.350399	0.827926	0.84211	0.8	0.943759	1
Q16658	0.983731	0.82027	0.222283	0.543379	4.90798e-05	4.90798e-05	0.260932	0.856245	0.936785	0.793	0.966621	1
O00159	0.791482	0.776196	0.430577	0.535225	4.90798e-05	0.401767	0.690055	0.76162	0.95573	0.796	0.122163	1
Q15084	0.973606	0.910479	0.577431	0.515492	0.663706	0.716172	0.297021	0.825914	0.829202	0.845	0.724823	1
P41219	0.889497	0.46562	0.838317	0.969178	0.645644	0.874258		0.804123	0.790969	0.58	0.165292	1
P32969	0.958852	0.646969	0.147941	0.171776	4.90798e-05	0.468221	0.634578	0.857571	0.774822	0.705	0.987431	1
O15259	0.0920473	0.60373	0.367308	0.600946	4.90798e-05	0.682454	0.864373	0.0530061	0.673178	0.408	0.0509131	0
Q14980	0.915664	0.751362	0.894568	0.630626	0.863558	0.857963	0.384977	0.952736	0.992785	0.733	0.947334	1
P23284	0.943983	0.970896	0.324057	0.561155	4.90798e-05	0.42881	0.405791	0.886822	0.923239	0.752	0.900764	1
P36578	0.982387	0.871018	0.771885	0.834257	0.763485	0.921374	0.987327	0.986847	0.995387	0.88	0.992714	1
P62701	0.979237	0.806429	0.304928	0.205316	0.521571	4.90798e-05		0.889227	0.861006	0.783	0.995688	1
Q15436	0.973554	0.523337	0.902773	0.518428	4.90798e-05	4.90798e-05	0.893831	0.623902	0.563779	0.605	0.404034	1
P13489	0.213528	0.246675	0.0874895	0.202707	4.90798e-05	0.357055	0.264708	0.439509	0.518184	0.499	0.00929788	1
P62424	0.98629	0.581399	0.236617	0.255055	0.721276	0.779583	0.878892	0.790233	0.930454	0.822	0.956627	1
P39023	0.980622	0.946798	0.18877	0.32257	0.6	0.280147	0.372807	0.866405	0.976	0.838	0.980496	1
P04844	0.724902	0.262233	0.639415	0.117906	4.90798e-05	0.381202	0.873017	0.565644	0.340221	0.652	0.2436	1
P15880	0.984426	0.97973	0.787949	0.933029	0.758577	0.812908	0.238271	0.912589	0.921521	0.864	0.930728	1
P62263	0.981765	0.765939	0.288221	0.226082	0.609178	0.487313	0.557281	0.920147	0.944294	0.791	0.988885	1
Q15365	0.984954	0.626945	0.756512	0.590074	4.90798e-05	4.90798e-05	0.896685	0.862479	0.870626	0.882	0.971557	1
P0CAP1	0.227518	0.401227	0.616677	0.473853	4.90798e-05	0.500515		0.32746	0.506699	0.339	0.286348	0
P36957	0.941342	0.489914	0.611537	0.610622	4.90798e-05	0.697963		0.0736687	0.122552	0.801	0.0666927	1
Q9BWM7	0.0201726	0.202945	0.69354	0.0794738	4.90798e-05	0.376245	0.477969	0.199509	0.354356	0.422	0.0624101	1
Q13007	0.093447	0.054184	0.482576	0.00799087	4.90798e-05	0.330601		0.489521	0.35038	0.043	0.295639	0
O00567	0.820276	0.802945	0.304928	0.485432	0.811975	0.857865	0.929249	0.968589	0.986896	0.854	0.90373	1
Q14240	0.984072	0.53227	0.324057	0.506578	4.90798e-05	0.278282	0.187495	0.713325	0.722798	0.767	0.93458	1
Q6JVE6	0.100111	0.362601	0.446196	0.184714	4.90798e-05	0.581202		0.591313	0.000687117	0.019	0.10973	0
Q13310	0.9875	0.862429	0.986209	0.637965	4.90798e-05	0.536687	0.600923	0.982724	0.988712	0.957	0.990251	1
Q14847	0.984921	0.803779	0.956008	0.884431	0.712344	0.828123	0.345363	0.969767	0.992442	0.913	0.991711	1
Q96DB9	0.0929074	0.0655215	0.551678	0.422864	0.810454	0.70135	0.391943	0.0124663	0.230626	0.141	0.00939365	0
Q15116	0.165993	0.266552	0.520587	0.70075	0.730061	0.690552		0.0849571	0.243681	0.343	0.00761843	0
P35579	0.98439	0.892221	0.292966	0.615677	0.580221	0.773988	0.337054	0.918429	0.954945	0.783	0.877552	1
P07900	0.985263	0.82611	0.307251	0.512503	0.607067	0.704491	0.159966	0.951067	0.991362	0.832	0.986159	1
P35749	0.984716	0.907141	0.205032	0.526256	0.724908	0.685939	0.405875	0.822479	0.909497	0.715	0.815836	1
Q8NE71	0.960486	0.964025	0.262122	0.666232	0.855509	0.949988	0.456567	0.891534	0.975018	0.892	0.963911	1
Q9GZT8	0.0386253	0.310429	0.730859	0.652642	4.90798e-05	4.90798e-05	0.878305	0.421742	0.457571	0.443	0.0074551	0
Q8TCT9	0.0623207	0.416982	0.482576	0.377854	0.691779	0.487902	0.13076	0.629104	0.432834	0.185	0.206674	0
Q12905	0.978169	0.541644	0.396026	0.786747	0.73281	0.808982	0.579438	0.796123	0.584294	0.853	0.764842	1
P54317	0.0773688	0.889227	0.337749	0.579256	4.90798e-05	0.212564		0.483926	0.424196	0.197	0.0343381	0
A9UHW6	0.557458	0.154258	0.590529	0.0136986	4.90798e-05	0.494773	0.937474	0.0538405	0.218601	0.054	0.358076	0
O95373	0.941908	0.361129	0.47966	0.268374	4.90798e-05	0.379288	0.147125	0.13919	0.383264	0.717	0.914853	1
P49736	0.973099	0.796663	0.584005	0.758969	0.720883	0.588908	0.450357	0.949448	0.960294	0.88	0.856817	1
P10768	0.0440122	0.645448	0.539568	0.777289	4.90798e-05	4.90798e-05	0.603105	0.764221	0.808393	0.31	0.781264	0
P06733	0.839165	0.922307	0.393011	0.339802	4.90798e-05	4.90798e-05	0.399916	0.874061	0.918871	0.81	0.993326	1
P14866	0.980856	0.988221	0.944936	0.991792	0.698307	0.854969	0.62585	0.978405	0.955779	0.953	0.997597	1
Q7Z406	0.968157	0.89389	0.47704	0.917373	0.605693	0.934184	0.214687	0.740025	0.892074	0.748	0.846566	1
Q9H3D4	0.66903	0.36638	0.981662	0.795608	0.542086	0.318871	0.741586	0.953276	0.922896	0.822	0.666827	0
Q9HAB8	0.0313613	0.197399	0.448816	0.097195	4.90798e-05	0.807509	0.994461	0.20584	0.211779	0.086	0.0124116	0
Q8NH41	0.139039	0.0297914	0.0449805	0.0260926	4.90798e-05	0.35573		0.251485	0.369521	0.036	0.106109	0
P61313	0.979538	0.840098	0.324057	0.0952381	4.90798e-05	0.650601		0.93119	0.882209	0.745	0.898324	1
P62753	0.983798	0.818748	0.0887747	0.290552	0.823558	0.763828	0.0539656	0.968785	0.944638	0.838	0.977893	1
P35241	0.982062	0.620564	0.0810143	0.422864	0.877791	0.860074	0.799832	0.704147	0.754896	0.823	0.575915	1
P62249	0.976187	0.665571	0.030646	0.357904	0.762405	4.90798e-05	0.442048	0.823067	0.939387	0.71	0.855843	1
P50914	0.961672	0.284417	0.497108	0.633072	0.855215	0.983411	0.522115	0.301153	0.669055	0.782	0.670972	1
P78371	0.912243	0.672687	0.265039	0.23516	4.90798e-05	0.229153	0.650608	0.862626	0.728638	0.826	0.930056	1
Q3MIT2	0.112226	0.508466	0.254115	0.576538	4.90798e-05	4.90798e-05	0.93034	0.403681	0.49708	0.119	0.0599653	0
P26373	0.979492	0.433325	0.174089	0.208089	0.787043	0.687951	0.242551	0.863509	0.962356	0.812	0.959048	1
O76021	0.736915	0.790086	0.143394	0.529354	0.880687	0.829742	0.850776	0.980957	0.99838	0.871	0.991776	1
P17987	0.886959	0.627975	0.523059	0.405034	0.52481	4.90798e-05		0.85546	0.699337	0.825	0.926805	1
P61254	0.980041	0.811681	0.182294	0.141933	0.861497	0.652515	0.330088	0.926184	0.940466	0.759	0.994806	1
P62829	0.980432	0.960883	0.270081	0.138019	4.90798e-05	0.438086	0.354175	0.848785	0.751558	0.749	0.987683	1
P53992	0.949609	0.794896	0.991992	0.973527	0.842405	0.620221	0.927151	0.981448	0.912098	0.87	0.865518	1
P20073	0.971667	0.94611	0.990757	0.98815	0.713669	0.872294	0.789089	0.962798	0.914307	0.912	0.914209	1
A8MVS5	0.158302	0.210945	0.908606	0.687813	0.813104	0.910577	0.727654	0.675043	0.145521	0.102	0.0019301	0
Q00839	0.951448	0.994552	0.995799	0.997336	0.847755	0.958331	0.447923	0.999509	0.993374	0.971	0.991781	1
P12814	0.985879	0.63946	0.56013	0.139704	4.90798e-05	4.90798e-05	0.516156	0.908515	0.928245	0.828	0.984393	1
P68104	0.985713	0.92162	0.526321	0.216134	0.592736	0.36962	0.393202	0.832	0.887951	0.897	0.996319	1
O43143	0.969428	0.55092	0.764322	0.62818	0.654037	0.738552	0.791188	0.850896	0.774969	0.887	0.808758	1
Q02539	0.983351	0.853693	0.10647	0.374647	0.960638	0.993472		0.955779	0.982233	0.886	0.976532	1
P52272	0.939535	0.994405	0.942168	0.936345	0.652417	0.818601	0.518086	0.949791	0.925006	0.903	0.988748	1
P26641	0.953943	0.400491	0.40952	0.390302	4.90798e-05	0.438773	0.425682	0.493006	0.754945	0.743	0.364264	1
P57775	0.0371474	0.272147	0.236617	0.205316	0.569963	0.739239	0.710533	0.219043	0.0192393	0.119	0.00371637	0
Q86UP2	0.917211	0.787583	0.653354	0.202707	0.681914	0.831951	0.836005	0.762552	0.878233	0.717	0.900275	1
P15311	0.978803	0.633521	0.202313	0.587356	0.848049	0.615902	0.328326	0.926528	0.981939	0.854	0.974729	1
P46940	0.769615	0.867436	0.830656	0.226082	4.90798e-05	0.216344	0.744524	0.894871	0.878479	0.838	0.532043	1
P13929	0.691491	0.93384	0.312293	0.152533	4.90798e-05	0.269644	0.588082	0.871902	0.671558	0.664	0.971249	1
P07910	0.903646	0.969276	0.797143	0.764134	0.87416	0.951509	0.262862	0.989791	0.997399	0.945	0.911763	1
Q9Y661	0.114358	0.569816	0.795808	0.869646	0.746503	0.80638		0.34135	0.247117	0.371	0.0153659	0
Q9BVA6	0.0490534	0.208098	0.285997	0.251576	4.90798e-05	0.34611	0.528242	0.0553129	0.172761	0.132	0.00959691	0
P84085	0.984468	0.27465	0.0865009	0.0675147	4.90798e-05	4.90798e-05		0.795779	0.509988	0.533	0.940191	1
P21781	0.0670993	0.337325	0.217883	0.345075	4.90798e-05	4.90798e-05	0.889299	0.565546	0.680687	0.084	0.0513547	0
Q6PIY7	0.669405	0.341104	0.94978	0.497663	4.90798e-05	4.90798e-05	0.129081	0.762994	0.782282	0.189	0.25105	0
Q9P035	0.0304131	0.187239	0.149523	0.119972	4.90798e-05	0.59362	0.109022	0.293988	0.264393	0.366	0.00141142	1
P06396	0.97394	0.938748	0.855024	0.515492	4.90798e-05	0.252908	0.0167856	0.853252	0.877104	0.877	0.312616	1
P04406	0.974793	0.908123	0.360981	0.23516	4.90798e-05	4.90798e-05	0.989509	0.859828	0.845595	0.828	0.995049	1
Q9NVP1	0.956248	0.944	0.751471	0.405034	0.731779	0.714699	0.953588	0.952049	0.83838	0.828	0.934784	1
Q05639	0.985321	0.926086	0.503238	0.281311	0.615804	4.90798e-05	0.393202	0.86881	0.857325	0.895	0.945582	1
Q92616	0.916354	0.665767	0.607039	0.32257	4.90798e-05	0.509153	0.291146	0.413104	0.478528	0.554	0.613744	1
Q9H819	0.536715	0.630184	0.399041	0.685856	0.685595	0.75416	0.512631	0.101595	0.772761	0.162	0.0265698	0
Q13838	0.98393	0.468221	0.280807	0.666232	0.624245	4.90798e-05	0.978263	0.90346	0.69119	0.798	0.887722	1
Q96QS3	0.41779	0.462086	0.795808	0.837954	0.888196	0.974724		0.321472	0.173448	0.419	0.0248451	0

## Sheet: RNAgranuleDB
UniprotEntry	PDL	catGRANULE	PLAAC	PScore	ESpritz-DisProt	SEG	DeepPhase	SaPS-10fea	PdPS-10fea	Psphunter	PSPire	label
Q8N8Q3	0.0487344	0.37708	0.0600563	0.405034	0.711804	4.90798e-05		0.683337	0.562699	0.12	0.0697087	1
O00622	0.402877	0.357742	0.254115	0.45624	4.90798e-05	0.585963		0.367804	0.511607	0.177	0.0368538	1
Q9H4E7	0.763236	0.500172	0.800801	0.913949	0.723043	0.891632	0.634243	0.855018	0.869693	0.548	0.610865	1
Q86Z20	0.16593	0.623706	0.679205	0.691835	0.764319	0.458012	0.205623	0.180025	0.719411	0.224	0.0896671	0
Q86Y34	0.115874	0.482896	0.315259	0.623614	4.90798e-05	0.547681		0.392491	0.047362	0.051	0.00341524	0
Q9Y535	0.0338424	0.241571	0.0106273	0.133779	4.90798e-05	4.90798e-05	0.391355	0.54827	0.457472	0.094	0.00912813	0
Q86XK7	0.177609	0.446822	0.884583	0.494292	0.800736	0.791215	0.455728	0.504933	0.152933	0.561	0.00733634	0
P43234	0.0503764	0.672294	0.736345	0.652642	4.90798e-05	0.483043		0.38292	0.203092	0.12	0.00723519	0
Q7Z7J7	0.0570586	0.17973	0.13939	0.251576	4.90798e-05	0.458503	0.887369	0.394454	0.0521718	0.028	0.00111101	0
P12272	0.0969007	0.724515	0.0757748	0.119972	0.917791	0.913227	0.466219	0.87784	0.874307	0.186	0.110649	0
O60431	0.502968	0.0884908	0.32119	0.377854	4.90798e-05	0.509252		0.355632	0.0140368	0.044	0.0104102	0
Q4AC99	0.0495474	0.348466	0.56275	0.444934	4.90798e-05	0.232245		0.309791	0.149252	0.082	0.0128743	0
Q70EL3	0.255324	0.126233	0.18877	0.377854	4.90798e-05	4.90798e-05		0.199067	0.401963	0.058	0.0107989	0
Q9H9B1	0.587127	0.877202	0.791063	0.666232	0.76962	0.52692	0.855728	0.217521	0.799607	0.756	0.285605	0
Q7Z3U7	0.702666	0.456196	0.913944	0.483094	4.90798e-05	0.53492	0.319178	0.630479	0.236908	0.514	0.582507	0
A8MT66	0.0889831	0.379043	0.54807	0.036421	4.90798e-05	4.90798e-05		0.449129	0.279018	0.163	0.0326441	0
O43609	0.152474	0.318429	0.880382	0.543379	0.723534	0.641472	0.760386	0.826405	0.692417	0.268	0.0790038	0
A6NDY2	0.409353	0.582331	0.823785	0.783105	0.958675	0.636712		0.59038	0.316123	0.421	0.00438404	0
Q8NEQ6	0.101604	0.176294	0.47704	0.465101	4.90798e-05	0.568147	0.619219	0.528393	0.532074	0.168	0.0146195	0
Q96C74	0.249228	0.214086	0.0757748	0.270711	4.90798e-05	4.90798e-05		0.49708	0.58881	0.039	0.0933643	0
Q7Z418	0.0471289	0.163681	0.121546	0.27381	4.90798e-05	0.238135		0.41011	0.530503	0.073	0.0103036	0
Q96S96	0.0808878	0.296883	0.304928	0.106382	0.714896	4.90798e-05		0.568982	0.062184	0.067	0.0806928	0
Q9NPC7	0.532129	0.640196	0.304928	0.202707	4.90798e-05	0.226798	0.562904	0.473521	0.765202	0.333	0.0279645	0
Q96A59	0.126157	0.92054	0.779497	0.772777	0.853301	0.95784	0.736215	0.670282	0.887264	0.401	0.00693675	0
O95342	0.157132	0.858847	0.508823	0.447869	0.533006	0.23038	0.73034	0.308564	0.33546	0.44	0.0117477	0
O75128	0.662802	0.922994	0.880382	0.880789	0.878086	0.729669	0.00830885	0.946356	0.738994	0.789	0.208859	0
Q8NFW9	0.395157	0.597644	0.8745	0.509078	0.873914	0.737178	0.891649	0.682896	0.745423	0.366	0.0180433	0
Q02410	0.836408	0.834798	0.732539	0.650631	0.860466	0.503509	0.689131	0.978798	0.842061	0.592	0.731416	0
O94779	0.912957	0.84746	0.732539	0.582409	4.90798e-05	0.439362	0.548888	0.0592883	0.636319	0.532	0.139625	0
Q9UNN4	0.250032	0.664	0.80782	0.351924	4.90798e-05	4.90798e-05		0.554061	0.349644	0.294	0.00322265	0
Q9BU19	0.37589	0.352098	0.823785	0.817895	0.71038	0.798184	0.504826	0.651436	0.408736	0.324	0.0137752	0
Q9UHR5	0.22126	0.620712	0.123078	0.411339	0.866699	0.902528	0.164079	0.936687	0.976687	0.748	0.521829	0
Q86XJ1	0.468619	0.740564	0.830656	0.625788	0.882209	0.706552		0.933399	0.788957	0.469	0.615194	0
Q9NVE4	0.057607	0.379975	0.465721	0.737389	0.547828	0.631264		0.134773	0.153325	0.189	0.0192795	0
Q9P203	0.337867	0.569374	0.849933	0.902207	0.668613	0.361718	0.0937474	0.760491	0.775362	0.362	0.149104	0
Q8N7Y1	0.0993561	0.526577	0.607039	0.59801	0.84638	0.801865		0.295509	0.0360245	0.336	0.000852841	0
O43861	0.380607	0.494577	0.786417	0.361763	4.90798e-05	0.221939		0.482601	0.460368	0.274	0.0380405	0
Q16270	0.333782	0.829791	0.270081	0.85062	0.534528	0.969031	0.645741	0.482012	0.565104	0.35	0.045296	0
Q9UHJ6	0.0373036	0.336933	0.876477	0.339802	4.90798e-05	0.360049	0.834494	0.682945	0.167804	0.198	0.0299472	0
Q9NZR4	0.341628	0.949399	0.56013	0.792455	0.867632	0.931632		0.566135	0.467877	0.312	0.00129394	0
Q8NI17	0.221705	0.587583	0.56275	0.515492	0.561669	0.383215	0.970625	0.0600245	0.296883	0.311	0.00294959	0
Q969J3	0.0540733	0.150184	0.363897	0.144434	0.821546	4.90798e-05	0.258749	0.726331	0.743558	0.153	0.521214	0
P08833	0.108099	0.148564	0.347783	0.526256	4.90798e-05	0.72908	0.722786	0.577718	0.622429	0.152	0.240604	0
A6NDI0	0.354061	0.217472	0.127725	0.70075	4.90798e-05	0.243337		0.080589	0.443534	0.141	0.188961	0
Q96AP7	0.196423	0.456	0.85112	0.62818	4.90798e-05	0.77173	0.553504	0.625325	0.359215	0.27	0.284024	0
P29374	0.773388	0.956025	0.318373	0.652642	0.883239	0.893006	0.4423	0.932221	0.95146	0.516	0.367313	0
O60353	0.183852	0.416294	0.515249	0.354697	0.698945	0.619387	0.514394	0.318479	0.331877	0.071	0.0129628	0
P80370	0.266349	0.471656	0.211062	0.923951	4.90798e-05	0.509791	0.571716	0.64	0.180417	0.378	0.000785094	0
Q5T1R4	0.60971	0.910086	0.892245	0.876821	0.872883	0.86881	0.135711	0.743313	0.550871	0.487	0.0153862	0
A2RRP1	0.0659554	0.667239	0.515249	0.465101	4.90798e-05	0.410307	0.709022	0.10184	0.463558	0.467	0.199807	0
A6NCN8	0.0871862	0.181006	0.875389	0.854697	0.69865	0.765202		0.544442	0.244417	0.227	0.00235224	0
O14782	0.916125	0.867877	0.893283	0.791259	0.627926	0.801767	0.976416	0.720834	0.913423	0.538	0.703569	0
Q9NRD9	0.113023	0.751067	0.77579	0.864264	4.90798e-05	0.308368		0.111607	0.409325	0.203	0.0178294	0
Q8NGZ2	0.544904	0.033816	0.151204	0.0260926	4.90798e-05	0.345472		0.422037	0.106748	0.014	0.0221167	0
Q9NZP6	0.59278	0.636466	0.962088	0.909328	0.596319	0.836466		0.876564	0.437153	0.593	0.00889132	0
A6NEY8	0.0451722	0.430724	0.0449805	0.552729	4.90798e-05	0.511951		0.58616	0.181497	0.024	0.48158	0
Q6PCB0	0.194537	0.566773	0.47704	0.668732	0.684663	0.840049		0.0446626	0.163975	0.342	0.00575537	0
P27918	0.342583	0.496147	0.38965	0.972277	0.530748	0.641325		0.731387	0.198086	0.417	0.00334858	0
Q8WZ60	0.225023	0.418847	0.200237	0.147152	4.90798e-05	4.90798e-05		0.542429	0.282012	0.155	0.0590146	0
A6NM11	0.368464	0.565252	0.688696	0.753533	0.833521	0.628221	0.832732	0.116074	0.25389	0.49	0.00590101	0
O60683	0.0415184	0.253006	0.275073	0.248641	4.90798e-05	0.894675	0.134368	0.184736	0.23465	0.089	0.00239249	0
P12830	0.820289	0.720393	0.511838	0.571809	0.611436	0.767067	0.74595	0.675288	0.585031	0.817	0.326828	0
Q9NPI8	0.119726	0.401423	0.363897	0.0624049	4.90798e-05	0.463018		0.155141	0.102479	0.075	0.00752385	0
Q13127	0.595594	0.89973	0.701943	0.671233	0.907779	0.685693	0.232816	0.170896	0.860564	0.656	0.113829	0
Q9H6U6	0.364351	0.703607	0.930404	0.61883	0.604761	0.569178	0.594293	0.898748	0.84854	0.665	0.461392	0
P20783	0.720345	0.383067	0.280807	0.36796	4.90798e-05	4.90798e-05		0.468859	0.731632	0.128	0.0313551	0
Q9Y6J9	0.190957	0.753865	0.834462	0.783105	4.90798e-05	0.645104	0.494251	0.647755	0.648294	0.438	0.0670509	0
Q9UHG0	0.361938	0.974724	0.363897	0.477223	0.886773	0.513816	0.269744	0.888834	0.960442	0.522	0.406783	0
P05814	0.152808	0.0219387	0.783945	0.357904	4.90798e-05	0.970896		0.68216	0.358086	0.176	0.0571501	0
Q6VN20	0.612826	0.925104	0.952696	0.938954	0.65065	0.519902		0.950282	0.89389	0.801	0.762461	0
Q8WVE7	0.030527	0.236417	0.202313	0.0444118	4.90798e-05	0.721571		0.602503	0.436466	0.051	0.258818	0
Q9BT76	0.143771	0.48692	0.815234	0.59801	4.90798e-05	0.763877	0.882417	0.440883	0.0462822	0.207	0.00350892	0
Q9UJ55	0.590075	0.250258	0.975533	0.967493	0.675681	0.964908		0.918969	0.611975	0.587	0.0120161	0
P29460	0.0863787	0.269939	0.0961396	0.339802	4.90798e-05	0.30135		0.17708	0.655656	0.092	0.0253594	0
Q8WTR2	0.0525975	0.412221	0.407049	0.0952381	4.90798e-05	4.90798e-05	0.197734	0.399067	0.318135	0.21	0.0310197	0
Q12864	0.518153	0.852466	0.8745	0.405034	0.530356	0.427485	0.588838	0.27735	0.490307	0.499	0.0191854	0
Q9Y303	0.0321536	0.76746	0.407049	0.304142	4.90798e-05	4.90798e-05	0.26966	0.692466	0.37065	0.208	0.0533928	0
Q8TBG4	0.0476407	0.821595	0.367308	0.364971	4.90798e-05	4.90798e-05	0.053462	0.304834	0.762896	0.198	0.0289929	0
Q9H1Z8	0.0633041	0.590135	0.43374	0.396282	4.90798e-05	0.61865		0.272196	0.444663	0.124	0.00687574	0
Q9NXJ0	0.179727	0.416098	0.983639	0.592411	4.90798e-05	0.454037		0.870086	0.708761	0.198	0.0503833	0
O60701	0.398102	0.616883	0.155059	0.147152	0.600982	4.90798e-05	0.687033	0.808933	0.481865	0.561	0.902837	0
P33241	0.357513	0.752049	0.111858	0.590074	0.960638	0.581104	0.18397	0.927656	0.983755	0.479	0.621249	0
Q9NWX5	0.174356	0.272883	0.162276	0.135845	4.90798e-05	4.90798e-05		0.508613	0.240245	0.232	0.0198153	0
Q70Z35	0.280772	0.847755	0.59656	0.654925	0.527607	0.29438	0.0810743	0.0561963	0.823117	0.427	0.283922	0
P43146	0.899654	0.774577	0.848698	0.781583	4.90798e-05	0.358037	0.672346	0.371926	0.566233	0.702	0.088666	0
C9JE40	0.178624	0.218945	0.789234	0.418189	0.705669	0.869399		0.0923681	0.0452025	0.105	0.003967	0
Q9NRE2	0.791798	0.772319	0.840393	0.537671	0.635779	0.40962	0.581032	0.523485	0.661252	0.41	0.157842	0
Q9Y6X8	0.657565	0.662233	0.64154	0.571809	0.772466	0.491632	0.737306	0.801767	0.841865	0.762	0.440648	0
Q8N5M9	0.0397644	0.0710675	0.599476	0.00125027	4.90798e-05	0.512196	0.601007	0.207607	0.154454	0.03	0.0414727	0
Q8N1D5	0.0330506	0.194847	0.442885	0.0794738	4.90798e-05	4.90798e-05	0.347965	0.254822	0.675141	0.197	0.00903925	0
Q99967	0.884037	0.979485	0.986753	0.953033	4.90798e-05	0.916123	0.663701	0.976687	0.836515	0.581	0.203114	0
Q9BXB5	0.49582	0.857963	0.940982	0.836595	0.662429	0.810405	0.865632	0.966184	0.894528	0.513	0.659642	0
C9J3V5	0.0844698	0.174626	0.202313	0.262503	0.931975	0.523387		0.068908	0.482896	0.087	0.00116336	0
Q14392	0.221695	0.35411	0.609411	0.290552	4.90798e-05	0.333055	0.342509	0.512	0.309202	0.267	0.0270855	0
Q9BWV7	0.0718038	0.566135	0.474074	0.441346	4.90798e-05	0.25016	0.651783	0.0807362	0.363975	0.092	0.366064	0
Q9Y2Y0	0.0280598	0.127607	0.0198705	0.176832	4.90798e-05	0.716025		0.602258	0.658209	0.096	0.236344	0
Q9P0M9	0.0381263	0.526724	0.511838	0.205316	4.90798e-05	0.691092		0.711018	0.44319	0.154	0.386103	0
Q8TF42	0.106732	0.477644	0.537047	0.485432	4.90798e-05	0.320049	0.147209	0.0341104	0.448933	0.599	0.0544674	0
Q6DKK2	0.044181	0.294479	0.327221	0.42618	4.90798e-05	0.899141	0.67478	0.154061	0.350184	0.359	0.016232	0
Q9H756	0.10218	0.270626	0.674262	0.0714286	4.90798e-05	0.50881		0.321865	0.0477546	0.157	0.00143183	0
Q6ZMY3	0.354886	0.918822	0.843013	0.946021	0.83838	0.618552	0.334956	0.753031	0.40373	0.4	0.00969725	0
Q9UQL6	0.758005	0.859534	0.906727	0.968906	0.633669	0.888638	0.751406	0.928687	0.844123	0.822	0.814621	0
Q86VZ4	0.141914	0.559607	0.363897	0.709285	4.90798e-05	0.871166	0.629794	0.0378896	0.255853	0.213	0.0113335	0
Q8IYK4	0.0484001	0.319951	0.299244	0.191781	0.520196	0.374577	0.900126	0.159558	0.423018	0.245	0.00334369	0
Q96FC7	0.0979725	0.530258	0.568731	0.61883	4.90798e-05	0.320883	0.0120856	0.14238	0.442454	0.118	0.0820504	0
Q9ULJ6	0.975408	0.845399	0.995947	0.988367	0.683337	0.859337	0.623248	0.977227	0.746748	0.794	0.478133	0
O75717	0.479758	0.887411	0.832534	0.663949	0.704196	0.409767	0.53269	0.92908	0.96692	0.717	0.732111	0
O14647	0.970176	0.983804	0.937324	0.974886	0.829399	0.866405	0.810743	0.990577	0.972761	0.73	0.611376	0
Q96ET8	0.072764	0.227485	0.53161	0.15835	4.90798e-05	4.90798e-05	0.633571	0.259436	0.466503	0.026	0.0125939	0
Q9P0V8	0.116836	0.131092	0.270081	0.0930093	0.534282	0.762847		0.418258	0.0128589	0.035	0.000680634	0
Q8N7X0	0.0521393	0.788908	0.403737	0.504023	0.626994	0.482847	0.295426	0.144638	0.759362	0.388	0.0548161	0
A1L4L8	0.0324585	0.0666012	0.327221	0.509078	4.90798e-05	4.90798e-05		0.640344	0.0905031	0.016	0.00188486	0
Q96B70	0.124474	0.422675	0.35584	0.529354	0.705816	0.740761		0.0349939	0.259975	0.283	0.000951242	0
Q99999	0.0574518	0.335902	0.360981	0.141933	4.90798e-05	4.90798e-05	0.561393	0.486871	0.0944785	0.068	0.0019224	0
A0PK05	0.0658601	0.150577	0.34027	0.184714	4.90798e-05	0.483337		0.498748	0.0107485	0.03	0.00265469	0
Q8NCL8	0.06108	0.0460368	0.35322	0.0306588	4.90798e-05	4.90798e-05	0.0117499	0.652712	0.192638	0.014	0.0158736	0
A4D1T9	0.303724	0.359067	0.29608	0.036421	4.90798e-05	4.90798e-05		0.648687	0.12162	0.07	0.0568667	0
Q9BS92	0.0271981	0.403337	0.407049	0.444934	4.90798e-05	4.90798e-05		0.351607	0.157497	0.037	0.0283872	0
Q9BXW7	0.037035	0.609325	0.890811	0.38117	4.90798e-05	0.54611	0.674276	0.319853	0.352344	0.138	0.00600259	0
Q8N9R0	0.0810841	0.130258	0.515249	0.433083	0.931681	0.626061		0.373055	0.0262577	0.236	0.0029028	0
O95751	0.251137	0.0333742	0.103851	0.429822	0.717006	0.866454	0.766932	0.181006	0.602503	0.232	0.109058	0
P49915	0.0496414	0.800834	0.270081	0.332953	4.90798e-05	4.90798e-05	0.463114	0.445104	0.698699	0.702	0.217282	0
Q8IYP2	0.121361	0.0860859	0.202313	0.0714286	4.90798e-05	0.41973		0.212613	0.154405	0.041	0.0433046	0
Q04727	0.980794	0.747092	0.865751	0.709285	4.90798e-05	0.720736	0.0943349	0.914994	0.885693	0.608	0.704331	0
Q9NX70	0.725005	0.159362	0.986555	0.364971	0.833521	0.949301	0.0845153	0.896196	0.864344	0.519	0.46916	0
Q9UJQ7	0.0510964	0.366479	0.0818052	0.226082	4.90798e-05	4.90798e-05		0.643239	0.51411	0.124	0.00524452	0
Q5T6V5	0.0245167	0.497276	0.0581286	0.23516	4.90798e-05	0.236712	0.887956	0.154896	0.692712	0.137	0.536184	0
Q9H672	0.39311	0.445742	0.465721	0.135845	4.90798e-05	4.90798e-05	0.743768	0.387092	0.281914	0.117	0.289633	0
Q8NBL1	0.0401562	0.392883	0.111858	0.186943	4.90798e-05	0.25762		0.207951	0.480245	0.063	0.0171068	0
Q8N5N4	0.0728102	0.047411	0.318373	0.494292	0.939534	0.748859		0.0684172	0.122356	0.144	0.00247662	0
O00421	0.15161	0.0977669	0.146458	0.420254	0.603485	0.358282		0.23362	0.443141	0.037	0.0102316	0
Q9NVP4	0.265044	0.812515	0.616677	0.776147	4.90798e-05	0.216589	0.92329	0.166331	0.462037	0.43	0.0180841	0
P42773	0.800767	0.726724	0.59394	0.232496	4.90798e-05	0.513816	0.0725976	0.261742	0.216393	0.232	0.101503	0
Q5VZ89	0.153072	0.741939	0.789234	0.695967	4.90798e-05	0.428761	0.395384	0.865178	0.973988	0.646	0.464682	0
H3BNL1	0.042368	0.485252	0.905986	0.76234	4.90798e-05	4.90798e-05		0.642847	0.240393	0.171	0.0327452	0
Q6PD62	0.874521	0.962258	0.829272	0.958306	0.832736	0.878233	0.500965	0.982184	0.976196	0.817	0.636441	0
Q8N4P6	0.0662805	0.749546	0.505808	0.465101	0.697571	0.641129		0.149988	0.672933	0.181	0.00641149	0
P54098	0.0597647	0.76584	0.984183	0.62818	0.599558	0.474356		0.837006	0.787828	0.417	0.0297214	0
Q6ZU35	0.815843	0.914994	0.720775	0.650631	0.955534	0.881423	0.443559	0.87519	0.915926	0.474	0.376266	0
Q5JW98	0.0492562	0.0994356	0.643962	0.186943	4.90798e-05	4.90798e-05		0.619387	0.0920736	0.015	0.0197272	0
Q8NEA9	0.113553	0.686871	0.577431	0.671233	0.713865	4.90798e-05		0.604123	0.295951	0.185	0.0211568	0
P16885	0.816443	0.757644	0.779497	0.546749	4.90798e-05	4.90798e-05	0.523542	0.914748	0.97335	0.733	0.839097	0
Q92619	0.446999	0.813252	0.753299	0.74875	0.71362	0.613202		0.949988	0.842209	0.492	0.676254	0
Q9Y3Y4	0.849649	0.935656	0.992783	0.971189	0.768589	0.690503	0.368275	0.956712	0.738454	0.643	0.043145	0
Q7L5A8	0.0251946	0.373252	0.350353	0.0988802	4.90798e-05	0.492761	0.169031	0.212957	0.110135	0.12	0.0014413	0
Q8N6I4	0.0338303	0.035681	0.350353	0.0219613	4.90798e-05	0.525252	0.41368	0.353767	0.0310184	0.016	0.00615807	0
Q9UNP4	0.0490534	0.277252	0.302209	0.237552	4.90798e-05	0.572663	0.968695	0.187534	0.153178	0.028	0.00250638	0
P19320	0.157677	0.581693	0.393011	0.479996	4.90798e-05	4.90798e-05	0.476878	0.343607	0.263755	0.695	0.0350124	0
O60462	0.398056	0.842552	0.743512	0.540824	4.90798e-05	0.392736	0.852287	0.495853	0.404564	0.558	0.00715413	0
Q5VT66	0.0411081	0.266356	0.18012	0.174114	4.90798e-05	0.569718	0.462358	0.145276	0.241227	0.088	0.0165108	0
Q8NCU1	0.101846	0.261399	0.0476496	0.0056534	0.940712	0.872098		0.271117	0.555534	0.127	0.0180588	0
Q9UP65	0.0486501	0.558086	0.102022	0.351924	4.90798e-05	0.44962	0.0109945	0.44535	0.482798	0.085	0.0586087	0
Q5FWF7	0.0794882	0.126577	0.049874	0.184714	4.90798e-05	4.90798e-05	0.962484	0.262577	0.636025	0.075	0.0684219	0
P54219	0.0403216	0.336049	0.54807	0.294466	0.627239	0.73492		0.533497	0.0284172	0.181	0.00766624	0
Q9NWB7	0.0894268	0.512294	0.307251	0.251576	4.90798e-05	0.681914	0.925388	0.19362	0.781301	0.532	0.0427579	0
Q496M5	0.233191	0.493104	0.520587	0.70075	4.90798e-05	0.279951		0.357448	0.0417669	0.225	0.0027607	0
Q8N4F0	0.161994	0.263509	0.262122	0.123396	4.90798e-05	0.588761	0.892908	0.361178	0.140025	0.146	0.190057	0
Q96P70	0.876957	0.256589	0.363897	0.0636551	4.90798e-05	0.384589	0.627025	0.315387	0.13065	0.668	0.151211	0
P12268	0.696139	0.870429	0.590529	0.494292	4.90798e-05	4.90798e-05	0.474444	0.787877	0.810945	0.824	0.872716	0
Q96PV6	0.7907	0.920736	0.996787	0.985214	0.884564	0.873472	0.667142	0.903117	0.839804	0.863	0.0152748	0
Q6NUK1	0.146673	0.89227	0.47704	0.184714	4.90798e-05	4.90798e-05	0.637348	0.376491	0.636613	0.457	0.200381	0
Q9H8V3	0.47812	0.582429	0.374079	0.483094	4.90798e-05	0.372957	0.601595	0.904	0.886184	0.75	0.68795	0
Q9UFC0	0.134092	0.382528	0.329692	0.255055	4.90798e-05	0.527902	0.915904	0.176736	0.259877	0.287	0.110656	0
Q13469	0.754002	0.722798	0.952696	0.942596	0.786945	0.575166	0.228703	0.948466	0.938601	0.895	0.890756	0
O43827	0.188151	0.699583	0.646384	0.657099	4.90798e-05	0.408098		0.510282	0.353865	0.179	0.117624	0
Q6PJP8	0.18273	0.871067	0.699718	0.644597	0.640883	0.270969	0.663953	0.302675	0.713669	0.375	0.0589535	0
Q8NFW8	0.0580094	0.874896	0.456824	0.342792	0.651877	0.257178	0.371968	0.0679755	0.764319	0.413	0.0954237	0
Q8IVS2	0.0430092	0.388712	0.302209	0.129648	4.90798e-05	4.90798e-05	0.00570709	0.63038	0.158577	0.141	0.00522606	0
P18509	0.227138	0.930454	0.418269	0.729778	0.525497	0.911264		0.179779	0.76216	0.1	0.0385421	0
Q9HC21	0.0353986	0.635092	0.342988	0.197271	4.90798e-05	4.90798e-05		0.726675	0.506454	0.084	0.0889423	0
P51825	0.815996	0.820025	0.89526	0.806154	0.926233	0.913963	0.221989	0.900564	0.804613	0.713	0.0663441	0
Q96M94	0.325436	0.536982	0.634324	0.59801	4.90798e-05	0.478675	0.815191	0.0426012	0.157104	0.254	0.444179	0
O95396	0.0589081	0.30773	0.254115	0.563818	0.670429	0.799313		0.325791	0.197546	0.145	0.0467594	0
Q969L2	0.0439273	0.0710184	0.358707	0.0306588	4.90798e-05	0.866798		0.400098	0.0142331	0.035	0.0239549	0
P50440	0.0262802	0.410258	0.288221	0.121657	4.90798e-05	0.260172	0.119094	0.744933	0.585865	0.261	0.543088	0
Q9C0B2	0.128878	0.738994	0.861302	0.834257	0.587141	0.538356		0.594503	0.614626	0.374	0.12419	0
Q96G91	0.14527	0.129129	0.329692	0.0930093	0.684172	0.683681		0.237153	0.0366135	0.046	0.0015068	0
Q969Q5	0.0663625	0.44216	0.143394	0.441346	4.90798e-05	0.42081	0.245657	0.121129	0.616196	0.145	0.517396	0
Q9BST9	0.248547	0.324319	0.54807	0.608013	0.674798	0.466896	0.380193	0.761031	0.887117	0.634	0.182694	0
Q9HBE4	0.147189	0.206037	0.123078	0.0701783	0.614969	4.90798e-05		0.292712	0.647902	0.039	0.175203	0
Q6ZVH7	0.159818	0.795337	0.756512	0.739509	4.90798e-05	0.646135		0.0420613	0.661448	0.367	0.00346364	0
P86397	0.0200751	0.170356	0.103851	0.0306588	4.90798e-05	4.90798e-05	0.0617709	0.653791	0.316319	0.011	0.00314139	0
P16144	0.413849	0.895411	0.781721	0.958306	4.90798e-05	0.48	0.343852	0.886626	0.994258	0.819	0.837688	0
Q99436	0.052528	0.592491	0.542336	0.447869	4.90798e-05	0.356859	0.449098	0.229006	0.524957	0.481	0.280967	0
Q71H61	0.273471	0.794994	0.762147	0.755599	0.864	0.835387		0.773988	0.711902	0.305	0.0363583	0
Q96RQ3	0.0730299	0.707632	0.760121	0.345075	0.592147	0.314061	0.685606	0.747534	0.695018	0.615	0.118329	0
Q9UGP8	0.907278	0.680049	0.363897	0.364971	0.630331	0.613939	0.018548	0.790773	0.865325	0.688	0.141706	0
Q9P2K6	0.129712	0.566331	0.779497	0.465101	4.90798e-05	0.551804		0.0115828	0.260123	0.087	0.280402	0
Q6ZNA5	0.111688	0.333055	0.59656	0.408132	4.90798e-05	0.302724		0.58292	0.0521227	0.151	0.0203387	0
Q9HCS5	0.769343	0.860957	0.704513	0.661339	0.876859	0.562601	0.277214	0.908761	0.946209	0.417	0.598414	0
Q8TBC5	0.582391	0.766969	0.648707	0.695967	0.90508	0.64	0.303063	0.0652761	0.591117	0.384	0.00812103	0
Q5U3C3	0.0250955	0.131828	0.270081	0.290552	4.90798e-05	0.399902	0.909694	0.234061	0.297178	0.02	0.0129739	0
Q8NCR9	0.078711	0.172368	0.781721	0.0402261	4.90798e-05	0.887755		0.254969	0.0613006	0.048	0.0563533	0
Q5VTH2	0.123453	0.268172	0.59394	0.566536	0.90611	4.90798e-05		0.767607	0.760736	0.225	0.270117	0
Q9BSL1	0.685603	0.209767	0.302209	0.276201	4.90798e-05	0.710969	0.825262	0.0611534	0.682307	0.647	0.467069	0
O15021	0.828099	0.967215	0.928229	0.966623	0.913472	0.749448	0.719178	0.972172	0.840393	0.575	0.375475	0
A6NL99	0.0340971	0.395337	0.771885	0.161231	4.90798e-05	0.30989		0.60746	0.0276319	0.121	0.0107918	0
O14668	0.165534	0.318479	0.38965	0.473853	4.90798e-05	0.768491	0.693747	0.136442	0.153816	0.075	0.0019615	0
Q9UFB7	0.648486	0.929963	0.87099	0.733257	0.818748	0.90184	0.25791	0.604319	0.696196	0.343	0.0307611	0
Q5JTN6	0.0754468	0.440294	0.233948	0.483094	0.591264	4.90798e-05		0.321178	0.310773	0.188	0.208795	0
Q2TAL5	0.355398	0.454282	0.77579	0.891172	0.758086	0.807018		0.655706	0.48211	0.359	0.0909855	0
Q9BQ83	0.0619809	0.204564	0.651179	0.801805	4.90798e-05	0.767264	0.310785	0.110675	0.152442	0.235	0.00135888	0
P56159	0.22197	0.267092	0.511838	0.15835	4.90798e-05	0.626748	0.737054	0.206528	0.00961963	0.121	0.0881324	0
Q9BYH1	0.381833	0.674945	0.665019	0.678626	0.707534	0.564221	0.0751993	0.0217423	0.454577	0.467	0.0269714	0
Q16739	0.0264343	0.271067	0.587267	0.0266362	4.90798e-05	0.257276		0.357153	0.064638	0.08	0.0979451	0
P41159	0.121946	0.0882945	0.407049	0.00777343	4.90798e-05	4.90798e-05		0.517055	0.198135	0.029	0.130315	0
Q8N5X7	0.123059	0.181448	0.421383	0.113775	0.754699	0.869693	0.736802	0.112834	0.0502086	0.089	0.0128957	1
Q99626	0.886045	0.617914	0.973358	0.859426	0.819387	0.967509	0.348804	0.935117	0.920638	0.57	0.713346	0
Q8WU58	0.593199	0.370061	0.983194	0.543379	0.52108	0.730798	0.4188	0.883436	0.565301	0.572	0.0251844	0
Q96P48	0.541767	0.708613	0.626464	0.848174	0.593325	0.742969	0.589257	0.879951	0.928883	0.631	0.570859	0
Q32P41	0.041329	0.491436	0.688696	0.422864	0.563239	4.90798e-05	0.703819	0.36584	0.45119	0.164	0.0634917	0
Q96PE5	0.141289	0.101202	0.0581286	0.0338117	0.866798	0.663117		0.0374969	0.540319	0.047	0.017056	0
O75629	0.0469279	0.222233	0.631951	0.414818	4.90798e-05	0.752442	0.154679	0.053546	0.231902	0.028	0.0219192	0
O14645	0.91955	0.152638	0.211062	0.239889	0.895509	0.444025		0.366724	0.454233	0.155	0.116614	0
Q9C0A1	0.827912	0.915436	0.91078	0.947162	0.575411	0.910528	0.797902	0.778405	0.433129	0.491	0.0855142	0
Q96HY7	0.0451087	0.798528	0.716277	0.590074	4.90798e-05	0.30238	0.289215	0.159607	0.407755	0.403	0.180509	0
O15015	0.727504	0.97384	0.797143	0.886878	0.57335	0.664834	0.27948	0.647509	0.54508	0.525	0.0133442	0
Q7Z5V6	0.0835939	0.836613	0.83377	0.792455	4.90798e-05	0.297767		0.568491	0.515926	0.489	0.021327	0
P43364	0.584179	0.552393	0.360981	0.62818	0.731534	0.562405	0.877969	0.826601	0.776442	0.56	0.252211	0
Q6ZMY6	0.0597631	0.315877	0.0780485	0.518428	0.626748	0.217227	0.780781	0.429988	0.488736	0.199	0.0252177	0
Q9H0V1	0.0728532	0.267337	0.418269	0.332953	4.90798e-05	0.630429		0.336196	0.279558	0.089	0.00901627	0
Q8TF72	0.728616	0.971436	0.884583	0.906501	0.838479	0.592736		0.963975	0.84481	0.659	0.387925	0
O15229	0.0257002	0.343117	0.634324	0.351924	4.90798e-05	4.90798e-05		0.545178	0.204908	0.083	0.147467	0
Q8IZY2	0.378497	0.822969	0.628936	0.722331	0.552638	0.64908	0.776164	0.34081	0.301252	0.33	0.00709616	0
P49366	0.027114	0.621693	0.688696	0.123396	4.90798e-05	4.90798e-05	0.483844	0.340859	0.532025	0.278	0.229058	0
Q86UY5	0.0993001	0.586209	0.941624	0.925038	0.647067	0.645644	0.200252	0.928196	0.971288	0.295	0.623812	0
O60437	0.90039	0.841718	0.792744	0.354697	0.542331	0.756466	0.33462	0.751607	0.833767	0.717	0.635298	0
Q8N2E2	0.221117	0.837153	0.747121	0.889269	4.90798e-05	0.229791	0.443055	0.62081	0.319558	0.495	0.00176922	0
Q15014	0.79053	0.783117	0.787949	0.866221	0.858552	4.90798e-05	0.373647	0.884025	0.93227	0.82	0.76993	0
Q9NX62	0.0307044	0.821546	0.581088	0.711024	4.90798e-05	0.596564	0.932858	0.438724	0.363877	0.196	0.102478	0
Q01973	0.709911	0.631607	0.975384	0.859426	4.90798e-05	0.503951	0.00520352	0.84373	0.753374	0.546	0.133111	0
Q86VD9	0.035665	0.212859	0.819732	0.336541	4.90798e-05	0.752933	0.926227	0.402209	0.111018	0.126	0.000669264	0
Q8N1P7	0.420729	0.942135	0.760121	0.794031	0.853644	0.563583	0.189509	0.347975	0.545521	0.233	0.00961715	0
Q9NW61	0.411134	0.184344	0.0133953	0.0246249	4.90798e-05	0.52638	0.125304	0.0468221	0.742528	0.091	0.23334	0
Q8TAD8	0.729656	0.980663	0.768425	0.903566	0.905031	0.831215	0.598573	0.986405	0.953767	0.833	0.855	0
P0C2W1	0.0731483	0.899681	0.676833	0.374647	4.90798e-05	0.724613	0.325976	0.14719	0.372466	0.123	0.0228628	0
Q96M19	0.157164	0.209472	0.424003	0.74875	0.819534	0.976245		0.461791	0.0592883	0.218	0.00600646	0
B1ANY3	0.0730634	0.488933	0.474074	0.61883	0.723877	4.90798e-05		0.460466	0.0666503	0.113	0.0100741	0
Q9Y530	0.088205	0.352982	0.049874	0.0115786	4.90798e-05	4.90798e-05	0.714226	0.514945	0.611534	0.059	0.469684	0
P46663	0.0876705	0.0883436	0.267411	0.0686019	4.90798e-05	0.525595		0.214184	0.0684172	0.137	0.00358246	0
P25089	0.152094	0.0666994	0.327221	0.0607741	0.54665	4.90798e-05		0.569521	0.171092	0.039	0.00713561	0
A5PLK6	0.0559162	0.47146	0.539568	0.364971	0.52319	4.90798e-05		0.439411	0.232785	0.267	0.00502453	0
Q96GW9	0.0310391	0.469693	0.244229	0.635573	4.90798e-05	4.90798e-05	0.647335	0.224785	0.57011	0.123	0.00957148	0
Q5JRA6	0.526133	0.960049	0.859177	0.934225	0.900712	0.625718	0.652539	0.878528	0.903853	0.823	0.47604	0
Q14CX7	0.108047	0.546405	0.584005	0.453305	4.90798e-05	0.622528	0.190013	0.0130061	0.594307	0.442	0.694843	0
Q8N9V3	0.144898	0.259877	0.383421	0.59801	4.90798e-05	4.90798e-05	0.386991	0.349006	0.311804	0.116	0.162505	0
Q9UJC3	0.868181	0.411779	0.315259	0.438737	4.90798e-05	0.692957		0.220613	0.515337	0.447	0.587657	0
P11245	0.0277138	0.389742	0.67189	0.32257	4.90798e-05	0.664589		0.0618896	0.105374	0.056	0.138645	0
O15528	0.0432861	0.343656	0.250803	0.262503	4.90798e-05	0.594699		0.491141	0.0542822	0.125	0.00178449	0
P82279	0.431515	0.869644	0.811033	0.926506	4.90798e-05	0.258307	0.436593	0.706552	0.332957	0.539	0.0130155	0
Q16671	0.181025	0.272589	0.697939	0.885953	4.90798e-05	0.826012		0.617423	0.175706	0.147	0.00139178	0
Q9NYN1	0.119853	0.184196	0.129158	0.0569689	4.90798e-05	0.390086		0.0637055	0.291337	0.063	0.00254737	0
Q86X83	0.0365554	0.159509	0.254115	0.221516	4.90798e-05	0.677448	0.856399	0.0524663	0.175558	0.087	0.0164223	0
Q9Y6G5	0.0380292	0.100564	0.191093	0.00907806	4.90798e-05	0.393325	0.0312211	0.0424049	0.541202	0.095	0.0470854	0
Q53HC9	0.0833936	0.353276	0.459345	0.097195	4.90798e-05	0.687656	0.920269	0.646626	0.520491	0.456	0.0302161	0
Q6UW68	0.0301784	0.205546	0.280807	0.111383	4.90798e-05	0.414528	0.0137642	0.440589	0.170258	0.024	0.0116093	0
Q8NA77	0.0731096	0.184393	0.155059	0.546749	0.843043	0.522405		0.082454	0.120049	0.158	0.0104265	0
Q9HAD4	0.0568859	0.448393	0.272601	0.0648511	4.90798e-05	4.90798e-05	0.279396	0.510429	0.193031	0.104	0.0203408	0
Q96BW9	0.0489331	0.434748	0.471455	0.237552	4.90798e-05	0.335951	0.558204	0.163043	0.0168834	0.054	0.00187408	0
Q15653	0.095177	0.551656	0.283377	0.760328	0.788515	0.916908	0.498279	0.782233	0.824147	0.579	0.427928	0
Q9UJK0	0.0566492	0.809178	0.290495	0.860785	0.850258	0.66081	0.396139	0.85119	0.903411	0.338	0.1178	0
O75783	0.0365519	0.409325	0.5714	0.479996	0.734577	4.90798e-05	0.690726	0.57281	0.176785	0.103	0.00054714	0
Q9Y6Q3	0.879444	0.951607	0.332262	0.377854	0.859926	0.325939	0.813345	0.656982	0.810258	0.428	0.0430921	0
Q96M85	0.169456	0.088638	0.883743	0.100239	4.90798e-05	4.90798e-05		0.503656	0.213301	0.158	0.0145465	0
Q6P4E1	0.465647	0.935755	0.929662	0.55561	0.873521	0.523828	0.763156	0.817571	0.872098	0.455	0.168903	0
Q92935	0.0913199	0.314061	0.730859	0.608013	4.90798e-05	0.624196		0.359509	0.0139387	0.132	0.00130377	0
P43490	0.0409797	0.912245	0.200237	0.279082	4.90798e-05	0.24427	0.909442	0.907632	0.899779	0.5	0.908318	0
Q9GZR5	0.0260981	0.300761	0.383421	0.0207654	0.744245	0.326528		0.304982	0.0525153	0.072	0.00352056	0
Q9Y573	0.503184	0.666994	0.451485	0.566536	4.90798e-05	4.90798e-05		0.578896	0.292613	0.12	0.331222	0
P18847	0.822373	0.175951	0.092037	0.851653	0.751902	0.843485	0.968947	0.272834	0.684957	0.575	0.0169246	0
Q8IV53	0.217901	0.471755	0.736345	0.62818	0.840883	0.728785		0.0580613	0.0980123	0.303	0.0111594	0
Q9NU53	0.0591873	0.302184	0.329692	0.133779	4.90798e-05	0.535166	0.776836	0.577423	0.00451534	0.221	0.00316343	0
P23327	0.216192	0.982773	0.334981	0.924494	0.923681	0.953571		0.94773	0.910577	0.386	0.64713	0
Q9H1Y3	0.0801312	0.374086	0.691513	0.450696	4.90798e-05	0.920491	0.04423	0.441178	0.150184	0.036	0.00341706	0
P43699	0.937422	0.942479	0.981563	0.977604	4.90798e-05	0.951804	0.78825	0.957693	0.841669	0.869	0.347754	0
P08913	0.229496	0.657374	0.59394	0.712274	4.90798e-05	0.778405		0.788908	0.59892	0.265	0.12854	0
Q9HBW9	0.511143	0.372417	0.69354	0.946564	4.90798e-05	0.459387		0.73865	0.231166	0.201	0.00269882	0
Q96KN2	0.0292139	0.569423	0.285997	0.694118	4.90798e-05	0.250258		0.297129	0.294282	0.144	0.237476	0
A0A0U1RQS6	0.0927431	0.129571	0.736345	0.26484	0.840196	0.987583		0.470528	0.0637055	0.5	0.000815797	0
Q9UNP9	0.979042	0.942086	0.758489	0.569689	4.90798e-05	0.299534	0.117415	0.810896	0.875485	0.896	0.580616	0
P46019	0.0528843	0.772074	0.80782	0.595347	4.90798e-05	0.37762	0.0227444	0.625178	0.64054	0.318	0.300156	0
Q92539	0.435544	0.799362	0.454303	0.501087	4.90798e-05	0.344883	0.771045	0.794896	0.906748	0.51	0.161548	0
Q03393	0.0205986	0.487067	0.270081	0.181996	4.90798e-05	4.90798e-05	0.288628	0.682601	0.609571	0.118	0.761108	0
P78424	0.839776	0.499337	0.998319	0.720591	0.748663	0.932319		0.914307	0.757399	0.577	0.455623	0
O94913	0.798534	0.988123	0.987494	0.977604	0.828859	0.809963	0.245153	0.99946	0.928294	0.854	0.511415	0
Q86WA9	0.0376919	0.218209	0.734615	0.506578	4.90798e-05	0.660172	0.536551	0.504	0.0273374	0.171	0.00349469	0
Q9GZS0	0.595419	0.501006	0.114626	0.411339	0.691926	0.470233		0.297816	0.888344	0.246	0.01557	0
Q86WU2	0.0389113	0.66292	0.24156	0.468526	4.90798e-05	0.250258	0.00738565	0.465374	0.383902	0.232	0.00247731	0
Q96KN9	0.150492	0.482061	0.688696	0.722331	0.841374	0.892761		0.0325399	0.084319	0.113	0.00290181	0
Q5TGU0	0.0276708	0.0240491	0.0469576	0.0283757	4.90798e-05	0.903804		0.284025	0.257571	0.028	0.00600243	0
A0PJZ3	0.0596085	0.279018	0.657901	0.45624	0.586061	0.826601	0.103399	0.193718	0.270184	0.046	0.0281868	0
Q9NPL8	0.0256182	0.559411	0.53161	0.422864	0.792638	0.451828	0.924633	0.0845644	0.57546	0.224	0.000498297	0
Q9NWA0	0.17027	0.0548712	0.751471	0.767667	0.94881	0.94935	0.3859	0.857669	0.85816	0.648	0.680015	0
Q04446	0.080995	0.898258	0.456824	0.724125	4.90798e-05	4.90798e-05	0.270164	0.648982	0.900221	0.322	0.726228	0
Q5JXA9	0.136527	0.445939	0.657901	0.497663	0.52589	0.625767	0.875955	0.0137423	0.0476564	0.161	0.0118033	0
Q9C029	0.464592	0.487313	0.554397	0.633072	4.90798e-05	0.754405	0.951406	0.370454	0.347485	0.248	0.0155301	0
Q16206	0.897148	0.465767	0.66754	0.725647	4.90798e-05	0.874896	0.864624	0.156859	0.63735	0.26	0.211797	0
Q9BTX7	0.0734696	0.256245	0.0333646	0.125897	0.721276	0.236368	0.653378	0.175951	0.507877	0.026	0.107819	0
Q5HYI8	0.0677306	0.764319	0.280807	0.186943	4.90798e-05	0.426061	0.15149	0.752294	0.715436	0.387	0.600959	0
Q5HYK7	0.838797	0.89173	0.636894	0.871766	0.887509	0.290258	0.204112	0.676319	0.749252	0.73	0.253421	0
Q8TDT2	0.223402	0.071362	0.980871	0.746738	0.800933	0.921129		0.84589	0.639558	0.157	0.00599818	0
O14981	0.50986	0.615313	0.59656	0.537671	4.90798e-05	0.366282	0.884515	0.078773	0.466258	0.681	0.209267	0
Q494R4	0.219628	0.396712	0.0319806	0.0030985	0.914307	0.80054	0.462023	0.164859	0.499239	0.143	0.123795	0
Q12918	0.0841293	0.150871	0.0810143	0.141933	4.90798e-05	0.796908	0.579857	0.110135	0.206282	0.068	0.0119785	0
Q96I82	0.116326	0.311411	0.43374	0.776147	0.545227	0.766429		0.168049	0.00976687	0.222	0.0024533	0
O94855	0.962376	0.713865	0.993673	0.962057	0.812123	0.543706	0.480235	0.955141	0.831853	0.73	0.806736	0
Q5VV42	0.0478677	0.715043	0.474074	0.301098	0.649521	0.345914	0.950399	0.488834	0.695853	0.318	0.112492	0
Q96FF7	0.284984	0.696147	0.631951	0.471135	0.960638	0.970699		0.849816	0.930748	0.435	0.117963	0
Q96PP4	0.0415483	0.357006	0.646384	0.163786	0.710184	4.90798e-05		0.687264	0.58562	0.129	0.0314138	0
Q5M9N0	0.61133	0.741252	0.59656	0.769243	0.660761	0.415215		0.188025	0.652761	0.433	0.655024	0
Q9C0I3	0.37086	0.777914	0.905986	0.720591	0.658012	0.613252		0.826307	0.700957	0.451	0.0115789	0
Q6QNK2	0.19483	0.474503	0.609411	0.680202	4.90798e-05	4.90798e-05	0.0146034	0.599656	0.260712	0.166	0.00147364	0
P17022	0.709908	0.686675	0.377638	0.348717	4.90798e-05	4.90798e-05	0.978179	0.305669	0.743951	0.222	0.00858807	0
Q3KP44	0.193066	0.508515	0.786417	0.251576	0.60054	0.455509		0.227877	0.159951	0.179	0.0364903	0
P43681	0.199817	0.174969	0.648707	0.676125	4.90798e-05	0.758675		0.305718	0.248883	0.132	0.00280614	0
Q96MI9	0.0609183	0.549448	0.77579	0.45972	4.90798e-05	0.289031		0.357006	0.0448098	0.181	0.0149309	0
Q9Y2G9	0.219127	0.909939	0.800801	0.871766	0.560883	0.682356		0.184982	0.465276	0.367	0.208528	0
Q9NRS6	0.260758	0.395681	0.215214	0.181996	0.842356	0.850699	0.946958	0.223264	0.543804	0.262	0.00937136	0
O95398	0.224613	0.494969	0.307251	0.501087	4.90798e-05	0.402356	0.163743	0.0853497	0.188564	0.162	0.0031756	0
P49789	0.0215978	0.164417	0.109387	0.102142	4.90798e-05	0.496933	0.773311	0.0169816	0.596515	0.036	0.131377	0
Q9Y4H4	0.234156	0.114258	0.401364	0.695967	0.960638	0.989595		0.839951	0.887018	0.251	0.826052	0
Q9BX67	0.154038	0.508368	0.508823	0.61883	4.90798e-05	0.767656	0.805623	0.0251288	0.290699	0.113	0.0696128	0
P00736	0.35105	0.898994	0.686274	0.779626	4.90798e-05	4.90798e-05	0.579522	0.309399	0.626307	0.433	0.0819766	0
Q93070	0.0700393	0.21865	0.706737	0.0714286	4.90798e-05	0.382626	0.445909	0.029546	0.151313	0.036	0.00721525	0
Q8NCT3	0.0480251	0.615607	0.250803	0.584692	4.90798e-05	0.451583	0.334788	0.174086	0.625031	0.173	0.0113211	0
P05161	0.849756	0.553914	0.584005	0.0348989	4.90798e-05	0.457374		0.0792147	0.0630184	0.597	0.0526077	0
Q96PB1	0.0529124	0.349104	0.129158	0.0338117	4.90798e-05	0.448344	0.893915	0.570552	0.0320982	0.164	0.0188473	0
Q8IYQ7	0.0460477	0.658994	0.508823	0.326375	4.90798e-05	4.90798e-05	0.871003	0.60211	0.167362	0.295	0.00686706	0
P13725	0.232735	0.440196	0.497108	0.535225	0.627975	0.451092		0.23038	0.638626	0.067	0.0199607	0
Q5VXU3	0.0393403	0.113767	0.018091	0.411339	0.859043	0.96481	0.954511	0.297031	0.553178	0.19	0.00322532	0
O76082	0.0428691	0.27308	0.459345	0.102142	4.90798e-05	0.240687	0.144692	0.31789	0.348515	0.106	0.00502322	0
Q8NG08	0.0832841	0.694282	0.554397	0.836595	0.650699	0.443092		0.332908	0.837448	0.338	0.349912	0
Q96JZ2	0.222878	0.317153	0.439968	0.819145	0.827485	4.90798e-05	0.0522031	0.810258	0.70881	0.264	0.271217	0
Q9Y3D5	0.0261923	0.249374	0.0768128	0.00777343	4.90798e-05	4.90798e-05		0.425767	0.528491	0.062	0.0032764	0
Q69YN4	0.323061	0.85119	0.965696	0.957763	0.69119	0.705178	0.891397	0.828515	0.864	0.607	0.308331	0
P22794	0.102775	0.30719	0.766695	0.566536	0.68	4.90798e-05	0.747797	0.597399	0.659436	0.101	0.055066	0
Q8N8R3	0.0250216	0.631215	0.380456	0.287182	0.643387	0.826699		0.56908	0.226307	0.089	0.00378094	0
A6NMD0	0.0757171	0.110724	0.412486	0.512503	4.90798e-05	0.625767		0.0193374	0.0335706	0.087	0.00433673	0
Q9P013	0.327389	0.66454	0.153131	0.150576	0.945816	0.962503	0.346034	0.790429	0.812957	0.496	0.255912	0
P41597	0.150608	0.350184	0.111858	0.216134	0.623656	0.581202		0.675337	0.181006	0.21	0.00180971	0
Q9ULX5	0.285706	0.848491	0.643962	0.757393	0.568982	0.892957	0.714058	0.265227	0.337472	0.188	0.00379522	0
P55075	0.113076	0.671656	0.520587	0.144434	4.90798e-05	0.430331		0.166135	0.540564	0.264	0.0107376	0
Q6ZVH6	0.0562487	0.146503	0.267411	0.287182	4.90798e-05	0.535706		0.119166	0.100466	0.116	0.0121308	0
Q5TCY1	0.576809	0.950429	0.920073	0.935475	0.92427	0.899436	0.188418	0.818012	0.674847	0.53	0.475624	0
O95067	0.905648	0.279853	0.329692	0.0850728	4.90798e-05	4.90798e-05	0.43995	0.730061	0.484172	0.353	0.689646	0
O95721	0.049021	0.582233	0.544758	0.45624	0.838822	0.486135	0.154008	0.925055	0.985325	0.745	0.857814	0
Q969J2	0.849645	0.749791	0.609411	0.309578	0.692564	0.35146	0.473269	0.89438	0.887411	0.379	0.0657019	0
Q8IUQ0	0.122995	0.524761	0.427562	0.0930093	0.552196	4.90798e-05		0.440785	0.19254	0.162	0.061057	0
P0CG32	0.271232	0.505374	0.760121	0.579256	0.620663	0.351264		0.349693	0.417472	0.175	0.0401067	0
Q14714	0.0675086	0.0679264	0.0803717	0.163786	0.757399	0.729571	0.0727654	0.516761	0.241865	0.011	0.00230276	0
Q9UKF7	0.0421387	0.325693	0.103851	0.176832	0.797939	0.680491	0.36047	0.634209	0.76908	0.236	0.120611	0
Q6ZUJ4	0.152686	0.149448	0.290495	0.374647	4.90798e-05	0.493742	0.689467	0.228957	0.35681	0.071	0.00766073	0
Q9HAW4	0.315948	0.967951	0.708961	0.704773	0.934528	0.748123	0.647251	0.993374	0.908957	0.593	0.210736	0
P0C869	0.0563037	0.446184	0.299244	0.345075	4.90798e-05	0.46984		0.115387	0.154798	0.159	0.321141	0
Q15464	0.64752	0.928638	0.836736	0.831485	0.899436	0.866209	0.656148	0.979387	0.961129	0.667	0.880698	0
Q70CQ3	0.10254	0.281718	0.830656	0.633072	4.90798e-05	0.543117		0.316712	0.359706	0.207	0.0140573	0
Q96LW7	0.0828521	0.0889816	0.681034	0.574364	4.90798e-05	0.550429	0.187243	0.0417178	0.114601	0.068	0.0063068	0
Q9P2G9	0.886645	0.854626	0.448816	0.819145	0.599411	4.90798e-05	0.648678	0.293939	0.288982	0.314	0.0755368	0
P56715	0.197923	0.950086	0.840393	0.652642	4.90798e-05	0.464147		0.634552	0.697963	0.404	0.122518	0
Q69YI7	0.167147	0.284908	0.85112	0.433083	0.601816	0.912491	0.487369	0.54935	0.134969	0.277	0.248639	0
O75037	0.784412	0.892368	0.751471	0.750598	4.90798e-05	0.673472		0.387583	0.789104	0.564	0.438593	0
Q96J86	0.125135	0.109595	0.811033	0.864264	0.817276	0.974184	0.520856	0.582135	0.22611	0.103	0.0105759	0
Q03431	0.127096	0.343509	0.747121	0.537671	0.646086	0.668172		0.778847	0.551411	0.185	0.0828791	0
Q8IXQ9	0.0290124	0.312294	0.211062	0.10997	4.90798e-05	0.417571		0.132908	0.17281	0.02	0.000922631	0
Q5T6X5	0.148585	0.297325	0.691513	0.345075	4.90798e-05	0.456883		0.38346	0.209472	0.196	0.0203137	0
Q9H321	0.165286	0.228417	0.250803	0.671233	0.960638	0.997448		0.441325	0.494184	0.344	0.0152021	0
Q8N7U6	0.0767174	0.924466	0.542336	0.644597	4.90798e-05	4.90798e-05	0.787579	0.415656	0.596172	0.36	0.0074579	0
A6NK89	0.226808	0.48962	0.528842	0.621385	0.734822	0.936	0.90214	0.194405	0.580712	0.342	0.0272218	0
Q8NDX5	0.733713	0.194945	0.978647	0.518428	0.541252	0.926626	0.234746	0.882552	0.952883	0.676	0.41549	0
Q96CD0	0.0958313	0.0452515	0.0704859	0.281311	4.90798e-05	0.890405	0.585061	0.456883	0.224393	0.12	0.00914759	0
A2RU49	0.0316314	0.425031	0.35322	0.156121	4.90798e-05	4.90798e-05	0.821653	0.610748	0.0839755	0.083	0.100491	0
Q9BQW3	0.863068	0.836074	0.950175	0.971189	0.661399	0.735215		0.793767	0.475828	0.446	0.318243	0
Q9BUN1	0.137862	0.204859	0.639415	0.685856	4.90798e-05	0.89119		0.00917791	0.192442	0.335	0.00330253	0
Q8TBE3	0.146457	0.127558	0.147941	0.10997	0.822037	4.90798e-05		0.31519	0.158822	0.015	0.000307091	0
Q9BYX2	0.241033	0.504098	0.779497	0.595347	0.636417	0.678871	0.0757868	0.211043	0.628221	0.43	0.156858	0
Q8WW38	0.52712	0.766871	0.797143	0.659219	0.642994	0.260957	0.800504	0.109693	0.375018	0.465	0.021433	0
Q8N1B3	0.105679	0.14081	0.24156	0.144434	4.90798e-05	0.74454	0.160638	0.0467239	0.25119	0.017	0.00214432	0
Q9H497	0.0477919	0.295411	0.16623	0.294466	4.90798e-05	0.456687		0.216933	0.348908	0.066	0.00225955	0
O95502	0.208355	0.563141	0.902279	0.600946	4.90798e-05	0.837399	0.300881	0.630871	0.411632	0.268	0.0253195	0
Q96B54	0.138171	0.665963	0.577431	0.396282	0.960344	0.986012	0.619387	0.235043	0.585521	0.314	0.00319674	0
Q96JQ5	0.139254	0.247656	0.781721	0.279082	4.90798e-05	0.39784		0.508712	0.0377423	0.082	0.00516725	0
Q8N4S0	0.114286	0.905276	0.34027	0.319145	0.898503	0.881914	0.198657	0.834012	0.823902	0.376	0.190384	0
Q96IW2	0.543149	0.488736	0.614156	0.566536	0.92265	0.249521	0.614184	0.123877	0.392736	0.255	0.0028201	0
Q9P2G1	0.251608	0.665914	0.809698	0.832898	0.615558	0.554552	0.316995	0.427681	0.852564	0.302	0.361453	0
Q8TER5	0.291128	0.894969	0.660422	0.891172	0.673865	0.888294		0.789202	0.700564	0.506	0.116423	0
P11912	0.117399	0.726086	0.662894	0.668732	4.90798e-05	4.90798e-05		0.829399	0.74238	0.305	0.25339	0
Q96M20	0.0437276	0.421742	0.157086	0.491737	4.90798e-05	4.90798e-05		0.468564	0.691092	0.164	0.00221714	0
Q8N3F8	0.736721	0.758184	0.818249	0.800826	0.902233	0.932417	0.644817	0.953571	0.843239	0.69	0.742855	0
Q8N4V2	0.0312223	0.268466	0.302209	0.326375	0.538454	0.227387		0.372319	0.14027	0.082	0.00316285	0
Q7Z3Z4	0.815597	0.448196	0.628936	0.571809	0.528196	0.215411	0.736047	0.0685153	0.200883	0.194	0.49491	1
Q8WYN0	0.0459549	0.389448	0.508823	0.402153	4.90798e-05	0.269595	0.0282837	0.0693006	0.280294	0.058	0.0143255	0
Q9UK41	0.0950801	0.137767	0.249221	0.11584	4.90798e-05	0.42135		0.0372025	0.77654	0.266	0.206797	0
Q9NNX6	0.229085	0.489276	0.544758	0.405034	0.631656	0.503558		0.224933	0.546748	0.319	0.0378079	0
Q13443	0.412242	0.929521	0.931541	0.859426	0.647656	0.605595	0.576584	0.84211	0.821104	0.602	0.6343	0
Q9Y2R2	0.37092	0.546503	0.64154	0.471135	0.696196	0.31465	0.836257	0.62827	0.550429	0.619	0.395819	0
P01011	0.580714	0.227975	0.162276	0.393075	4.90798e-05	0.272736		0.325644	0.450061	0.249	0.0424938	0
Q4U2R8	0.0933431	0.324613	0.634324	0.488693	0.64962	0.282405		0.587436	0.022184	0.108	0.255852	0
Q9UHF4	0.107801	0.411092	0.347783	0.757393	0.633423	0.716663	0.651196	0.221202	0.0219387	0.356	0.00339169	0
O00161	0.408297	0.723534	0.718551	0.714231	4.90798e-05	4.90798e-05	0.705749	0.974724	0.997252	0.639	0.724736	0
Q8N126	0.628415	0.549988	0.728684	0.592411	0.552834	0.52108		0.0255215	0.299583	0.228	0.0612904	0
Q6ZNL6	0.506541	0.934233	0.653354	0.76609	0.893791	0.719558		0.783117	0.712049	0.406	0.275386	0
P00374	0.0280375	0.560589	0.299244	0.38117	4.90798e-05	4.90798e-05	0.669073	0.772908	0.832589	0.33	0.688269	0
Q96EN8	0.0514755	0.743018	0.662894	0.546749	4.90798e-05	0.21919	0.685103	0.0280245	0.387485	0.346	0.034414	0
Q6ZS46	0.0801587	0.948859	0.753299	0.965808	0.934773	0.98562		0.766184	0.403681	0.534	0.00979586	0
P55061	0.0415032	0.107141	0.174089	0.0246249	4.90798e-05	0.908515		0.407804	0.0465767	0.092	0.0374338	0
Q8N7U7	0.353413	0.979975	0.936484	0.992553	0.81119	0.993129		0.90184	0.391656	0.53	0.0289674	0
Q6UX71	0.242982	0.478871	0.639415	0.441346	4.90798e-05	0.661399	0.842635	0.0564417	0.327902	0.263	0.0432673	0
P19113	0.0511295	0.397791	0.628936	0.441346	4.90798e-05	4.90798e-05		0.450798	0.0987485	0.049	0.000768973	0
Q6T4R5	0.441842	0.840442	0.781721	0.93167	0.790331	0.765644	0.563827	0.937178	0.872933	0.61	0.0720495	0
Q6EMK4	0.415729	0.457718	0.657901	0.881822	4.90798e-05	0.908663	0.439782	0.471362	0.215656	0.524	0.0238409	0
Q8WY50	0.175681	0.00819632	0.174089	0.077843	4.90798e-05	0.933546		0.470037	0.0517791	0.258	0.0049969	0
Q9ULN7	0.472755	0.961423	0.730859	0.709285	0.924712	0.961276		0.640393	0.584442	0.177	0.195546	0
Q8N7C3	0.308497	0.281325	0.386338	0.0832246	4.90798e-05	4.90798e-05	0.0297944	0.53173	0.523239	0.077	0.333326	0
Q9H741	0.0334907	0.120589	0.517671	0.408132	4.90798e-05	0.522405		0.064	0.0704294	0.018	0.00126291	0
P59533	0.238633	0.0256687	0.244229	0.0514786	4.90798e-05	0.367166		0.242699	0.192687	0.041	0.0944383	0
P49221	0.0717664	0.647607	0.482576	0.306534	4.90798e-05	4.90798e-05		0.343509	0.329865	0.205	0.570422	0
I3L273	0.268517	0.28162	0.738174	0.843825	0.899288	0.694429		0.32216	0.147387	0.401	0.00501015	0
Q6ZST4	0.0733402	0.363436	0.626464	0.479996	4.90798e-05	0.870184		0.176049	0.15465	0.065	0.023879	0
Q9H7H0	0.038661	0.32481	0.584005	0.657099	0.543706	0.347681	0.398741	0.0503067	0.180957	0.104	0.00176519	0
Q9H4B8	0.0649124	0.41546	0.688696	0.473853	4.90798e-05	0.641865		0.351902	0.00863804	0.126	0.0121478	0
Q8N6N3	0.124951	0.557252	0.0466611	0.377854	0.960638	0.793472	0.598405	0.949595	0.827975	0.385	0.378391	0
Q8TAE6	0.125139	0.80746	0.971529	0.85274	0.960638	0.987141		0.914798	0.924221	0.337	0.373083	0
P43403	0.899938	0.577914	0.665019	0.663949	4.90798e-05	0.232491		0.883779	0.956074	0.657	0.846281	0
Q9NP70	0.232001	0.503558	0.897879	0.874212	0.628908	0.696049		0.694969	0.231509	0.424	0.0254159	0
P55291	0.491311	0.768098	0.517671	0.561155	4.90798e-05	0.638626	0.342006	0.186454	0.44265	0.413	0.00881437	0
P58012	0.790909	0.836564	0.950175	0.970591	0.75573	0.978503	0.0445657	0.958331	0.845104	0.666	0.434054	0
Q8N3Z0	0.0747982	0.912638	0.18877	0.294466	4.90798e-05	0.607607		0.367509	0.817963	0.163	0.229994	0
Q9Y5X2	0.0979714	0.236712	0.568731	0.0757773	0.647067	0.455018	0.91196	0.0688098	0.444613	0.258	0.166183	0
Q9BY08	0.0207093	0.146061	0.0517523	0.0223418	4.90798e-05	0.879117	0.474108	0.38508	0.162405	0.026	0.0748429	0
Q96IQ7	0.217538	0.444712	0.736345	0.680202	0.594061	0.866699	0.399413	0.384687	0.290503	0.165	0.0191005	0
Q6P5X5	0.0273325	0.0580613	0.0443873	0.678626	0.902724	4.90798e-05	0.0997063	0.309546	0.698356	0.07	0.000282489	0
Q9NV66	0.0774761	0.823264	0.177698	0.663949	4.90798e-05	0.576834	0.948384	0.0863804	0.816933	0.268	0.00781907	0
Q3MIW9	0.341855	0.655656	0.581088	0.342792	4.90798e-05	0.66989		0.103804	0.366773	0.448	0.0167672	0
Q19T08	0.155303	0.520393	0.927092	0.860785	0.812761	0.855362	0.901301	0.805104	0.451583	0.279	0.0567259	0
Q9BRV3	0.0327525	0.109693	0.202313	0.468526	4.90798e-05	0.671313		0.213006	0.239067	0.018	0.0189478	0
Q9NR28	0.0828905	0.0591902	0.110721	0.0153838	0.780761	0.39784	0.915988	0.55416	0.64373	0.314	0.0326529	0
Q9H1D0	0.0554133	0.353963	0.47966	0.294466	4.90798e-05	0.303656		0.541546	0.197595	0.119	0.0161393	0
Q6UXU4	0.0837061	0.314258	0.932974	0.625788	4.90798e-05	0.817031		0.578405	0.170945	0.049	0.00308243	0
Q8WW62	0.0422404	0.589988	0.881815	0.725647	4.90798e-05	4.90798e-05		0.646479	0.42562	0.11	0.00315096	0
Q8IY84	0.435298	0.762699	0.113489	0.251576	4.90798e-05	4.90798e-05	0.429291	0.579583	0.661104	0.171	0.0185338	0
Q8ND30	0.857065	0.691043	0.324057	0.795608	0.597448	0.25654	0.69979	0.885055	0.844025	0.492	0.540886	0
Q401N2	0.0604197	0.160982	0.47966	0.757393	4.90798e-05	0.887018		0.339975	0.043681	0.127	0.000606419	0
Q9BVN2	0.248777	0.852221	0.853739	0.860785	0.876712	0.876761	0.432732	0.65973	0.508417	0.512	0.0224731	0
Q8TE23	0.126811	0.216442	0.67189	0.242933	4.90798e-05	0.445055		0.509644	0.0266012	0.073	0.0178671	0
O76081	0.0998109	0.180712	0.847116	0.783105	4.90798e-05	0.942479		0.610307	0.35519	0.373	0.00300946	0
Q9Y6N1	0.0273611	0.373301	0.459345	0.364971	4.90798e-05	4.90798e-05		0.381791	0.152196	0.14	0.000902269	0
Q6ZMU5	0.2213	0.292466	0.0874895	0.326375	4.90798e-05	0.42292	0.0377675	0.144834	0.540417	0.142	0.0929367	0
P56915	0.545589	0.56427	0.922989	0.867254	0.804859	0.812368	0.325892	0.704245	0.454479	0.176	0.0108484	0
Q6ZS17	0.258862	0.452172	0.867777	0.902207	4.90798e-05	0.743018	0.636173	0.754847	0.670724	0.521	0.23508	0
Q9ULW0	0.779267	0.713718	0.202313	0.608013	0.874945	0.799558	0.78867	0.962307	0.986503	0.815	0.619036	0
O15287	0.080897	0.208785	0.272601	0.270711	4.90798e-05	0.699387	0.56752	0.0309693	0.154994	0.321	0.062263	0
Q6ZWJ1	0.462194	0.489571	0.377638	0.512503	0.555877	4.90798e-05	0.279899	0.783706	0.886528	0.348	0.554841	0
Q9BSK2	0.0318191	0.479656	0.699718	0.0444118	4.90798e-05	4.90798e-05		0.640785	0.166184	0.03	0.0132995	0
Q9HCQ7	0.0757974	0.244663	0.602195	0.125897	0.563141	0.461546		0.191067	0.445644	0.09	0.0976099	0
Q96HA7	0.169252	0.649718	0.816717	0.737389	4.90798e-05	0.752834	0.753756	0.402798	0.586994	0.502	0.0651565	0
Q9UK97	0.053601	0.275387	0.315259	0.515492	0.517153	0.244025	0.467898	0.14081	0.580123	0.135	0.00915478	0
Q96HH6	0.0220733	0.443632	0.499679	0.251576	4.90798e-05	0.91411		0.658994	0.00755828	0.111	0.00869929	0
P50502	0.980768	0.763387	0.943255	0.928137	0.822773	0.865178	0.505581	0.944638	0.978012	0.817	0.837479	0
Q96M95	0.111222	0.238086	0.092037	0.26484	4.90798e-05	4.90798e-05		0.48692	0.741595	0.21	0.00994514	0
Q86TB3	0.426955	0.957595	0.886017	0.576538	0.542233	0.330012	0.216198	0.686479	0.500319	0.467	0.0206664	0
Q12866	0.305686	0.644908	0.753299	0.485432	4.90798e-05	0.44908	0.468485	0.0322454	0.476368	0.302	0.0253475	0
Q0IIN9	0.0685156	0.678577	0.285997	0.841161	0.821202	0.730356		0.476663	0.228221	0.336	0.000531947	0
Q9H3Z7	0.0422062	0.440687	0.528842	0.830017	4.90798e-05	0.579681	0.678473	0.055411	0.0938896	0.151	0.00183171	0
Q7Z5S9	0.0235501	0.220368	0.226682	0.108067	4.90798e-05	0.261153	0.675031	0.280589	0.192491	0.099	0.0434918	0
Q96CB5	0.227517	0.272442	0.0517523	0.0832246	4.90798e-05	4.90798e-05		0.554798	0.297865	0.076	0.0112309	0
Q9H0F5	0.650697	0.19146	0.872176	0.85274	4.90798e-05	0.811975	0.521527	0.645693	0.399411	0.406	0.0034384	0
Q96FS4	0.375519	0.809914	0.80604	0.610622	0.768491	0.752344	0.68611	0.835877	0.764368	0.529	0.216543	0
Q7Z3T8	0.235299	0.908074	0.56013	0.663949	4.90798e-05	4.90798e-05	0.911372	0.854822	0.919558	0.519	0.284303	0
Q15392	0.0249583	0.33811	0.182294	0.239889	4.90798e-05	4.90798e-05		0.717546	0.480883	0.154	0.0438102	0
Q9Y6N7	0.929579	0.94665	0.944343	0.874212	0.847117	0.627583	0.520772	0.858945	0.677252	0.853	0.526849	0
Q6IQ32	0.448365	0.774282	0.950175	0.552729	4.90798e-05	0.487902	0.556441	0.703902	0.649472	0.545	0.0321927	0
P28223	0.107868	0.197104	0.604419	0.797347	0.671117	0.61389		0.369816	0.207853	0.111	0.013848	0
P51841	0.298697	0.714012	0.958183	0.561155	0.569325	0.394454		0.556957	0.386454	0.243	0.0226893	0
O94880	0.687795	0.875092	0.318373	0.964558	0.874209	0.868957	0.750063	0.951902	0.953423	0.645	0.484122	0
P18405	0.0223912	0.134135	0.401364	0.262503	4.90798e-05	0.374675		0.365055	0.0550184	0.036	0.0923908	0
Q96AQ2	0.0744348	0.233571	0.396026	0.678626	4.90798e-05	0.989202	0.697021	0.317006	0.0644908	0.071	0.00613292	0
Q14108	0.0414962	0.528982	0.380456	0.515492	4.90798e-05	0.28854	0.767772	0.360834	0.215067	0.253	0.337128	0
P0C2W7	0.245622	0.715583	0.590529	0.657099	0.911215	0.990135		0.453153	0.63038	0.3	0.0211987	0
P48723	0.0512162	0.796761	0.696061	0.420254	4.90798e-05	0.303411		0.100515	0.63416	0.365	0.130646	0
Q5IJ48	0.315206	0.756663	0.584005	0.923516	4.90798e-05	0.609865		0.746601	0.237006	0.463	0.00125143	0
P05019	0.160686	0.42616	0.436953	0.405034	0.861939	4.90798e-05		0.395534	0.435926	0.217	0.00658635	0
A6NLW8	0.484779	0.48054	0.494093	0.0348989	0.807166	4.90798e-05		0.429202	0.486184	0.226	0.183805	0
Q9NWZ5	0.138144	0.47735	0.259453	0.411339	0.707632	0.512933	0.786823	0.707632	0.676564	0.297	0.692517	0
Q96CM4	0.0497821	0.550724	0.0234294	0.139704	0.711411	0.617718		0.323288	0.71308	0.083	0.090733	0
Q92954	0.699872	0.339288	0.636894	0.875571	0.921914	0.988613		0.869006	0.82189	0.605	0.669074	0
Q8IYB0	0.102321	0.530847	0.623845	0.473853	0.904491	0.812221		0.338798	0.204221	0.266	0.00351462	0
Q0VFX4	0.0907354	0.583067	0.590529	0.683844	4.90798e-05	0.536442		0.507387	0.225767	0.211	0.000897586	0
Q6ZVX9	0.0304853	0.0820613	0.327221	0.251576	0.710135	0.689031		0.220221	0.00137423	0.047	0.000617511	0
Q9HB15	0.0729549	0.361325	0.639415	0.422864	4.90798e-05	0.88427		0.371436	0.159215	0.097	0.00562115	0
Q8NA92	0.168526	0.143362	0.669517	0.750598	4.90798e-05	0.916074	0.150986	0.355877	0.163485	0.234	0.126155	0
Q04864	0.709102	0.851239	0.94632	0.918624	4.90798e-05	0.652368		0.902773	0.809276	0.82	0.778795	0
Q7Z4N8	0.0450074	0.467534	0.653354	0.494292	4.90798e-05	0.506601		0.287117	0.0357301	0.254	0.00114389	0
Q96JJ7	0.216901	0.654871	0.29608	0.181996	0.714896	0.425914		0.165939	0.704736	0.31	0.0234318	0
Q8IXY8	0.056663	0.696196	0.726657	0.582409	4.90798e-05	4.90798e-05	0.657407	0.245301	0.381448	0.123	0.0502942	0
Q5TAA0	0.256523	0.549791	0.217883	0.194934	4.90798e-05	0.481178		0.131387	0.560442	0.257	0.203785	0
Q9H6D8	0.257128	0.67254	0.54807	0.422864	0.779681	4.90798e-05	0.14167	0.245006	0.54989	0.159	0.0329712	0
Q6PCB8	0.0690822	0.420466	0.614156	0.387204	0.74989	0.714405		0.0320491	0.0632147	0.126	0.00153035	0
P32245	0.137037	0.069546	0.184371	0.200641	4.90798e-05	0.438969		0.357939	0.34562	0.096	0.0326623	0
Q07817	0.0654862	0.497816	0.290495	0.361763	4.90798e-05	4.90798e-05	0.0661351	0.340466	0.581202	0.523	0.370005	0
P58512	0.113623	0.429399	0.430577	0.760328	0.920491	0.592883		0.30719	0.0191411	0.211	0.0161217	0
Q9BRX5	0.0671521	0.534233	0.584005	0.294466	4.90798e-05	4.90798e-05	0.32287	0.334135	0.446184	0.121	0.0639144	0
Q6XUX3	0.1662	0.720491	0.302209	0.843825	4.90798e-05	0.528294	0.721779	0.188515	0.30508	0.301	0.337779	0
Q13017	0.758629	0.814969	0.749493	0.725647	4.90798e-05	0.372859	0.0155266	0.691926	0.882945	0.573	0.535902	0
A1IGU5	0.26328	0.489129	0.656122	0.479996	0.568294	0.221153	0.340411	0.123043	0.724613	0.3	0.605138	0
Q9HBH1	0.0248455	0.151951	0.236617	0.512503	4.90798e-05	0.546798	0.203609	0.356957	0.322012	0.072	0.000493115	0
A6NGG8	0.343214	0.755975	0.823785	0.871766	0.88373	0.576491		0.606233	0.415313	0.387	0.0780282	0
Q13322	0.524718	0.456393	0.921358	0.405034	0.599804	0.26611	0.594629	0.736196	0.741939	0.512	0.300821	0
Q562E7	0.117204	0.899975	0.789234	0.944444	4.90798e-05	0.606135	0.406714	0.611337	0.452319	0.49	0.0851887	0
Q13889	0.0623647	0.25281	0.587267	0.245651	4.90798e-05	0.426699	0.148384	0.565742	0.151166	0.083	0.0674744	0
Q9Y2C5	0.0460431	0.277546	0.823785	0.518428	4.90798e-05	4.90798e-05		0.654184	0.136	0.114	0.0114616	0
Q86UD0	0.323399	0.302528	0.448816	0.648728	0.628712	0.886577	0.602686	0.188613	0.448196	0.255	0.0350473	0
Q4G0F5	0.307066	0.738994	0.0901092	0.0607741	4.90798e-05	4.90798e-05		0.459387	0.84162	0.342	0.266335	0
Q96PN7	0.73181	0.821644	0.998122	0.925038	4.90798e-05	0.921963	0.231473	0.917988	0.834258	0.704	0.239896	0
Q9NNX1	0.178776	0.476515	0.117048	0.509078	0.548368	0.373939	0.519765	0.153129	0.759313	0.362	0.1609	0
P30084	0.0245501	0.471853	0.195591	0.32257	4.90798e-05	4.90798e-05	0.703399	0.771436	0.529718	0.632	0.0396292	0
Q9UBD0	0.42616	0.249865	0.835895	0.714231	0.760049	0.487117		0.498552	0.116074	0.289	0.261354	0
Q7Z6K5	0.311767	0.804613	0.0887747	0.390302	0.686184	4.90798e-05		0.821693	0.907485	0.258	0.663286	0
Q5VZ19	0.152276	0.243681	0.265039	0.306534	4.90798e-05	4.90798e-05	0.487872	0.692613	0.203436	0.048	0.00794273	0
P53539	0.70867	0.462086	0.971529	0.933029	0.954552	0.923926	0.898615	0.877202	0.627534	0.332	0.138056	0
Q16549	0.140037	0.879313	0.843013	0.724125	0.661252	0.550773	0.724381	0.444417	0.590675	0.46	0.0694882	0
Q9H1Z9	0.0965897	0.586405	0.581088	0.408132	0.791067	0.948368		0.491485	0.26616	0.111	0.00478094	0
Q96GG9	0.968834	0.418552	0.0544709	0.0534355	4.90798e-05	4.90798e-05	0.10214	0.398773	0.720638	0.628	0.146902	0
Q52MB2	0.153332	0.580908	0.55756	0.441346	0.883043	0.669546	0.0437264	0.117742	0.470086	0.174	0.0290317	0
P0C221	0.106727	0.491387	0.143394	0.0306588	4.90798e-05	0.491387	0.721444	0.170061	0.448491	0.404	0.00937981	0
P15509	0.0874823	0.471215	0.777866	0.45624	4.90798e-05	0.281521		0.272687	0.230135	0.155	0.00396285	0
P40238	0.128957	0.212663	0.660422	0.537671	4.90798e-05	0.379436		0.00505521	0.174086	0.269	0.00187285	0
Q5VZM2	0.189596	0.291337	0.34027	0.345075	0.635337	0.292761	0.981704	0.208785	0.485791	0.131	0.115495	0
A6NFC9	0.381126	0.151215	0.24156	0.319145	4.90798e-05	0.45065		0.150331	0.210748	0.027	0.000523672	0
Q96FX7	0.0528738	0.461988	0.383421	0.436236	4.90798e-05	0.407558		0.676515	0.561914	0.306	0.53064	0
P06731	0.890901	0.594503	0.928674	0.654925	4.90798e-05	0.403926	0.122619	0.781939	0.537423	0.522	0.128154	0
Q0D2K2	0.257252	0.483828	0.451485	0.561155	4.90798e-05	0.376098	0.613261	0.32265	0.279509	0.143	0.0793481	0
P82675	0.042597	0.915681	0.59656	0.540824	0.720049	0.361816	0.186907	0.720442	0.802847	0.587	0.181163	0
Q7Z5Q5	0.0667309	0.580025	0.528842	0.453305	0.529325	0.270233	0.321863	0.0189448	0.309153	0.171	0.0691954	0
Q6UXX5	0.241765	0.697423	0.797143	0.774299	4.90798e-05	0.537374		0.0235092	0.308417	0.545	0.0805583	0
P14555	0.264473	0.371436	0.198211	0.306534	4.90798e-05	0.655018	0.883928	0.145031	0.122847	0.065	0.12545	0
P27487	0.0722837	0.686086	0.442885	0.184714	4.90798e-05	0.268466		0.0679264	0.365104	0.425	0.429143	0
P26441	0.124261	0.183411	0.114626	0.0059252	4.90798e-05	4.90798e-05	0.624843	0.451926	0.295509	0.035	0.212201	0
Q96H78	0.0305189	0.387485	0.64154	0.141933	4.90798e-05	4.90798e-05	0.27201	0.625129	0.250896	0.087	0.0036054	0
Q5VUJ6	0.561435	0.952245	0.969502	0.936345	0.615755	0.696098	0.948888	0.878871	0.74881	0.485	0.570967	0
Q2TAC6	0.521244	0.872982	0.701943	0.976897	0.61708	0.497669	0.132858	0.708172	0.674896	0.372	0.258106	0
P02763	0.150938	0.158773	0.490979	0.100239	0.764663	0.76	0.843391	0.0519264	0.400883	0.11	0.0387414	0
Q6UXH0	0.125836	0.12	0.285997	0.491737	4.90798e-05	4.90798e-05	0.458833	0.222969	0.322061	0.101	0.0408468	0
Q6ZTR7	0.134218	0.362209	0.643962	0.595347	4.90798e-05	0.31573		0.438626	0.398184	0.147	0.0161629	0
A8MVM7	0.187584	0.745227	0.539568	0.191781	4.90798e-05	0.243239		0.349742	0.512834	0.299	0.00294848	0
Q13043	0.970051	0.548564	0.130641	0.189552	0.700074	0.296883	0.99337	0.909104	0.957202	0.857	0.740564	0
Q8NFT2	0.0471321	0.289374	0.716277	0.0731681	4.90798e-05	0.330405	0.795132	0.326184	0.0700368	0.063	0.00372613	0
Q7RTS9	0.161384	0.240883	0.867777	0.364971	4.90798e-05	0.558282	0.363827	0.452859	0.251877	0.13	0.018055	0
Q96FA7	0.0898358	0.229202	0.345707	0.0744727	4.90798e-05	0.473178	0.40747	0.596663	0.557595	0.055	0.148382	0
P43005	0.0597859	0.341153	0.275073	0.11584	4.90798e-05	0.651288		0.599951	0.109595	0.342	0.00505566	0
Q9NPC1	0.150653	0.360933	0.407049	0.422864	0.704687	0.957252	0.00923206	0.467485	0.269448	0.196	0.00300655	0
Q9P2T0	0.0753575	0.269644	0.418269	0.290552	0.856245	0.659828		0.258356	0.472982	0.239	0.0587474	0
C9J442	0.0917521	0.0527117	0.681034	0.268374	4.90798e-05	4.90798e-05	0.235585	0.49389	0.318528	0.045	0.00026307	0
O95428	0.869844	0.93389	0.905986	0.968471	4.90798e-05	0.235828	0.150147	0.784196	0.411779	0.571	0.0252316	0
P09564	0.117037	0.155681	0.497108	0.473853	4.90798e-05	0.920245		0.666798	0.586748	0.207	0.107873	0
Q9Y6G3	0.0426761	0.100025	0.0640107	0.168732	4.90798e-05	4.90798e-05	0.927486	0.264245	0.618061	0.222	0.00202581	0
Q63HM1	0.0270987	0.364221	0.334981	0.0714286	4.90798e-05	0.622577	0.3577	0.176589	0.0631166	0.038	0.0150482	0
Q9BU64	0.0627413	0.242012	0.497108	0.0422918	0.728687	4.90798e-05		0.62346	0.517448	0.097	0.534996	0
O95704	0.281106	0.545374	0.520587	0.648728	4.90798e-05	0.507583	0.711456	0.00157055	0.270675	0.257	0.00874796	0
Q96LM5	0.0333204	0.354209	0.5714	0.0952381	0.791166	0.733055		0.297571	0.141693	0.121	0.0482275	0
Q9NTX5	0.0249085	0.74238	0.471455	0.212981	4.90798e-05	4.90798e-05	0.440201	0.406086	0.63362	0.199	0.0655984	0
Q9UKN5	0.454128	0.613988	0.893283	0.576538	0.634994	0.572123	0.525304	0.433325	0.581252	0.34	0.0687396	0
Q9NWS8	0.0358043	0.324712	0.24156	0.200641	4.90798e-05	4.90798e-05	0.378514	0.51416	0.458994	0.124	0.00374141	0
P07988	0.172322	0.0716074	0.220108	0.27381	4.90798e-05	0.628466		0.490552	0.0200245	0.085	0.0530594	0
B9EJG8	0.027667	0.102969	0.13939	0.420254	4.90798e-05	0.791607		0.126969	0.172221	0.011	0.0140317	0
C9JTQ0	0.254761	0.772123	0.781721	0.62818	0.786356	0.889669		0.0502086	0.503853	0.238	0.0518507	0
P56851	0.0793357	0.0650307	0.114626	0.0214721	4.90798e-05	0.593767		0.0267975	0.496638	0.034	0.0441488	0
A8MUL3	0.0859586	0.0260613	0.636894	0.354697	4.90798e-05	0.620564		0.186601	0.0109939	0.1	0.00489891	0
O14904	0.193132	0.405742	0.270081	0.526256	4.90798e-05	0.590331		0.335706	0.131485	0.155	0.00480162	0
Q9UBP9	0.939603	0.434012	0.791063	0.89688	4.90798e-05	4.90798e-05	0.727235	0.941988	0.897816	0.404	0.704881	0
Q99650	0.16651	0.528344	0.59656	0.473853	4.90798e-05	0.312982	0.935124	0.0316564	0.423362	0.285	0.0375599	0
Q9H0A8	0.0349608	0.0813742	0.113489	0.0153838	4.90798e-05	0.482601	0.240117	0.323583	0.273718	0.18	0.0340909	0
P35523	0.096715	0.598233	0.823785	0.889269	0.71946	0.641227		0.71573	0.326675	0.218	0.00223049	0
O95237	0.0281718	0.204172	0.151204	0.245651	4.90798e-05	0.43465	0.594964	0.291288	0.345325	0.014	0.0653764	0
Q96D59	0.112324	0.0199264	0.609411	0.281311	4.90798e-05	0.763877		0.40216	0.00382822	0.035	0.00117665	0
O43314	0.676738	0.879166	0.688696	0.709285	0.599313	0.503166	0.823919	0.942871	0.863166	0.554	0.79051	0
Q9P2H5	0.165667	0.645202	0.324057	0.837954	0.55784	0.811828	0.941838	0.209669	0.523141	0.241	0.00872213	0
Q4G0N4	0.0295858	0.872687	0.628936	0.757393	4.90798e-05	0.583166		0.224393	0.906552	0.281	0.0368006	0
P54368	0.0454515	0.492957	0.623845	0.791259	0.522847	0.775018	0.842971	0.238037	0.703509	0.119	0.00253818	0
Q9Y345	0.102378	0.409669	0.738174	0.549576	0.695951	0.337963		0.396712	0.0847117	0.254	0.00281877	0
Q8IZS7	0.0389911	0.097865	0.0506154	0.0125571	4.90798e-05	4.90798e-05		0.587681	0.473865	0.026	0.00503753	0
Q8N465	0.0280925	0.773595	0.334981	0.414818	4.90798e-05	0.246773	0.435334	0.546061	0.361129	0.152	0.00149366	0
P0CG22	0.047708	0.487951	0.304928	0.0675147	4.90798e-05	4.90798e-05		0.706012	0.287067	0.061	0.0940703	0
P18065	0.187203	0.785374	0.380456	0.646499	4.90798e-05	0.78184	0.0554763	0.00731288	0.604123	0.272	0.0118742	0
Q9NR23	0.117361	0.278429	0.56013	0.174114	4.90798e-05	4.90798e-05		0.538503	0.0866258	0.041	0.0945296	0
Q07326	0.0214905	0.0322454	0.0350947	0.0607741	4.90798e-05	4.90798e-05		0.63146	0.263264	0.024	0.00659042	0
Q2VWA4	0.552036	0.978699	0.915229	0.983094	0.83038	0.958577		0.86184	0.422724	0.601	0.0265233	0
Q96DC8	0.024709	0.255067	0.256191	0.70075	4.90798e-05	4.90798e-05	0.959211	0.598135	0.362699	0.077	0.00145885	0
Q9UJX3	0.214281	0.397202	0.56013	0.184714	0.693006	0.600344	0.227444	0.719951	0.442552	0.547	0.116855	0
Q9BY79	0.204257	0.303656	0.884583	0.887476	4.90798e-05	0.771092		0.683828	0.27038	0.315	0.00555416	0
Q8N6K4	0.158255	0.103558	0.866739	0.875571	0.960638	0.967166		0.678233	0.296	0.363	0.00280231	0
Q99807	0.0172109	0.283975	0.401364	0.444934	4.90798e-05	0.808393	0.497944	0.0622822	0.319117	0.065	0.0830376	0
Q86T26	0.43428	0.702871	0.523059	0.61883	4.90798e-05	4.90798e-05		0.515779	0.199509	0.189	0.176397	0
Q5QGZ9	0.188962	0.162552	0.537047	0.45624	4.90798e-05	0.476172		0.0245399	0.248	0.048	0.0740503	0
Q9Y2C4	0.0371183	0.71735	0.809698	0.549576	0.625325	0.671509		0.512933	0.348221	0.168	0.00241143	0
Q9BTV6	0.053608	0.402552	0.256191	0.13204	4.90798e-05	4.90798e-05	0.896433	0.420761	0.195337	0.117	0.0250775	0
Q7Z4H4	0.102173	0.327804	0.80604	0.501087	0.90454	0.560245		0.556761	0.0165399	0.145	0.00363251	0
I3L1E1	0.129928	0.538405	0.648707	0.907154	0.907828	0.980613		0.738798	0.206184	0.311	0.029905	0
Q9BXI3	0.0533025	0.448982	0.396026	0.537671	0.772221	0.714209		0.121227	0.239853	0.114	0.0939712	0
Q9BX79	0.0585474	0.207853	0.424003	0.540824	0.560393	0.830429	0.0915653	0.199313	0.34292	0.12	0.0272812	0
Q9NP71	0.403978	0.369472	0.769957	0.854697	0.61227	0.877791	0.370206	0.223755	0.474847	0.464	0.0113359	0
A8MYZ0	0.0664216	0.731583	0.803223	0.262503	4.90798e-05	0.699534		0.273129	0.340123	0.03	0.0342502	0
Q6UXK5	0.402238	0.350429	0.380456	0.141933	4.90798e-05	4.90798e-05		0.508172	0.15519	0.333	0.060325	0
O75830	0.273134	0.503215	0.250803	0.257339	4.90798e-05	0.254577		0.294969	0.167018	0.128	0.0671974	0
Q6ZP01	0.1882	0.869202	0.577431	0.345075	0.574184	0.29389		0.171975	0.607117	0.359	0.0246911	0
A3KMH1	0.0986021	0.897669	0.604419	0.874212	4.90798e-05	0.389742	0.677885	0.143902	0.472785	0.539	0.653387	0
Q6NUI2	0.057549	0.354307	0.226682	0.351924	4.90798e-05	0.622282	0.730256	0.637399	0.0100613	0.161	0.00230563	0
Q2M1Z3	0.468004	0.855607	0.741585	0.822135	0.885448	0.537423		0.801718	0.767706	0.455	0.127713	0
Q7RTT9	0.0488782	0.277988	0.691513	0.673842	4.90798e-05	0.660368	0.00579102	0.209178	0.176589	0.111	0.0025372	0
O00221	0.100001	0.778454	0.786417	0.897641	0.864245	0.884368	0.856483	0.600098	0.575607	0.562	0.0480086	0
Q6ZUS5	0.105722	0.305423	0.781721	0.00663188	0.576491	0.599509	0.122367	0.137325	0.559902	0.215	0.0908264	0
O60337	0.506051	0.26508	0.951411	0.357904	0.552245	0.802994	0.148468	0.714552	0.220123	0.219	0.00537633	0
P38484	0.071374	0.12854	0.436953	0.181996	0.531436	0.60746	0.358875	0.196613	0.0961963	0.058	0.00480699	0
Q68DE3	0.764828	0.854037	0.996194	0.824364	0.530503	0.751755	0.750399	0.923877	0.788564	0.549	0.261113	0
Q8WW34	0.073595	0.039362	0.307251	0.61883	4.90798e-05	0.944098		0.248834	0.0601718	0.047	0.00335718	0
O75197	0.885458	0.815509	0.864021	0.902805	0.569816	0.368196		0.710577	0.394503	0.573	0.248165	0
A2RUT3	0.157788	0.108712	0.174089	0.176832	4.90798e-05	0.74189		0.372368	0.0390675	0.037	0.0363941	0
P15144	0.490983	0.667288	0.701943	0.212981	4.90798e-05	0.394405	0.333026	0.0747485	0.665718	0.407	0.776359	0
Q96A05	0.8952	0.205791	0.153131	0.42618	4.90798e-05	0.900025		0.0608098	0.885988	0.135	0.177122	0
P22492	0.974705	0.770552	0.0887747	0.283975	0.914552	0.930552		0.973202	0.936442	0.668	0.526635	0
A1A4Y4	0.236026	0.194847	0.54807	0.129648	4.90798e-05	4.90798e-05		0.259534	0.257669	0.071	0.34465	0
Q14406	0.0997472	0.136344	0.254115	0.050174	4.90798e-05	0.738307		0.100663	0.0746994	0.04	0.0138386	0
Q460N3	0.170224	0.762209	0.653354	0.582409	0.641571	0.406233	0.395132	9.81595e-05	0.439166	0.363	0.196326	1
P24394	0.201372	0.474699	0.681034	0.801805	0.583706	0.598528		0.211681	0.324025	0.409	0.0100892	0
Q86V20	0.105643	0.543853	0.401364	0.270711	4.90798e-05	0.213644	0.0711708	0.286037	0.371239	0.179	0.00543187	0
Q9BRS8	0.675826	0.796172	0.857199	0.584692	0.789988	0.783656	0.346202	0.928	0.956908	0.296	0.426778	0
P56557	0.0275887	0.132761	0.332262	0.329746	4.90798e-05	4.90798e-05	0.587159	0.620957	0.134331	0.024	0.0812615	0
Q9BXY5	0.091625	0.789988	0.520587	0.422864	4.90798e-05	4.90798e-05	0.964163	0.352049	0.590577	0.272	0.0601949	0
A6NFY4	0.0406567	0.120638	0.127725	0.0569689	4.90798e-05	0.783706	0.166093	0.293791	0.165301	0.049	0.000747497	0
P10124	0.0582286	0.614086	0.619445	0.55561	0.526969	0.85438		0.321767	0.386847	0.135	0.0250754	0
Q96KB5	0.21944	0.459043	0.38965	0.15835	4.90798e-05	0.41335	0.212002	0.826061	0.902086	0.665	0.846732	0
Q8TEU8	0.389675	0.263411	0.691513	0.680202	4.90798e-05	0.448834		0.169571	0.0559018	0.222	0.00710752	0
A5D8V7	0.0913514	0.621939	0.697939	0.610622	0.782135	0.834601	0.113974	0.677595	0.77016	0.387	0.319347	0
Q8N888	0.111535	0.409718	0.0568929	0.218852	0.935067	4.90798e-05		0.598528	0.546798	0.191	0.0197841	0
Q9UM22	0.0467437	0.183215	0.517671	0.257339	4.90798e-05	0.596957		0.0977669	0.0372025	0.092	0.00230003	0
Q8NG68	0.0666736	0.48746	0.236617	0.329746	4.90798e-05	4.90798e-05	0.950231	0.449865	0.131975	0.048	0.0731546	0
Q8N6D5	0.211676	0.660712	0.581088	0.0373451	0.520344	0.263755	0.940243	0.63416	0.134724	0.107	0.670479	0
Q8NFQ5	0.263066	0.293939	0.468835	0.212981	4.90798e-05	0.439951		0.360049	0.00706748	0.171	0.263188	0
Q8NCQ2	0.746652	0.356908	0.716277	0.579256	0.952294	0.668957		0.475043	0.340074	0.282	0.132106	0
O75954	0.247613	0.19519	0.124808	0.870896	4.90798e-05	0.65654	0.524969	0.456393	0.190577	0.068	0.081747	0
Q8TDG4	0.122014	0.805055	0.459345	0.429822	0.562994	0.276123	0.961393	0.0407362	0.48054	0.346	0.0319087	0
O60551	0.512582	0.59038	0.487717	0.10997	0.763828	0.397791	0.577423	0.108466	0.595337	0.238	0.0918593	0
Q14CW9	0.412862	0.864933	0.542336	0.584692	0.807755	0.887117	0.882669	0.946307	0.879411	0.337	0.207332	0
Q9NVM9	0.275135	0.623067	0.363897	0.725647	0.741252	0.31946		0.284221	0.740417	0.341	0.0872183	0
Q9Y467	0.680312	0.904	0.953141	0.885953	0.812613	0.871853	0.973395	0.803877	0.670037	0.741	0.147501	0
Q9BRP7	0.0519842	0.42665	0.611537	0.590074	4.90798e-05	0.244368	0.728829	0.00682209	0.152785	0.053	0.00251469	0
Q7RTR2	0.447304	0.756859	0.660422	0.471135	0.591902	0.312491	0.205539	0.300074	0.266847	0.407	0.0871968	0
O95445	0.0921651	0.18827	0.102022	0.197271	4.90798e-05	4.90798e-05	0.343684	0.442307	0.379534	0.082	0.00419375	0
B2RXF5	0.511736	0.381939	0.290495	0.462546	4.90798e-05	0.609374	0.210239	0.300712	0.148515	0.188	0.000834091	0
Q6ZRK6	0.261436	0.852368	0.927092	0.383779	0.605546	0.599362		0.618307	0.807558	0.39	0.0989986	0
Q9C037	0.32439	0.367411	0.347783	0.777289	4.90798e-05	0.336589	0.350063	0.105816	0.574528	0.168	0.0300102	0
O75251	0.0255694	0.235239	0.665019	0.27381	4.90798e-05	0.484908		0.134037	0.300515	0.508	0.00413477	0
Q86XD8	0.450627	0.876123	0.893283	0.532779	4.90798e-05	0.55416	0.256399	0.523092	0.502773	0.256	0.0301425	0
Q9UKU6	0.0593258	0.678184	0.840393	0.729778	4.90798e-05	0.395485		0.281276	0.372712	0.247	0.438441	0
A6NH57	0.912429	0.0579632	0.0245663	0.00532725	4.90798e-05	4.90798e-05		0.587681	0.515975	0.019	0.164658	0
P17405	0.0566617	0.400196	0.626464	0.650631	4.90798e-05	0.419534		0.0961963	0.112638	0.142	0.00279342	0
O75388	0.1594	0.155681	0.100736	0.315612	4.90798e-05	0.286479		0.539387	0.32211	0.032	0.0019359	0
Q86YV5	0.470085	0.884025	0.883743	0.886878	0.868663	0.786454	0.353756	0.932859	0.890896	0.656	0.383632	0
Q9UKY0	0.0919884	0.172761	0.696061	0.239889	4.90798e-05	4.90798e-05		0.450552	0.294773	0.025	0.101572	0
Q3B8N2	0.252933	0.534675	0.904157	0.857197	4.90798e-05	0.549202	0.37029	0.739485	0.283681	0.324	0.0473671	0
Q9NXS2	0.030435	0.217816	0.149523	0.587356	4.90798e-05	0.758577	0.410071	0.00309202	0.118773	0.197	0.00280196	0
Q969V4	0.107851	0.312245	0.265039	0.319145	4.90798e-05	4.90798e-05		0.545374	0.486233	0.256	0.408782	0
Q9UHD0	0.115956	0.0419141	0.254115	0.0056534	4.90798e-05	0.551166		0.10773	0.0787239	0.027	0.0281443	0
Q9HBB8	0.380863	0.863509	0.974297	0.979072	0.864393	0.914012		0.934724	0.808589	0.731	0.13365	0
P12271	0.101228	0.430626	0.29608	0.179985	4.90798e-05	0.631313	0.0660512	0.108074	0.537963	0.123	0.404166	0
Q15256	0.249193	0.470135	0.47704	0.418189	4.90798e-05	0.227534	0.149811	0.0489325	0.500712	0.246	0.0035249	0
Q9Y3R4	0.0421373	0.254528	0.724878	0.402153	4.90798e-05	0.485252		0.0753374	0.0549202	0.231	0.0182422	0
P02748	0.105508	0.711951	0.262122	0.887476	4.90798e-05	0.303755	0.28611	0.555092	0.742086	0.298	0.052037	0
Q06203	0.0457803	0.739288	0.292966	0.283975	4.90798e-05	0.224442	0.410743	0.186847	0.513129	0.333	0.0176853	0
Q96NJ5	0.462416	0.36265	0.84588	0.229669	4.90798e-05	4.90798e-05		0.62989	0.191313	0.155	0.133155	0
Q8N8A8	0.0855377	0.636221	0.418269	0.232496	0.86346	4.90798e-05		0.610601	0.677988	0.076	0.00127275	0
Q5JUR7	0.0330972	0.377374	0.141367	0.0189172	4.90798e-05	4.90798e-05		0.669644	0.138798	0.067	0.312971	0
P50221	0.728405	0.759411	0.686274	0.776147	0.740074	0.426209	0.965925	0.089227	0.48589	0.446	0.00414051	0
P46527	0.464754	0.622282	0.370866	0.739509	0.960638	4.90798e-05	0.71817	0.933939	0.956859	0.857	0.774593	0
Q9H6E4	0.0708601	0.413399	0.590529	0.584692	0.805202	0.851583		0.214969	0.583706	0.045	0.115311	0
Q6ZR03	0.13795	0.670282	0.67189	0.853936	0.923632	0.649816		0.667141	0.191264	0.402	0.00980143	0
Q8IUH2	0.0489103	0.210405	0.691513	0.393075	4.90798e-05	0.789448		0.00269939	0.11735	0.065	0.00327132	0
Q6PIY5	0.0995334	0.219681	0.427562	0.0850728	4.90798e-05	0.47362	0.0159463	0.394307	0.169423	0.133	0.011185	0
Q9H5J8	0.0805338	0.830086	0.093767	0.582409	0.880294	0.744687	0.272094	0.579779	0.795828	0.409	0.0264709	0
Q9NPP4	0.170157	0.67838	0.18877	0.287182	4.90798e-05	0.248834		0.443681	0.240589	0.282	0.555939	0
P48556	0.123495	0.423656	0.604419	0.229669	4.90798e-05	0.903067	0.911204	0.163288	0.32108	0.511	0.0705978	0
Q99819	0.0334115	0.22616	0.0437447	0.345075	4.90798e-05	0.648344	0.28141	0.103067	0.618258	0.048	0.0916378	0
Q9HD23	0.0389636	0.236025	0.267411	0.1278	4.90798e-05	0.31519		0.394699	0.227043	0.099	0.0011624	0
P00742	0.156159	0.771828	0.217883	0.592411	4.90798e-05	0.515926		0.517939	0.734184	0.282	0.0186218	0
Q96AB6	0.0386248	0.418209	0.272601	0.309578	4.90798e-05	4.90798e-05	0.264037	0.646184	0.243877	0.042	0.104355	0
Q2KHT3	0.18521	0.554258	0.94024	0.880083	0.594307	0.398822	0.91347	0.665767	0.368	0.208	0.0431245	0
Q86WN2	0.137297	0.118626	0.590529	0.0480539	4.90798e-05	4.90798e-05		0.259534	0.25708	0.043	0.0267374	0
O43493	0.268472	0.972368	0.602195	0.615677	0.946847	0.682847	0.940327	0.980761	0.984442	0.809	0.692686	0
A4D1E1	0.412696	0.810258	0.881815	0.7899	4.90798e-05	0.433571		0.555337	0.527264	0.385	0.0160628	0
Q9HBE5	0.135725	0.53919	0.451485	0.980865	0.674356	0.510479	0.0132606	0.691387	0.270135	0.244	0.00294788	0
Q86XH1	0.332333	0.839951	0.462508	0.332953	0.581202	0.556515	0.0822493	0.263362	0.795387	0.4	0.0299039	0
P0C672	0.140593	0.255362	0.110721	0.0402261	4.90798e-05	0.434258		0.565497	0.248245	0.045	0.0368158	0
Q8TF65	0.601642	0.938552	0.358707	0.279082	4.90798e-05	0.719607	0.167184	0.195828	0.916957	0.225	0.0470276	0
P0CG00	0.624146	0.630429	0.743512	0.71646	4.90798e-05	4.90798e-05		0.427828	0.594748	0.3	0.0118696	0
P59773	0.0830892	0.263362	0.839306	0.0348989	4.90798e-05	0.67735		0.370356	0.122454	0.099	0.0123968	0
P28715	0.172807	0.88584	0.347783	0.429822	0.774969	0.764564	0.628116	0.905865	0.974331	0.545	0.370688	0
Q49AJ0	0.126913	0.78238	0.823785	0.691835	4.90798e-05	0.420172	0.833571	0.222626	0.598037	0.285	0.0322807	0
A2RUQ5	0.210191	0.461055	0.623845	0.506578	4.90798e-05	0.516663		0.51892	0.319411	0.138	0.0103393	0
Q8TD86	0.241278	0.454577	0.0736988	0.00353338	4.90798e-05	4.90798e-05		0.474503	0.74346	0.112	0.205824	0
Q8WYQ4	0.125862	0.344393	0.0506154	0.0373451	0.725742	4.90798e-05		0.660025	0.577031	0.067	0.0317833	0
Q8N488	0.91547	0.531877	0.581088	0.743422	0.941693	0.968098	0.157784	0.936	0.973301	0.74	0.862003	0
Q9Y2P5	0.0522026	0.466258	0.292966	0.32257	4.90798e-05	0.497472		0.466356	0.049816	0.163	0.079326	0
Q9BQS6	0.193952	0.180957	0.370866	0.276201	4.90798e-05	4.90798e-05		0.485252	0.115141	0.111	0.02745	0
P28290	0.208208	0.726184	0.781721	0.613068	0.728147	0.633767	0.135879	0.95038	0.927853	0.714	0.391236	0
Q5MY95	0.0527024	0.542675	0.704513	0.587356	4.90798e-05	0.65119	0.444566	0.525497	0.0133497	0.155	0.0153594	0
Q14BN4	0.798434	0.475779	0.290495	0.399163	4.90798e-05	0.42881	0.574402	0.154012	0.576933	0.572	0.475735	0
Q9NRG4	0.0556621	0.427877	0.542336	0.584692	4.90798e-05	4.90798e-05	0.656316	0.291239	0.556466	0.267	0.284081	0
Q8WVN6	0.111228	0.197546	0.669517	0.248641	0.700908	0.387337		0.511313	0.0558528	0.029	0.00236124	0
P13765	0.197435	0.315141	0.137611	0.168732	4.90798e-05	0.467632		0.402405	0.119411	0.065	0.0106801	0
Q9NZQ9	0.924287	0.208883	0.462508	0.0714286	0.801767	0.712883		0.0548712	0.629497	0.176	0.551506	0
Q86UU0	0.905044	0.981399	0.993377	0.980865	0.867092	0.872196	0.0407889	0.998724	0.84584	0.692	0.706677	0
P51636	0.0370222	0.022184	0.0151747	0.0338117	4.90798e-05	4.90798e-05	0.711792	0.777325	0.686577	0.05	0.598583	0
P01860	0.55675	0.239558	0.634324	0.813438	4.90798e-05	0.783362		0.348368	0.269791	0.357	0.102763	0
P0C7X5	0.789812	0.782184	0.345707	0.471135	4.90798e-05	0.24319		0.21384	0.477104	0.362	0.00210811	0
Q5T440	0.029915	0.575804	0.312293	0.268374	4.90798e-05	0.574969	0.330927	0.529669	0.217816	0.179	0.00440941	0
Q9UPR3	0.232721	0.594307	0.766695	0.839204	0.600442	0.638135	0.876962	0.222331	0.391215	0.351	0.00835316	1
Q460N5	0.809805	0.910675	0.937077	0.687813	0.526429	0.300319	0.820227	0.68373	0.671755	0.58	0.244905	1
Q9NX45	0.260468	0.239656	0.64154	0.301098	4.90798e-05	4.90798e-05		0.659632	0.555779	0.118	0.0799101	0
A0A087WV53	0.930756	0.507387	0.0697445	0.377854	0.530307	0.592883		0.443337	0.745178	0.5	0.0351961	0
Q7RTS1	0.4396	0.832	0.900104	0.777289	0.895313	0.86984	0.452958	0.809718	0.779975	0.304	0.412085	0
Q5TA89	0.386037	0.0433865	0.526321	0.208089	0.58611	0.899043	0.399496	0.701693	0.806331	0.108	0.0222575	0
P41440	0.0518364	0.279951	0.696061	0.414818	0.62508	0.250503	0.0626941	0.724859	0.542184	0.112	0.0352824	0
P61916	0.435559	0.115632	0.47966	0.374647	4.90798e-05	0.637742		0.70135	0.562847	0.153	0.411443	0
P39905	0.0949217	0.346405	0.374079	0.297293	4.90798e-05	0.853791	0.752916	0.667975	0.863411	0.088	0.172976	0
Q9H213	0.80238	0.389939	0.350353	0.301098	0.861595	0.844074	0.523122	0.302822	0.303313	0.174	0.0758772	0
P51164	0.0611236	0.310282	0.713904	0.405034	4.90798e-05	4.90798e-05		0.427387	0.507043	0.087	0.113235	0
P11168	0.0589184	0.44746	0.760121	0.377854	4.90798e-05	0.30562	0.00839278	0.55308	0.164221	0.165	0.0144893	0
P40197	0.317084	0.60054	0.471455	0.635573	4.90798e-05	0.540025		0.505669	0.216883	0.246	0.00424537	0
Q32MH5	0.251044	0.79946	0.797143	0.576538	4.90798e-05	0.284908	0.352833	0.0819632	0.625472	0.354	0.0180468	0
Q6ZRS4	0.185538	0.549497	0.760121	0.808056	0.572123	0.579632	0.0103231	0.281031	0.220025	0.336	0.0270673	0
Q96K83	0.878934	0.720638	0.701943	0.676125	0.591018	0.284074	0.547461	0.0708712	0.400834	0.378	0.00740508	0
Q9NTJ4	0.0389097	0.638969	0.762147	0.436236	4.90798e-05	0.68427	0.357113	0.00260123	0.353571	0.224	0.0138433	0
Q99952	0.496009	0.705767	0.795808	0.879267	0.738945	0.396466	0.575073	0.888393	0.91838	0.623	0.636103	0
P47900	0.0677462	0.159558	0.418269	0.216134	4.90798e-05	0.293153		0.223902	0.201914	0.041	0.153828	0
Q6J4K2	0.0351496	0.296245	0.250803	0.642368	4.90798e-05	0.721571		0.270969	0.105031	0.08	0.00227294	0
Q9UKR8	0.126176	0.483043	0.202313	0.402153	4.90798e-05	0.738209		0.564613	0.0285644	0.022	0.113156	0
Q6UXV1	0.0621888	0.130601	0.494093	0.287182	4.90798e-05	0.827436		0.203583	0.289129	0.017	0.0573949	0
Q5SR53	0.0916158	0.169178	0.821561	0.561155	0.838528	4.90798e-05		0.569816	0.172417	0.095	0.00103532	0
O60312	0.178168	0.633669	0.590529	0.444934	0.569178	0.511018		0.0125644	0.31254	0.167	0.00244411	0
Q96PJ5	0.427893	0.700221	0.505808	0.595347	0.688491	0.353816		0.0449571	0.539043	0.197	0.0173136	0
Q9Y2Y4	0.429815	0.634798	0.756512	0.678626	0.59735	0.633963		0.441865	0.328442	0.364	0.0013716	0
Q9NTG1	0.0938713	0.701693	0.768425	0.711024	4.90798e-05	0.548712		0.347583	0.454626	0.261	0.0238474	0
Q5VZP5	0.261056	0.933546	0.779497	0.785008	0.898994	0.882012	0.0683172	0.286528	0.71627	0.379	0.0932413	0
Q8N967	0.279482	0.217914	0.191093	0.532779	0.608245	0.883779		0.278822	0.104982	0.076	0.0045069	0
A6NEC2	0.0606826	0.304687	0.259453	0.251576	4.90798e-05	0.582184		0.19308	0.319755	0.242	0.216017	0
P04746	0.865054	0.971043	0.804607	0.843825	4.90798e-05	4.90798e-05		0.643485	0.62773	0.477	0.331336	0
Q9UNE0	0.187975	0.386798	0.639415	0.690204	4.90798e-05	0.479706		0.573252	0.356123	0.159	0.0107008	0
P03986	0.106649	0.128883	0.092037	0.0686019	4.90798e-05	0.552491		0.111264	0.452761	0.081	0.00255231	0
Q8WU20	0.523982	0.766822	0.840393	0.743422	0.593374	0.558184	0.309526	0.940417	0.987828	0.58	0.834722	0
Q70SY1	0.491284	0.378209	0.768425	0.702979	4.90798e-05	0.818748	0.318422	0.663166	0.656638	0.388	0.0282364	0
Q6ZSB9	0.509854	0.633423	0.897879	0.494292	4.90798e-05	0.410061	0.161393	0.67146	0.587632	0.267	0.032096	0
Q6NTE8	0.145278	0.669055	0.634324	0.615677	0.909153	0.358871	0.538397	0.157252	0.49973	0.267	0.0135459	0
Q86UB9	0.0258079	0.294675	0.158569	0.202707	4.90798e-05	4.90798e-05	0.768191	0.614429	0.438331	0.053	0.00755735	0
Q86WC6	0.423859	0.267387	0.103851	0.552729	4.90798e-05	0.602454		0.132564	0.853939	0.084	0.505248	0
Q8N699	0.0641258	0.104	0.724878	0.361763	4.90798e-05	0.862528	0.422493	0.803681	0.676123	0.122	0.0848145	0
O15375	0.0562567	0.273276	0.539568	0.0930093	4.90798e-05	0.428466		0.471411	0.008	0.137	0.00112997	0
Q8NC42	0.100172	0.67573	0.30997	0.955045	0.792147	0.599656	0.655392	0.731534	0.161767	0.261	0.00096599	0
A7E2U8	0.0577053	0.982037	0.760121	0.563818	0.845448	0.245202	0.918926	0.507043	0.563926	0.425	0.255726	0
Q8N7P1	0.0444503	0.506847	0.734615	0.777289	0.542724	0.252663	0.765841	0.287362	0.035092	0.155	0.0295892	0
Q9H2F3	0.0320212	0.472098	0.315259	0.276201	4.90798e-05	0.705325	0.483256	0.603926	0.000294479	0.111	0.00533573	0
Q8TDV0	0.12642	0.155926	0.146458	0.339802	0.795387	0.814626		0.237693	0.190037	0.043	0.00145145	0
Q96EX2	0.0689821	0.550479	0.781721	0.96222	4.90798e-05	0.749693	0.121611	0.703362	0.258798	0.095	0.000686241	0
Q9NY30	0.726782	0.294577	0.360981	0.242933	4.90798e-05	4.90798e-05	0.46261	0.468761	0.381104	0.092	0.00121998	0
Q5SNV9	0.471887	0.801865	0.887747	0.652642	0.572172	0.632393		0.500319	0.50984	0.405	0.00661095	0
Q969H4	0.358753	0.532172	0.669517	0.884431	0.64584	0.65016	0.173311	0.529227	0.630969	0.344	0.0151938	0
Q8TD90	0.691735	0.330798	0.783945	0.595347	4.90798e-05	4.90798e-05		0.648147	0.45389	0.144	0.166677	0
P63135	0.341735	0.610896	0.577431	0.315612	4.90798e-05	0.339387		0.206135	0.310675	0.544	0.00988702	0
Q32MZ4	0.557791	0.939877	0.147941	0.735377	0.929669	0.610945	0.696265	0.96054	0.92481	0.819	0.47411	0
Q9ULW8	0.0356068	0.659632	0.312293	0.590074	4.90798e-05	4.90798e-05	0.374486	0.527166	0.251436	0.131	0.518566	0
Q9NRK6	0.0435066	0.859828	0.415254	0.806154	4.90798e-05	0.728834		0.379632	0.414086	0.273	0.00960924	0
P17735	0.0488424	0.383853	0.393011	0.216134	4.90798e-05	4.90798e-05		0.50454	0.186258	0.051	0.0328378	0
Q29980	0.336331	0.483436	0.64154	0.518428	4.90798e-05	0.547828	0.378095	0.0439264	0.659387	0.149	0.0966498	0
P20702	0.167751	0.820613	0.766695	0.635573	0.538601	0.351018		0.406528	0.334429	0.483	0.104185	0
A2CJ06	0.376119	0.326871	0.554397	0.477223	4.90798e-05	0.356515		0.499485	0.234454	0.208	0.148206	0
Q9Y3C0	0.0510288	0.186896	0.520587	0.0373451	0.806675	0.590037	0.844398	0.0569816	0.199706	0.482	0.0137391	0
Q969H6	0.0337079	0.113178	0.109387	0.00777343	0.698896	0.846037	0.266219	0.0842699	0.591067	0.034	0.433595	0
O95801	0.0541496	0.521374	0.0704859	0.433083	0.757497	0.301644		0.320098	0.803337	0.469	0.170595	0
A8MTL3	0.328433	0.423018	0.921358	0.912698	4.90798e-05	0.675141		0.851534	0.382429	0.172	0.00525114	0
Q04721	0.942171	0.882798	0.915229	0.972929	0.551117	0.437742	0.472598	0.802307	0.604025	0.714	0.0375547	0
Q9H0Y0	0.0295626	0.187681	0.302209	0.0246249	4.90798e-05	4.90798e-05	0.424087	0.435092	0.128883	0.059	0.0010617	0
Q9Y2L8	0.704875	0.797399	0.418269	0.429822	4.90798e-05	0.218552	0.188502	0.0834356	0.710528	0.32	0.00579859	0
Q9NQ25	0.121227	0.326331	0.436953	0.450696	4.90798e-05	0.747877	0.840957	0.204663	0.141988	0.103	0.00451718	0
Q96MD2	0.148861	0.431706	0.487717	0.377854	4.90798e-05	0.353669	0.114729	0.155092	0.14135	0.097	0.0830154	0
Q9Y234	0.0341967	0.375509	0.35322	0.0490324	4.90798e-05	4.90798e-05		0.455117	0.181644	0.105	0.0253837	0
Q9BZ72	0.197738	0.886626	0.945579	0.9495	0.524417	0.617031	0.921947	0.81065	0.772368	0.51	0.0685063	0
Q96MC9	0.226374	0.234012	0.674262	0.695967	4.90798e-05	4.90798e-05		0.601914	0.132515	0.237	0.0126245	0
Q5UAW9	0.0560893	0.0815706	0.288221	0.74875	0.724761	0.843288	0.901804	0.227288	0.143411	0.038	0.00116104	0
Q9ULK4	0.462602	0.38184	0.574811	0.540824	0.53389	0.207067	0.752245	0.700663	0.0854479	0.551	0.616675	0
P14061	0.043771	0.547436	0.215214	0.251576	0.745178	0.685301	0.149979	0.62184	0.14827	0.095	0.0126574	0
Q96BM1	0.0990746	0.413693	0.350353	0.226082	4.90798e-05	0.849374		0.261153	0.091092	0.105	0.00575346	0
Q5T2R2	0.0267513	0.45816	0.574811	0.387204	4.90798e-05	0.634748	0.328242	0.145865	0.0725399	0.087	0.00851949	0
Q8WYK0	0.0735927	0.363877	0.342988	0.354697	4.90798e-05	4.90798e-05	0.334201	0.452613	0.481571	0.093	0.0946588	0
Q9ULW5	0.511158	0.754699	0.745341	0.62818	0.778258	0.615313	0.438859	0.0122209	0.585767	0.216	0.340137	0
Q9UMX5	0.0362129	0.464442	0.0544709	0.194934	0.657571	0.892221	0.569534	0.121423	0.677153	0.233	0.292859	0
Q8N8U9	0.403651	0.49973	0.224754	0.827191	4.90798e-05	0.236221		0.161767	0.176393	0.298	0.00884352	0
B8ZZ34	0.26384	0.648638	0.865009	0.974234	0.518184	0.986798		0.789546	0.434012	0.421	0.00751112	0
Q53RY4	0.101173	0.173742	0.111858	0.471135	4.90798e-05	0.91411	0.460512	0.33492	0.418699	0.023	0.0370056	0
Q96MW7	0.439734	0.393914	0.669517	0.319145	0.653644	0.257276	0.862023	0.175018	0.48319	0.284	0.197298	0
P30679	0.805503	0.324908	0.226682	0.309578	4.90798e-05	0.35411		0.207509	0.679215	0.329	0.244055	0
Q99983	0.137222	0.421546	0.581088	0.820504	0.704736	0.648098	0.21175	0.104982	0.216785	0.234	0.0155213	0
Q2M3V2	0.263253	0.706896	0.5714	0.867254	0.864491	0.965104		0.292859	0.533448	0.429	0.00406252	0
Q6ZSA7	0.144249	0.115141	0.332262	0.0584366	4.90798e-05	0.358429		0.357497	0.0506503	0.044	0.00910779	0
Q96PG2	0.177393	0.0668957	0.246898	0.176832	4.90798e-05	0.454037		0.215411	0.0870675	0.021	0.00178546	0
Q9BSE5	0.0344374	0.61335	0.771885	0.537671	4.90798e-05	0.386896		0.600736	0.330601	0.228	0.0263357	0
Q96NR7	0.145357	0.35254	0.870001	0.772777	0.936933	0.985129		0.654773	0.169767	0.402	0.0189163	0
O00258	0.0724592	0.021546	0.0768128	0.301098	4.90798e-05	4.90798e-05		0.569865	0.561767	0.022	0.0426939	0
Q9NWT8	0.058535	0.536294	0.347783	0.479996	4.90798e-05	4.90798e-05	0.884264	0.360294	0.42081	0.534	0.0667741	0
Q8IWL3	0.0338311	0.262626	0.275073	0.944444	4.90798e-05	0.352933	0.8	0.67784	0.82665	0.64	0.0232288	0
Q9P281	0.738692	0.980564	0.915229	0.914601	0.677448	0.782724	0.624675	0.830282	0.569963	0.567	0.0481448	0
Q7Z5R6	0.905636	0.688344	0.885325	0.965264	0.854184	0.936933	0.198993	0.828663	0.738945	0.539	0.758308	0
Q16254	0.58749	0.415117	0.830656	0.842085	0.564859	0.849816	0.0668905	0.857472	0.735853	0.711	0.527151	0
Q8IZF5	0.174518	0.349252	0.734615	0.746738	0.523141	0.679902		0.48481	0.0748466	0.281	0.015215	0
Q7Z2V1	0.125301	0.615509	0.69354	0.621385	0.925497	0.70773		0.0909939	0.532319	0.291	0.102847	0
Q8NA23	0.0480013	0.300466	0.439968	0.0988802	4.90798e-05	4.90798e-05	0.961813	0.575656	0.254724	0.069	0.011938	0
O43521	0.184682	0.196957	0.886017	0.930528	0.856393	0.739632		0.887264	0.89227	0.578	0.188427	0
Q9BQM9	0.115363	0.402896	0.231625	0.566536	0.952736	0.912982		0.293742	0.536834	0.24	0.0231472	0
Q69YG0	0.0234995	0.119117	0.40952	0.471135	4.90798e-05	0.686233	0.365338	0.272098	0.363239	0.022	0.0637478	0
Q68DK7	0.327037	0.710331	0.745341	0.89215	0.936736	0.921816	0.706672	0.925988	0.80265	0.639	0.253788	0
Q7Z5D8	0.320429	0.507779	0.0887747	0.801805	0.881031	0.934822		0.388663	0.51416	0.179	0.0529579	0
Q8IWF2	0.0480169	0.742184	0.459345	0.374647	0.621644	0.412123		0.177914	0.27308	0.214	0.0896398	0
Q6PI47	0.27373	0.646724	0.916761	0.306534	0.698012	4.90798e-05	0.759379	0.86454	0.906307	0.224	0.414403	0
Q5XKL5	0.0940173	0.292908	0.342988	0.123396	4.90798e-05	4.90798e-05	0.381368	0.561865	0.116123	0.057	0.0171238	0
P14138	0.104818	0.580712	0.459345	0.733257	0.767902	0.471067		0.423951	0.232393	0.172	0.00183056	0
Q86U86	0.960352	0.915632	0.977707	0.865242	0.551509	0.774282	0.559211	0.988564	0.959902	0.892	0.858175	0
P00734	0.145151	0.739926	0.499679	0.85274	4.90798e-05	4.90798e-05		0.462822	0.46881	0.499	0.00154582	0
Q9NSD7	0.105575	0.222135	0.38965	0.237552	4.90798e-05	0.784736		0.18454	0.048638	0.103	0.00959292	0
Q8IYU8	0.0548469	0.707534	0.403737	0.156121	4.90798e-05	0.513816	0.506085	0.0390184	0.652221	0.196	0.0106406	0
P28222	0.108552	0.055362	0.34027	0.111383	0.543755	0.51627	0.143013	0.189448	0.130748	0.149	0.0028404	0
Q8TDR0	0.630248	0.955828	0.399041	0.520711	0.90773	0.85384		0.743067	0.715387	0.749	0.283982	0
Q8IX21	0.297907	0.917399	0.691513	0.824364	0.866356	0.68962	0.771968	0.961914	0.795288	0.464	0.112849	0
O75648	0.0289069	0.641669	0.236617	0.52332	0.636613	4.90798e-05	0.451028	0.366037	0.378994	0.174	0.282726	0
Q6TDU7	0.0857627	0.331387	0.0529386	0.357904	0.643681	0.743656		0.425816	0.813153	0.264	0.00835637	0
P07204	0.238566	0.446479	0.5714	0.899489	4.90798e-05	0.655509	0.376248	0.725497	0.176344	0.393	0.00641986	0
Q96EW2	0.0508724	0.442847	0.332262	0.497663	4.90798e-05	0.236466	0.0606798	0.253988	0.205497	0.157	0.0232026	0
Q96NL6	0.684141	0.567853	0.226682	0.0514786	4.90798e-05	0.600245	0.50407	0.112736	0.535264	0.58	0.223207	0
Q18PE1	0.271224	0.69065	0.844793	0.851653	0.701742	0.918822	0.179941	0.568883	0.43519	0.278	0.00732534	0
Q13164	0.657244	0.543558	0.962384	0.96733	0.903018	0.910135	0.0584977	0.920393	0.856245	0.846	0.665485	0
Q9P2L0	0.776063	0.820319	0.604419	0.436236	4.90798e-05	0.20692		0.435583	0.569865	0.43	0.286823	0
Q5NE16	0.236279	0.573399	0.383421	0.117906	4.90798e-05	4.90798e-05		0.571043	0.287951	0.134	0.00307452	0
Q8IYE1	0.454076	0.792245	0.497108	0.781583	0.683583	0.30935	0.215191	0.0852515	0.680933	0.36	0.266347	0
Q96A46	0.0306899	0.627583	0.834462	0.911937	0.615264	0.76216		0.761374	0.300663	0.239	0.00341105	0
P40394	0.535309	0.75146	0.170382	0.450696	4.90798e-05	0.287117	0.0493496	0.462184	0.315877	0.298	0.610895	0
P20807	0.364084	0.868515	0.43374	0.377854	4.90798e-05	0.353472		0.179092	0.78719	0.398	0.240795	0
P26951	0.102577	0.169914	0.40952	0.465101	4.90798e-05	0.501301		0.00279755	0.143902	0.078	0.00361301	0
Q7L8J4	0.160302	0.853791	0.334981	0.691835	0.822724	0.916221	0.60705	0.832883	0.924957	0.427	0.323901	0
Q86SQ9	0.0330862	0.268957	0.13939	0.189552	4.90798e-05	0.350479	0.533865	0.105718	0.499043	0.109	0.0599663	0
Q6ZP29	0.0295116	0.233325	0.270081	0.031746	4.90798e-05	4.90798e-05	0.426018	0.661055	0.160834	0.044	0.00272202	0
Q5T7M4	0.0835642	0.653595	0.704513	0.571809	0.637104	0.623656	0.828452	0.169129	0.130798	0.154	0.00194314	0
Q9H0P0	0.0293561	0.545276	0.127725	0.135845	4.90798e-05	0.528687		0.187583	0.58827	0.226	0.384029	0
A1A5D9	0.410549	0.650209	0.59394	0.957763	0.816834	0.971485	0.0792279	0.723141	0.754061	0.342	0.399215	0
Q502W6	0.0889129	0.724613	0.711334	0.877419	0.517301	0.398282	0.627864	0.15946	0.620074	0.391	0.0353451	0
Q8N394	0.0648045	0.558969	0.676833	0.239889	4.90798e-05	0.588613	0.132774	0.573055	0.132025	0.143	0.00480772	0
Q9H4I3	0.0494017	0.238871	0.18877	0.32257	0.667534	0.681423	0.868065	0.168196	0.416638	0.092	0.0618755	0
Q9UBM1	0.0193495	0.0872638	0.182294	0.102142	4.90798e-05	0.900761	0.368695	0.426209	0.0679264	0.014	0.0107098	0
Q2M1V0	0.253981	0.140417	0.318373	0.270711	0.764025	0.52427	0.83483	0.116466	0.0635583	0.129	0.00157611	0
C9J6K1	0.288161	0.0972761	0.254115	0.166286	4.90798e-05	0.766135	0.44658	0.00971779	0.545031	0.04	0.00384002	0
Q9HBV2	0.0828859	0.256933	0.0810143	0.339802	0.750724	0.760344		0.563239	0.294233	0.152	0.00687232	0
Q8NES3	0.0505813	0.29011	0.487717	0.168732	4.90798e-05	0.887264		0.132663	0.0480982	0.071	0.0015644	0
Q6P3S6	0.375937	0.843926	0.881815	0.884431	0.608344	0.462479	0.322283	0.839853	0.890356	0.67	0.731243	0
Q13163	0.747018	0.564859	0.686274	0.135845	4.90798e-05	4.90798e-05	0.958456	0.34562	0.506258	0.413	0.149203	0
Q5KU26	0.854695	0.982822	0.974297	0.977984	4.90798e-05	0.912638	0.612421	0.946994	0.859239	0.69	0.290256	0
P14784	0.12461	0.309006	0.485443	0.625788	0.751804	0.672294		0.145325	0.250847	0.246	0.0193013	0
A8MZ26	0.043647	0.388172	0.0676684	0.00135899	4.90798e-05	0.604663		0.195288	0.785816	0.135	0.488422	0
Q0P641	0.137071	0.170896	0.18012	0.0373451	0.823215	4.90798e-05	0.373143	0.428025	0.54135	0.068	0.00471262	0
Q5JUQ0	0.0691747	0.193276	0.399041	0.119972	4.90798e-05	4.90798e-05	0.800168	0.219436	0.397546	0.112	0.0731783	0
Q86SH2	0.219729	0.896638	0.840393	0.843825	4.90798e-05	0.827828		0.439706	0.404319	0.356	0.0111035	0
O14862	0.682851	0.502773	0.383421	0.270711	4.90798e-05	4.90798e-05	0.495762	0.373104	0.637791	0.563	0.15133	0
Q9H7P9	0.266241	0.796221	0.946864	0.923516	0.599362	0.79789	0.161225	0.972221	0.796515	0.515	0.107624	0
Q9Y6X0	0.660536	0.964712	0.962928	0.909328	0.870135	0.735607	0.838775	0.842994	0.65016	0.597	0.0231934	0
Q6P6B7	0.0741544	0.403239	0.123078	0.036421	4.90798e-05	4.90798e-05	0.0830046	0.64481	0.231558	0.102	0.270523	0
Q5T700	0.0882866	0.162405	0.0529386	0.819145	4.90798e-05	0.855362	0.901049	0.256245	0.189006	0.151	0.00285152	0
Q9P2H0	0.177595	0.856589	0.911967	0.851653	0.555436	0.428712	0.412757	0.603877	0.57065	0.428	0.0236351	0
Q5JRM2	0.200348	0.433129	0.456824	0.635573	4.90798e-05	0.908957		0.164319	0.200785	0.194	0.00292395	0
Q9P2F5	0.404298	0.787141	0.77579	0.871766	0.727166	0.67573	0.0440621	0.342626	0.718724	0.387	0.0150077	0
H7C241	0.0651786	0.133104	0.643962	0.100239	4.90798e-05	4.90798e-05		0.612319	0.0925644	0.019	0.0156169	0
Q9P0K7	0.751129	0.678724	0.83377	0.465101	4.90798e-05	0.72638	0.823836	0.963779	0.996761	0.715	0.86824	0
Q9Y4C5	0.0772962	0.589693	0.857199	0.603283	4.90798e-05	0.911558	0.0129249	0.396564	0.287215	0.226	0.0091119	0
Q5BJD5	0.0273844	0.190577	0.11858	0.0661557	4.90798e-05	4.90798e-05	0.731851	0.531681	0.444908	0.044	0.0024701	0
Q9NWQ4	0.238205	0.414282	0.277693	0.444934	0.762356	0.661153	0.291565	0.911951	0.946552	0.434	0.242523	0
Q7Z2K6	0.0387159	0.668221	0.436953	0.613068	0.611387	0.629399	0.566932	0.300515	0.336834	0.274	0.0119664	0
O95994	0.0407703	0.106601	0.0676684	0.111383	4.90798e-05	4.90798e-05	0.429375	0.794699	0.835877	0.146	0.606968	0
Q14376	0.0385557	0.865472	0.523059	0.312677	4.90798e-05	4.90798e-05	0.943852	0.34238	0.669988	0.293	0.561129	0
Q9BXJ2	0.204255	0.992982	0.849933	0.919548	4.90798e-05	0.892663	0.353168	0.744687	0.324957	0.345	0.00228901	0
Q08397	0.108462	0.895755	0.970095	0.923516	4.90798e-05	0.806577	0.0471674	0.825718	0.46027	0.597	0.114307	0
Q8IXR9	0.118258	0.323043	0.686274	0.309578	4.90798e-05	0.33816		0.189595	0.181202	0.07	0.0203366	0
Q9NSA1	0.0913688	0.535755	0.711334	0.504023	0.833031	0.747141		0.140859	0.00853988	0.08	0.0156589	0
O94989	0.309129	0.462331	0.896199	0.915851	0.83411	0.884466	0.102728	0.81816	0.472736	0.438	0.0168638	0
Q9UF83	0.615215	0.0486871	0.879492	0.978637	0.960638	0.976491		0.879411	0.816638	0.542	0.557061	0
Q86XS5	0.0829	0.75416	0.454303	0.576538	4.90798e-05	4.90798e-05		0.624736	0.392147	0.128	0.0117045	0
O60942	0.371991	0.842258	0.315259	0.309578	0.61011	0.437055	0.719429	0.290012	0.68162	0.597	0.225408	0
Q16538	0.220729	0.733939	0.329692	0.797347	4.90798e-05	0.90773	0.771129	0.490748	0.227926	0.179	0.00191034	0
Q96LB3	0.609473	0.695902	0.745341	0.753533	0.539337	0.256	0.316744	0.130896	0.768196	0.589	0.440058	0
Q9HCU5	0.0598512	0.603828	0.59656	0.408132	4.90798e-05	0.595436	0.485858	0.00584049	0.328196	0.183	0.000618748	0
Q9P218	0.496354	0.952883	0.907716	0.896391	0.58562	0.690258		0.765301	0.49811	0.583	0.111695	0
Q8NHG8	0.406836	0.925644	0.966784	0.969885	0.874994	0.967804		0.950822	0.951166	0.58	0.797722	0
Q6P2D8	0.0617802	0.475975	0.160496	0.518428	0.513669	0.289816	0.773227	0.119607	0.480933	0.192	0.00215745	0
Q53S99	0.0585644	0.144638	0.565963	0.102142	0.791166	0.613252		0.10984	0.0120736	0.114	0.00205215	0
Q8N5V2	0.31682	0.357448	0.64154	0.546749	0.812515	0.522847	0.405707	0.267043	0.630675	0.329	0.305713	0
Q9GZU0	0.217975	0.241227	0.121546	0.0087519	4.90798e-05	0.410994	0.0107428	0.19838	0.717939	0.095	0.304613	0
Q96IM9	0.125465	0.136294	0.56275	0.42618	0.892663	4.90798e-05		0.320589	0.632442	0.118	0.0312491	0
Q96DU3	0.110705	0.17654	0.756512	0.257339	4.90798e-05	0.385865		0.788515	0.746994	0.215	0.610094	0
Q9H5Z6	0.09082	0.497374	0.631951	0.546749	0.552245	0.360147	0.052287	0.0811779	0.390773	0.128	0.00191155	0
Q96S55	0.106634	0.776245	0.599476	0.739509	0.708957	0.786994	0.399832	0.911804	0.899485	0.768	0.298281	0
Q15291	0.881013	0.817472	0.244229	0.444934	0.83092	0.397693	0.53462	0.780663	0.906503	0.81	0.483175	0
P42226	0.629605	0.649521	0.867777	0.637965	4.90798e-05	0.278577	0.499119	0.340123	0.479067	0.617	0.165052	0
Q86TG1	0.027865	0.0899141	0.265039	0.210535	4.90798e-05	0.299436	0.807554	0.264638	0.146994	0.033	0.000663256	0
P49703	0.644312	0.522896	0.18012	0.163786	4.90798e-05	0.479166	0.950063	0.118724	0.436515	0.152	0.0555114	0
Q16394	0.0801989	0.57227	0.5714	0.515492	4.90798e-05	0.308564		0.345963	0.233669	0.12	0.0181825	0
C9JQI7	0.0930994	0.457129	0.367308	0.197271	0.623166	0.253153		0.124564	0.351362	0.16	0.000904944	0
O14764	0.100151	0.278282	0.393011	0.248641	4.90798e-05	0.602209	0.72287	0.318037	0.0686135	0.129	0.00544567	0
Q7Z736	0.234453	0.769767	0.691513	0.532779	0.630871	0.88108	0.506756	0.00284663	0.565153	0.311	0.0246931	0
Q6UWV6	0.062655	0.711755	0.716277	0.270711	4.90798e-05	0.384687		0.276908	0.293693	0.162	0.0196406	0
Q9UPZ3	0.0808749	0.479755	0.224754	0.326375	4.90798e-05	0.516123		0.674798	0.552393	0.238	0.0297824	0
P35858	0.451488	0.724074	0.739657	0.637965	4.90798e-05	0.847804	0.64423	0.317252	0.224098	0.25	0.000910306	0
Q8TC07	0.0831559	0.584147	0.35584	0.864264	0.514209	0.229644	0.130843	0.853939	0.865276	0.538	0.602399	0
Q8WXE9	0.407103	0.505178	0.590529	0.7899	0.74611	0.511067	0.832144	0.174331	0.582184	0.578	0.158317	0
Q6UXB8	0.256926	0.301988	0.771885	0.561155	4.90798e-05	0.683779		0.0762699	0.10827	0.212	0.0064841	0
B7Z1M9	0.263251	0.69654	0.517671	0.830017	0.725252	0.916368		0.169963	0.587534	0.32	0.0154859	0
Q96K21	0.204862	0.672049	0.840393	0.913949	0.542479	0.639804		0.931534	0.91362	0.574	0.655938	0
Q9UH92	0.260711	0.624687	0.315259	0.411339	0.842307	0.542331	0.423919	0.930454	0.894086	0.414	0.648057	0
Q86XW9	0.0542045	0.414675	0.0901092	0.210535	0.758773	0.423117		0.50616	0.697374	0.124	0.0299944	0
Q5R387	0.0663119	0.212074	0.30997	0.62818	4.90798e-05	0.52638		0.071411	0.0242945	0.061	0.024322	0
Q96PS8	0.0362885	0.331288	0.656122	0.488693	4.90798e-05	4.90798e-05		0.715141	0.08	0.091	0.0143273	0
Q6ZQR2	0.046285	0.630086	0.568731	0.332953	0.537718	4.90798e-05	0.243391	0.592834	0.760687	0.183	0.0340391	0
P48146	0.0785818	0.0916319	0.551678	0.72793	4.90798e-05	0.51735		0.149497	0.119804	0.053	0.00416111	0
Q5T1A1	0.0593532	0.285497	0.59656	0.735377	0.690454	0.643632		0.555387	0.0151166	0.126	0.00368483	0
Q9BTK6	0.110338	0.609865	0.0255054	0.579256	0.960638	0.869546		0.907141	0.889521	0.442	0.271257	0
Q9UIY3	0.0401092	0.401129	0.254115	0.111383	4.90798e-05	0.44427		0.523043	0.107632	0.067	0.159705	0
A6NFX1	0.0331597	0.17227	0.59656	0.390302	0.627975	0.75892		0.172564	0.0505031	0.134	0.00546081	0
A8MVZ5	0.444322	0.166577	0.147941	0.422864	4.90798e-05	4.90798e-05		0.543411	0.23362	0.072	0.00894816	0
Q86YC2	0.237217	0.74773	0.706737	0.595347	0.644417	0.292466	0.123542	0.770994	0.764957	0.561	0.0725468	0
Q96KV7	0.144279	0.696294	0.584005	0.71646	4.90798e-05	0.344098	0.733529	0.339485	0.245202	0.48	0.0114898	0
Q70J99	0.174791	0.385423	0.465721	0.504023	4.90798e-05	0.505767	0.633319	0.0287117	0.0655706	0.335	0.0346967	0
Q96PL5	0.212061	0.544098	0.205032	0.433083	4.90798e-05	0.374429		0.234209	0.345767	0.072	0.0241067	0
Q4LE39	0.742849	0.966086	0.551678	0.811698	0.90616	0.918429	0.545783	0.967313	0.930356	0.62	0.581502	0
Q92874	0.0385098	0.168589	0.168158	0.163786	4.90798e-05	0.719411	0.713386	0.532123	0.0520736	0.054	0.0252101	0
P35442	0.853916	0.963092	0.609411	0.957273	4.90798e-05	0.579828	0.571045	0.763681	0.577178	0.632	0.00116228	0
Q12904	0.938666	0.663607	0.256191	0.290552	0.598822	0.71308	0.167268	0.607853	0.937472	0.774	0.132556	0
Q8IUE1	0.569605	0.311117	0.499679	0.208089	0.915092	0.60427	0.317163	0.114994	0.401276	0.165	0.126535	0
Q15417	0.450108	0.950282	0.857199	0.707382	0.73227	4.90798e-05	0.363156	0.954061	0.962307	0.784	0.872615	0
Q6ZRQ5	0.139847	0.357988	0.72295	0.408132	4.90798e-05	0.38081	0.0675619	0.436074	0.415018	0.268	0.120794	0
P36551	0.0282811	0.922454	0.676833	0.9495	4.90798e-05	0.474748	0.199496	0.692123	0.69546	0.321	0.00542517	0
Q9Y4P3	0.335854	0.633963	0.626464	0.287182	4.90798e-05	0.62454	0.807218	0.652957	0.771141	0.431	0.375608	0
P82094	0.768896	0.672785	0.795808	0.820504	0.776785	0.740908	0.818968	0.976098	0.972074	0.556	0.792726	0
Q8N819	0.145678	0.525595	0.239484	0.729778	0.730994	0.621252	0.998154	0.293448	0.362601	0.17	0.0143157	0
Q9NTU4	0.0690956	0.420564	0.10647	0.121657	0.828074	0.578061	0.026773	0.159362	0.687411	0.183	0.0108521	0
Q8TB92	0.0290869	0.654429	0.657901	0.242933	4.90798e-05	0.294626		0.639018	0.174577	0.155	0.0151329	0
Q9UKF5	0.248307	0.585423	0.989669	0.884975	0.708761	0.80108		0.872982	0.676074	0.297	0.0157538	0
Q9UEU0	0.0766817	0.420663	0.471455	0.102142	4.90798e-05	0.733939	0.731935	0.892221	0.913571	0.597	0.740568	0
Q9UPN9	0.761152	0.815558	0.987	0.928137	0.727264	0.903018	0.855392	0.993865	0.948663	0.928	0.735338	0
Q86W42	0.0506807	0.359117	0.609411	0.312677	4.90798e-05	0.564761	0.508015	0.194896	0.255656	0.333	0.0175783	0
Q6UXI7	0.170424	0.813399	0.829272	0.579256	4.90798e-05	0.362209		0.232785	0.547485	0.455	0.215255	0
Q9BQS8	0.6722	0.688785	0.720775	0.711024	4.90798e-05	0.76427	0.712883	0.115092	0.703215	0.719	0.406295	0
Q8IV38	0.170485	0.556025	0.259453	0.232496	0.754356	0.369374	0.166765	0.116172	0.670528	0.251	0.221484	0
Q8NCW6	0.133088	0.83519	0.706737	0.72793	4.90798e-05	0.262282		0.11416	0.553963	0.166	0.00741684	0
Q6ZRV3	0.106574	0.966773	0.168158	0.848174	4.90798e-05	0.846037		0.553423	0.404466	0.245	0.021991	0
Q92560	0.483997	0.84638	0.797143	0.769243	0.558871	0.432883	0.194461	0.908172	0.930552	0.693	0.76667	0
O60224	0.50214	0.777178	0.451485	0.306534	0.908761	0.744442	0.865799	0.148663	0.669252	0.213	0.296722	0
Q8N8G6	0.0571702	0.117301	0.621571	0.0402261	4.90798e-05	0.563926		0.0383313	0.164368	0.029	0.145254	0
P41595	0.0996967	0.156123	0.602195	0.150576	4.90798e-05	0.322209	0.293831	0.421202	0.114405	0.134	0.00187138	0
Q68DN1	0.394482	0.87038	0.799071	0.945042	0.802061	0.777276	0.954343	0.719362	0.523779	0.474	0.0229422	0
P51654	0.132545	0.516564	0.53161	0.370678	4.90798e-05	0.406577	0.540915	0.00618405	0.0327362	0.177	0.0103213	0
Q9Y2D8	0.158702	0.637693	0.528842	0.579256	0.529914	0.29546	0.261771	0.705963	0.938061	0.682	0.190242	0
Q9BS40	0.151403	0.248049	0.439968	0.0869211	4.90798e-05	4.90798e-05	0.997566	0.363436	0.221595	0.128	0.179364	0
Q9HBU9	0.0516691	0.137963	0.843013	0.623614	0.78989	0.54027		0.54238	0.342969	0.022	0.00323328	0
Q9Y6X3	0.301842	0.142135	0.80604	0.161231	4.90798e-05	0.409374	0.686026	0.213939	0.135853	0.245	0.320556	0
Q8N8H1	0.602535	0.44211	0.396026	0.0422918	0.537227	4.90798e-05		0.45708	0.290601	0.202	0.000799811	0
Q8WYB5	0.843005	0.935067	0.997973	0.899489	0.846086	0.803877	0.99018	0.913521	0.88962	0.577	0.0776152	0
Q8TBY8	0.628992	0.621497	0.151204	0.0452816	4.90798e-05	0.786061	0.747965	0.34773	0.461742	0.397	0.37026	0
Q96CN4	0.709994	0.437644	0.198211	0.55561	0.733742	0.597693	0.857742	0.249472	0.679067	0.4	0.518122	0
Q9UBC1	0.211615	0.582724	0.290495	0.485432	0.712638	0.833767		0.215215	0.759264	0.376	0.0305388	0
Q9P0M4	0.0728469	0.0804417	0.193713	0.518428	4.90798e-05	0.790528		0.0655215	0.279362	0.036	0.0734642	0
Q0VAK6	0.531309	0.773104	0.728684	0.810067	0.887018	0.838086		0.216442	0.607362	0.34	0.0388625	0
Q6P9B6	0.0992189	0.71946	0.904849	0.822135	0.688736	4.90798e-05	0.063953	0.69227	0.594601	0.178	0.43145	0
Q9H081	0.0529883	0.12589	0.0437447	0.077843	4.90798e-05	4.90798e-05		0.328883	0.763779	0.082	0.00447308	0
Q92733	0.334182	0.82135	0.932974	0.964775	0.960638	0.967951	0.514478	0.933595	0.884172	0.84	0.658401	0
Q8N806	0.076375	0.604466	0.0360338	0.526256	0.60589	0.510233	0.14914	0.830086	0.927018	0.526	0.141199	0
Q99501	0.435717	0.770994	0.825664	0.9495	0.901448	0.973399	0.312631	0.933104	0.975362	0.584	0.608904	0
Q15743	0.0789293	0.161767	0.259453	0.147152	0.649865	0.254528		0.261252	0.283975	0.016	0.0144071	0
Q15696	0.907637	0.929129	0.792744	0.966623	0.879656	0.974429		0.758331	0.710675	0.529	0.018129	0
A4D0V7	0.0778163	0.673178	0.732539	0.339802	4.90798e-05	0.272393	0.450021	0.00741104	0.292025	0.17	0.0551657	0
Q5TGL8	0.102967	0.305129	0.236617	0.613068	4.90798e-05	4.90798e-05	0.45321	0.420466	0.662233	0.105	0.0293844	0
Q7L190	0.221489	0.269693	0.117048	0.377854	0.831264	0.450061	0.982207	0.200589	0.469055	0.495	0.00229114	0
Q12774	0.511608	0.810896	0.749493	0.882801	0.928883	0.590282	0.605036	0.926675	0.805055	0.652	0.802127	0
Q9BXF3	0.796289	0.954601	0.977213	0.953468	0.569521	0.74189	0.758624	0.922503	0.81865	0.538	0.1891	0
Q96LR2	0.101394	0.681767	0.250803	0.673842	0.669153	0.840294	0.723374	0.157644	0.619387	0.149	0.00446578	0
P33681	0.111536	0.182724	0.380456	0.148619	4.90798e-05	0.448834		0.305816	0.0746012	0.04	0.00396301	0
Q92622	0.182382	0.601521	0.911176	0.791259	4.90798e-05	0.846282	0.597902	0.962748	0.862331	0.32	0.397346	0
Q99447	0.102191	0.800982	0.446196	0.354697	0.672589	0.55362	0.643726	0.876368	0.836712	0.303	0.834602	0
K9M1U5	0.12011	0.0747975	0.115961	0.154762	4.90798e-05	0.838331		0.104	0.392	0.059	0.00944837	0
Q7Z601	0.0791421	0.135755	0.418269	0.450696	4.90798e-05	0.612172	0.717247	0.319755	0.0134969	0.082	0.00231734	0
Q8WU39	0.042553	0.31092	0.18877	0.216134	4.90798e-05	0.661202		0.24589	0.0627239	0.076	0.0304671	0
Q53HI1	0.0321013	0.174429	0.499679	0.00820831	4.90798e-05	0.61011		0.186748	0.236957	0.052	0.115057	0
Q8NCK7	0.0538643	0.748074	0.648707	0.668732	4.90798e-05	0.987975		0.584393	0.205399	0.232	0.000789968	0
Q96HR3	0.931638	0.293939	0.749493	0.0731681	4.90798e-05	0.811436	0.324801	0.120638	0.228319	0.263	0.315857	0
Q9NVS2	0.0302318	0.416834	0.193713	0.257339	4.90798e-05	0.53919		0.484221	0.141153	0.195	0.00220509	0
Q92854	0.273377	0.653939	0.459345	0.673842	0.66454	0.423067	0.951658	0.0305276	0.437791	0.212	0.239072	0
Q86V88	0.0319165	0.271951	0.315259	0.370678	4.90798e-05	4.90798e-05	0.0908099	0.567804	0.687558	0.114	0.122049	0
Q9NUL5	0.0962862	0.517104	0.401364	0.943194	0.871656	0.738012	0.829291	0.832736	0.881669	0.318	0.692871	1
Q8N9W6	0.884377	0.235779	0.908606	0.831485	4.90798e-05	0.454479		0.679018	0.212908	0.477	0.071225	1
Q8NI27	0.909731	0.933448	0.764322	0.811698	0.828368	0.75411	0.548636	0.890356	0.893399	0.761	0.648561	1
O94808	0.417352	0.601472	0.399041	0.1278	4.90798e-05	4.90798e-05	0.958288	0.394356	0.473521	0.302	0.506196	0
Q53HC0	0.260025	0.309202	0.224754	0.735377	4.90798e-05	0.767853	0.644146	0.574233	0.797301	0.19	0.0520804	0
Q5EBL2	0.579559	0.749693	0.930849	0.80349	4.90798e-05	0.911755	0.218632	0.768294	0.315534	0.545	0.00243781	0
Q9UJ99	0.710735	0.904834	0.811033	0.898456	0.678135	0.727067		0.659337	0.481325	0.663	0.0296076	0
Q5HYW3	0.445685	0.682503	0.869062	0.737389	0.808442	0.925791	0.212757	0.647951	0.612025	0.279	0.150942	0
Q8ND94	0.0857824	0.101742	0.220108	0.38117	4.90798e-05	0.79681	0.633235	0.374675	0.0349939	0.084	0.000514828	0
Q13572	0.0641772	0.502871	0.59656	0.36796	4.90798e-05	4.90798e-05	0.0374318	0.289423	0.26189	0.173	0.0199369	0
Q0VF49	0.246558	0.892663	0.669517	0.849206	0.860613	0.869644		0.589252	0.543018	0.446	0.0475147	0
Q8N2C9	0.0894451	0.516908	0.360981	0.226082	4.90798e-05	4.90798e-05		0.563828	0.242847	0.119	0.00652923	0
O60320	0.212586	0.176491	0.814097	0.872907	0.691239	0.76535	0.719094	0.39789	0.24162	0.217	0.00559195	0
Q8N0W5	0.0381001	0.0679755	0.0568929	0.13204	0.528	0.349202	0.938313	0.0300859	0.591018	0.05	0.000311692	0
P11086	0.0397927	0.362994	0.779497	0.491737	0.547975	0.394503		0.127117	0.235534	0.092	0.0319697	0
O95562	0.0281252	0.0393129	0.0224408	0.0153838	4.90798e-05	4.90798e-05		0.556319	0.483092	0.012	0.0224086	0
Q6HA08	0.114595	0.762503	0.800801	0.702979	0.799067	0.505178		0.0561472	0.348319	0.237	0.0022942	0
Q7Z4V5	0.845766	0.974822	0.272601	0.952218	0.949497	0.98238	0.479144	0.936245	0.946454	0.732	0.86672	0
Q8NE28	0.0871385	0.278331	0.155059	0.26484	0.607755	0.672098		0.395239	0.198773	0.123	0.0897704	0
Q99726	0.0424357	0.158037	0.18877	0.205316	0.713767	0.504982	0.631641	0.50562	0.0434356	0.048	0.0026047	0
Q96AM1	0.153894	0.122356	0.184371	0.174114	4.90798e-05	0.801325	0.224759	0.251141	0.180908	0.022	0.0034388	0
P32754	0.0438831	0.80216	0.511838	0.255055	4.90798e-05	4.90798e-05	0.850944	0.541791	0.874896	0.233	0.814978	0
Q9Y6E7	0.0409767	0.383067	0.448816	0.402153	4.90798e-05	4.90798e-05		0.380368	0.216294	0.229	0.0205338	0
Q8IZ13	0.198525	0.332221	0.446196	0.418189	4.90798e-05	4.90798e-05	0.63995	0.551215	0.131239	0.22	0.223932	0
Q9Y4K0	0.163618	0.902724	0.628936	0.752229	4.90798e-05	0.266896	0.415275	0.0253742	0.534773	0.497	0.043605	0
Q96LY2	0.238239	0.748663	0.829272	0.694118	0.848982	0.747681	0.796643	0.568098	0.658454	0.222	0.0946353	0
Q8N461	0.117422	0.274994	0.815234	0.501087	0.73811	0.756368		0.434552	0.0932515	0.134	0.00191437	0
P15173	0.388378	0.307239	0.307251	0.956838	4.90798e-05	0.734577	0.0254301	0.687509	0.534331	0.214	0.0806762	0
Q9BY21	0.0619872	0.171779	0.246898	0.0115786	4.90798e-05	4.90798e-05	0.994461	0.557202	0.432933	0.027	0.0049809	0
Q8IZP9	0.229631	0.403681	0.948297	0.776147	4.90798e-05	0.662528	0.551322	0.762012	0.235239	0.327	0.0398103	0
Q9UJY5	0.568548	0.37546	0.697939	0.76609	4.90798e-05	0.772712	0.710449	0.190577	0.31784	0.811	0.260546	0
P20809	0.154472	0.0811779	0.144877	0.509078	4.90798e-05	0.960294	0.280739	0.309055	0.465963	0.046	0.0516228	0
Q8N960	0.452418	0.563239	0.370866	0.59801	4.90798e-05	4.90798e-05	0.255225	0.263951	0.768393	0.605	0.50455	0
Q14CZ8	0.185698	0.391215	0.857199	0.801805	0.817718	0.70881	0.788586	0.86189	0.755926	0.263	0.206869	0
Q99618	0.31194	0.499681	0.459345	0.702979	0.960638	0.73811	0.189425	0.872245	0.858847	0.542	0.852743	0
O95619	0.550605	0.440834	0.162276	0.450696	0.761963	0.645399	0.0828368	0.358773	0.661939	0.66	0.0576628	0
Q8NBF4	0.103507	0.20319	0.584005	0.506578	0.890258	4.90798e-05		0.602994	0.071362	0.218	0.0232393	0
Q96MN2	0.193412	0.268417	0.358707	0.208089	4.90798e-05	0.417031		0.304294	0.113718	0.265	0.342502	0
P0C7M8	0.0883158	0.104245	0.239484	0.239889	0.810896	0.869742		0.0479018	0.282748	0.041	0.0886565	0
Q8N661	0.0210563	0.0262086	0.226682	0.0534355	4.90798e-05	0.553423	0.797146	0.393521	0.0153129	0.031	0.00187311	0
P54107	0.0613995	0.0760245	0.24156	0.579256	4.90798e-05	0.338012		0.086184	0.124957	0.062	0.00864334	0
Q8WU76	0.0697467	0.325939	0.446196	0.0869211	4.90798e-05	0.293055	0.507763	0.528442	0.259779	0.233	0.289812	0
P35716	0.778997	0.965006	0.880382	0.890248	0.911166	0.979485		0.849767	0.74984	0.493	0.184402	0
A6NM62	0.206748	0.732957	0.751471	0.348717	0.573742	0.244417		0.247264	0.289718	0.364	0.0595254	0
Q6IA69	0.0360377	0.416196	0.56013	0.184714	4.90798e-05	0.227926	0.686446	0.0895706	0.353325	0.143	0.032028	0
Q6P4A7	0.027822	0.178405	0.439968	0.0624049	4.90798e-05	4.90798e-05	0.97927	0.523288	0.253153	0.034	0.000541763	0
Q9H347	0.900208	0.627779	0.899511	0.924494	0.514503	0.695018		0.794307	0.314405	0.594	0.253899	0
Q8TAL6	0.0596399	0.756957	0.13939	0.374647	4.90798e-05	4.90798e-05		0.828221	0.942577	0.13	0.143392	0
O75448	0.207387	0.305718	0.503238	0.336541	4.90798e-05	0.363779		0.348025	0.260417	0.544	0.302254	0
Q4FZB7	0.479884	0.972957	0.886906	0.767667	0.667779	0.742429	0.208225	0.688491	0.816982	0.456	0.324909	0
Q96B18	0.450172	0.972221	0.841876	0.980865	0.942822	0.98184	0.826773	0.965399	0.879067	0.482	0.0534771	0
Q9UJQ1	0.0546958	0.153865	0.327221	0.0387041	4.90798e-05	0.531436	0.284347	0.0295951	0.152883	0.033	0.187094	0
Q6ZXV5	0.086471	0.450258	0.499679	0.315612	0.646969	0.461497		0.435926	0.0771043	0.27	0.00149503	0
O94900	0.933598	0.557595	0.981563	0.777289	4.90798e-05	0.786552	0.729501	0.903902	0.836466	0.657	0.621669	0
Q14657	0.0356025	0.691926	0.718551	0.808056	0.869988	0.961325	0.618464	0.196368	0.246135	0.466	0.494251	0
Q96M63	0.0977478	0.80692	0.836736	0.976571	0.670528	0.755141		0.780368	0.714012	0.295	0.0479049	0
Q6UWJ8	0.0706834	0.199951	0.176066	0.100239	4.90798e-05	0.853988	0.171129	0.401178	0.137816	0.032	0.00232532	0
Q14558	0.0666682	0.252368	0.220108	0.13204	4.90798e-05	0.432491	0.549308	0.469497	0.445252	0.199	0.712333	0
O75360	0.405652	0.235485	0.751471	0.904055	0.903067	0.892466		0.709055	0.333055	0.265	0.00418821	0
P60507	0.157835	0.209374	0.88834	0.772777	4.90798e-05	0.499583		0.574528	0.194748	0.193	0.00434035	0
Q9H6D3	0.0534591	0.103166	0.0744402	0.0394107	0.59038	0.861546	0.502056	0.411828	0.169178	0.08	0.000730137	0
Q9Y6I3	0.954736	0.720442	0.928229	0.977495	0.919362	0.940761	0.466639	0.96854	0.899877	0.905	0.75918	0
Q7Z5L7	0.360967	0.739239	0.626464	0.779626	0.600785	0.762798		0.210994	0.365497	0.225	0.0171776	0
P28069	0.873003	0.22611	0.787949	0.743422	4.90798e-05	4.90798e-05		0.283828	0.368491	0.151	0.0990018	0
Q53GI3	0.79971	0.759215	0.228956	0.690204	0.696883	0.240196	0.453042	0.676025	0.887804	0.317	0.022263	0
Q15223	0.535755	0.93708	0.708961	0.76234	0.772564	0.708074		0.901546	0.757055	0.673	0.407127	0
O75570	0.0343621	0.512294	0.380456	0.221516	4.90798e-05	0.493742		0.198479	0.438429	0.198	0.097532	0
A6NKQ9	0.0933617	0.0600736	0.162276	0.569689	0.814871	0.77389	0.0769618	0.0118773	0.416294	0.079	0.00596443	0
O95971	0.0809737	0.294429	0.474074	0.168732	4.90798e-05	4.90798e-05		0.590282	0.424393	0.028	0.168937	0
Q15170	0.240037	0.322454	0.231625	0.791259	0.959117	0.929816	0.424759	0.885742	0.925252	0.641	0.00285358	0
Q96LX8	0.644963	0.384147	0.386338	0.485432	4.90798e-05	4.90798e-05	0.998154	0.313718	0.346798	0.185	0.0123989	0
Q13304	0.0861289	0.0902577	0.277693	0.387204	0.60908	0.326135	0.857239	0.153227	0.207755	0.018	0.00407869	0
A6NKL6	0.227881	0.895804	0.934852	0.940204	0.883828	0.967362	0.148804	0.803043	0.549104	0.485	0.00191959	0
Q14515	0.206902	0.871166	0.894568	0.792455	0.905325	0.718626		0.751853	0.848785	0.399	0.114644	0
A8MT65	0.701923	0.49016	0.69354	0.224125	4.90798e-05	4.90798e-05		0.415362	0.467043	0.317	0.00172345	0
Q9Y235	0.0334999	0.24908	0.233948	0.174114	0.724074	0.364613		0.146601	0.739485	0.05	0.0586769	0
Q8NBC4	0.142642	0.739485	0.771885	0.823168	4.90798e-05	0.942479		0.417423	0.262822	0.236	0.00127169	0
Q2I0M4	0.152972	0.117006	0.290495	0.336541	0.72535	0.976982	0.622577	0.290405	0.0999755	0.133	0.00987357	0
O43929	0.323438	0.291485	0.332262	0.0266362	4.90798e-05	0.305865	0.944524	0.129227	0.114356	0.326	0.106753	0
O15040	0.117238	0.832393	0.681034	0.633072	4.90798e-05	0.257718	0.31347	0.0311656	0.726528	0.47	0.415	0
Q2QGD7	0.40906	0.917693	0.847116	0.810067	0.694626	0.87519	0.792195	0.582969	0.500466	0.588	0.0779649	0
O95926	0.0534088	0.513129	0.0666304	0.036421	0.878773	0.814479	0.617709	0.804859	0.73492	0.369	0.52883	0
Q7Z7D3	0.19431	0.364564	0.427562	0.117906	4.90798e-05	0.608442	0.536802	0.443877	0.0183558	0.137	0.0131277	0
Q86VR7	0.232396	0.659288	0.468835	0.797347	0.590822	0.580025	0.604029	0.0668957	0.22827	0.524	0.0705816	0
Q86WB7	0.0382956	0.33708	0.505808	0.270711	4.90798e-05	0.606969		0.637055	0.00132515	0.064	0.032069	0
P32971	0.0465507	0.17816	0.377638	0.171776	4.90798e-05	4.90798e-05		0.539583	0.193767	0.035	0.0377208	0
Q9H0J4	0.310533	0.978748	0.964164	0.888291	0.567166	0.278086	0.70021	0.793521	0.350135	0.589	0.231359	0
P20273	0.329992	0.713374	0.653354	0.630626	4.90798e-05	0.416		0.0314601	0.446969	0.352	0.00841938	0
P55345	0.0814036	0.273178	0.380456	0.477223	0.576393	4.90798e-05	0.447839	0.509252	0.111509	0.34	0.00861783	0
Q8IV45	0.110605	0.274209	0.56013	0.357904	0.595975	0.224344	0.850357	0.371337	0.125153	0.093	0.00155237	0
Q14114	0.762637	0.646675	0.839306	0.916938	0.616147	0.789104		0.734479	0.38989	0.473	0.003541	0
Q96DA0	0.0797923	0.843779	0.607039	0.38117	4.90798e-05	0.356613	0.946622	0.0355337	0.411975	0.334	0.0070905	0
Q96MM6	0.137391	0.686724	0.631951	0.488693	0.652319	0.242356		0.240491	0.521031	0.26	0.0545286	0
Q6UXD7	0.0545264	0.302626	0.653354	0.834257	0.627485	0.458405		0.598233	0.0345521	0.197	0.00065626	0
A2RTY3	0.049136	0.200049	0.0998468	0.462546	4.90798e-05	0.231804		0.0656687	0.863706	0.146	0.0035062	0
Q9NYK5	0.027214	0.180368	0.135584	0.13204	4.90798e-05	4.90798e-05		0.298748	0.737963	0.415	0.0455655	0
P32249	0.0878107	0.0889325	0.459345	0.216134	4.90798e-05	0.459926	0.875283	0.162454	0.336245	0.041	0.220896	0
Q9BV10	0.0261935	0.176834	0.69354	0.255055	4.90798e-05	0.617423	0.00621066	0.226798	0.188663	0.07	0.00125319	0
Q5TIA1	0.12516	0.240982	0.834462	0.121657	4.90798e-05	0.56584	0.027948	0.44108	0.215706	0.231	0.0114353	0
Q9NZC2	0.0962162	0.219092	0.160496	0.191781	4.90798e-05	0.671509		0.0278282	0.136785	0.055	0.00150936	0
P51957	0.290357	0.827534	0.386338	0.485432	4.90798e-05	0.677742	0.402182	0.852172	0.965546	0.79	0.589298	0
A6NGR9	0.159806	0.437104	0.508823	0.549576	0.744196	0.890994	0.363911	0.275632	0.169914	0.224	0.000651082	0
Q9BUA3	0.351801	0.541055	0.262122	0.832898	0.941595	0.780172	0.97457	0.93173	0.717791	0.53	0.275874	0
Q2M2H8	0.230497	0.698503	0.914636	0.878397	4.90798e-05	0.846969	0.679564	0.750577	0.313423	0.654	0.41199	0
B5MCY1	0.414682	0.778552	0.795808	0.396282	4.90798e-05	0.265963		0.349104	0.484712	0.376	0.00796734	0
Q9UF56	0.160988	0.47573	0.913944	0.985921	0.594454	0.895755	0.367016	0.785669	0.437006	0.434	0.0179445	0
Q9UL01	0.0527098	0.688589	0.762147	0.642368	4.90798e-05	0.251681	0.438019	0.000883436	0.653693	0.303	0.00805797	0
Q5I0G3	0.0570139	0.468712	0.162276	0.0869211	0.620761	0.256344		0.533399	0.172466	0.155	0.00633685	0
Q8N9Z2	0.23218	0.207362	0.619445	0.465101	0.787387	0.940221	0.514729	0.187436	0.650258	0.262	0.00355821	0
O95825	0.0479035	0.47627	0.092037	0.0597956	4.90798e-05	4.90798e-05	0.0565674	0.484859	0.447117	0.115	0.0557494	0
Q15293	0.0714745	0.862724	0.0253571	0.138019	0.578945	0.576294	0.420814	0.936589	0.882307	0.786	0.626829	0
Q9HB19	0.379129	0.584196	0.643962	0.741792	0.766577	0.392785	0.758036	0.891239	0.74935	0.448	0.0210798	0
Q9ULI4	0.518911	0.950675	0.881815	0.957763	0.831166	0.888393	0.824171	0.816049	0.593816	0.569	0.041317	0
Q63HM2	0.0911958	0.435337	0.505808	0.42618	4.90798e-05	0.349153	0.332858	0.284859	0.200147	0.194	0.00202785	0
A2A3L6	0.120707	0.824687	0.699718	0.673842	0.67308	0.551018	0.12371	0.08	0.466699	0.268	0.0400165	0
Q96EG3	0.849907	0.89065	0.753299	0.913949	0.752933	0.401914	0.981536	0.720344	0.549595	0.464	0.00203186	0
Q9GZV1	0.0731309	0.574086	0.215214	0.0686019	0.819877	0.243681	0.966681	0.54135	0.518773	0.175	0.141393	0
Q9NZN9	0.137659	0.221546	0.718551	0.212981	0.774086	0.798626	0.71666	0.155337	0.264638	0.176	0.0419635	0
Q6ZTW0	0.112408	0.359362	0.768425	0.0373451	0.683877	0.518969		0.319656	0.148564	0.13	0.00102994	0
P22304	0.0395263	0.549399	0.72295	0.712274	4.90798e-05	0.242061		0.35416	0.282356	0.242	0.001472	0
O43683	0.51577	0.724172	0.876477	0.422864	4.90798e-05	0.217031	0.724129	0.90292	0.95892	0.727	0.869811	0
Q5T4W7	0.107397	0.261693	0.836736	0.731409	0.636074	0.983755		0.526479	0.130209	0.192	0.0175946	0
Q8WVX9	0.066113	0.428123	0.544758	0.248641	4.90798e-05	0.267141	0.583466	0.0746503	0.166871	0.276	0.257415	0
Q9NP74	0.506653	0.789104	0.730859	0.396282	0.871706	0.609816	0.664792	0.984049	0.963043	0.427	0.542761	0
Q6JBY9	0.699285	0.902479	0.386338	0.729778	0.960638	0.812466	0.483508	0.955337	0.988859	0.437	0.62801	0
P98153	0.14804	0.648442	0.511838	0.876821	0.715779	0.684957	0.733949	0.177472	0.414724	0.199	0.0131053	0
O60294	0.0491227	0.596712	0.526321	0.595347	4.90798e-05	0.555828	0.977256	0.0271902	0.398037	0.194	0.100705	0
Q9H1X1	0.0387611	0.398429	0.103851	0.119972	4.90798e-05	0.463607		0.164025	0.581791	0.049	0.0755774	0
A0A0U1RQE8	0.0392292	0.527509	0.386338	0.332953	4.90798e-05	4.90798e-05	0.73932	0.53708	0.0608589	0.5	0.0425698	0
Q14094	0.51225	0.12054	0.184371	0.208089	4.90798e-05	4.90798e-05	0.856148	0.278479	0.450258	0.038	0.0119993	0
Q9BYV6	0.602936	0.598675	0.53161	0.753533	0.855706	0.823706	0.695174	0.208982	0.501693	0.594	0.0183902	0
P61587	0.169989	0.197497	0.474074	0.364971	4.90798e-05	0.391706		0.743902	0.910037	0.132	0.298113	0
Q8IW00	0.101179	0.141595	0.18877	0.197271	4.90798e-05	0.810748	0.749056	0.049865	0.251387	0.062	0.00983479	0
Q9NUD7	0.0467159	0.162454	0.454303	0.221516	4.90798e-05	0.36108	0.6047	0.0348957	0.51892	0.174	0.0132171	0
Q6IMI6	0.0576979	0.264442	0.43374	0.181996	4.90798e-05	4.90798e-05		0.414675	0.652712	0.163	0.14846	0
Q86YL7	0.140844	0.311853	0.18012	0.210535	0.572613	0.782479		0.496933	0.0202209	0.127	0.00841691	0
P10451	0.0650902	0.484564	0.386338	0.695967	0.946798	0.86454	0.79723	0.944098	0.984933	0.606	0.605529	0
Q86SF2	0.100026	0.906552	0.471455	0.603283	4.90798e-05	0.433521	0.878053	0.0712638	0.712834	0.358	0.0043769	0
Q8TDL5	0.251291	0.209129	0.40952	0.0930093	4.90798e-05	4.90798e-05		0.647018	0.0798037	0.251	0.161727	0
P0DKL9	0.0424825	0.26616	0.574811	0.786747	0.856442	4.90798e-05		0.574724	0.440883	0.172	0.0313394	0
Q96RQ9	0.0721779	0.62827	0.599476	0.306534	0.66292	0.654675		0.0354356	0.324712	0.113	0.0846239	0
A4FU69	0.0815514	0.860025	0.697939	0.168732	0.592098	0.208982		0.432196	0.694282	0.401	0.0540788	0
P59047	0.230549	0.488098	0.367308	0.479996	4.90798e-05	0.494479		0.0448098	0.0133988	0.227	0.166819	0
Q9BY67	0.438322	0.304344	0.587267	0.237552	4.90798e-05	0.834601	0.267394	0.685693	0.401521	0.419	0.180881	0
P19419	0.600945	0.637252	0.901587	0.767667	0.891975	0.918282	0.546202	0.901742	0.824049	0.695	0.235712	0
Q96NZ1	0.703594	0.556368	0.95502	0.824364	4.90798e-05	0.578552	0.734033	0.782282	0.274798	0.412	0.00950568	0
Q13630	0.024427	0.639362	0.865751	0.436236	4.90798e-05	4.90798e-05	0.705497	0.553374	0.741399	0.236	0.695364	0
Q5JXX7	0.0974771	0.0200245	0.681034	0.0490324	0.851288	0.95789	0.733697	0.318724	0.132368	0.054	0.0010059	0
O75400	0.977671	0.805399	0.991399	0.860785	0.784491	0.949693	0.973479	0.989055	0.995534	0.911	0.765969	0
Q9BXR0	0.0264592	0.364859	0.30997	0.297293	4.90798e-05	4.90798e-05	0.414687	0.653546	0.372859	0.154	0.0426691	0
Q8NA58	0.126712	0.426012	0.686274	0.281311	4.90798e-05	0.239215		0.415706	0.125546	0.047	0.0255808	0
Q6ZUB1	0.539581	0.878724	0.919282	0.870352	0.571926	0.412074		0.681276	0.256393	0.472	0.00408611	0
P0C864	0.0649116	0.129325	0.704513	0.174114	0.841227	0.716025		0.349595	0.0137423	0.196	0.00086146	0
Q495A1	0.111144	0.266847	0.482576	0.418189	4.90798e-05	0.526135		0.312344	0.293448	0.045	0.0250988	0
O00592	0.319714	0.222626	0.880382	0.694118	0.624344	0.794405	0.934872	0.832393	0.797006	0.6	0.550247	0
Q9NQL9	0.393292	0.389497	0.931541	0.712274	0.705227	0.858945		0.917153	0.827288	0.39	0.146746	0
Q13084	0.0283929	0.353129	0.226682	0.144434	0.774086	0.331975	0.611162	0.322847	0.722209	0.455	0.0373026	0
P46695	0.192571	0.0247853	0.415254	0.605566	0.706307	0.598577		0.120982	0.277006	0.142	0.0148753	0
Q96FE7	0.119076	0.413988	0.523059	0.811698	0.521571	0.325546		0.22881	0.287755	0.184	0.0132987	0
Q96MR9	0.6887	0.76638	0.215214	0.483094	4.90798e-05	0.207166	0.387579	0.292172	0.855755	0.401	0.144975	0
P59095	0.0843801	0.465521	0.47966	0.208089	4.90798e-05	0.47362		0.0952147	0.112687	0.106	0.556039	0
Q9H3P7	0.460842	0.761865	0.992289	0.922538	0.736098	0.972859	0.974066	0.992196	0.996908	0.713	0.794929	0
A6NMN3	0.114657	0.180172	0.421383	0.615677	0.875828	0.766037		0.360883	0.255313	0.14	0.00145336	0
P50553	0.651538	0.363583	0.993377	0.584692	0.876123	0.943362		0.874356	0.66081	0.313	0.101264	0
P07998	0.0818201	0.146601	0.67189	0.603283	4.90798e-05	0.793472	0.202937	0.000981595	0.264785	0.113	0.0709406	0
Q9NXH9	0.0779269	0.513914	0.383421	0.506578	0.664049	0.441325	0.199748	0.0303804	0.452564	0.509	0.0782084	0
P32298	0.784542	0.807755	0.0736988	0.477223	4.90798e-05	0.653644	0.917919	0.22081	0.939926	0.279	0.144035	0
Q96NB3	0.298884	0.696736	0.143394	0.336541	0.954503	0.693546	0.134201	0.888736	0.867337	0.358	0.0618446	0
Q7Z745	0.144625	0.408442	0.459345	0.168732	4.90798e-05	0.335706		0.527215	0.095411	0.423	0.422469	0
A1L1A6	0.173252	0.0915828	0.272601	0.290552	0.543951	0.736736	0.042971	0.409374	0.162798	0.081	0.0353505	0
Q68BL8	0.148906	0.522699	0.83377	0.630626	4.90798e-05	0.510822	0.602182	0.469546	0.255264	0.303	0.0827662	0
O95376	0.409929	0.285104	0.471455	0.45624	0.672491	0.521914	0.415527	0.120785	0.41011	0.446	0.250833	0
A6NC57	0.711125	0.775117	0.520587	0.133779	4.90798e-05	0.511607		0.143067	0.691632	0.4	0.132032	0
Q86VD1	0.143841	0.703951	0.662894	0.374647	4.90798e-05	0.376442		0.0986994	0.76854	0.284	0.0159356	0
Q13190	0.078513	0.282012	0.465721	0.402153	4.90798e-05	0.562945	0.616618	0.614724	0.584147	0.551	0.240085	0
Q8NA56	0.0757076	0.406037	0.324057	0.0490324	0.682356	0.278184		0.247313	0.547043	0.171	0.103399	0
O15069	0.443461	0.547926	0.669517	0.848174	0.947975	0.757742	0.450189	0.105472	0.102331	0.483	0.0313744	0
Q92674	0.107651	0.515288	0.859177	0.32257	0.644908	0.239362	0.692992	0.43573	0.588663	0.145	0.0436032	0
Q5VWK5	0.119794	0.448147	0.747121	0.436236	4.90798e-05	0.257423		0.109988	0.276761	0.275	0.00627862	0
A6NC86	0.137344	0.122945	0.18877	0.529354	4.90798e-05	0.612515	0.701469	0.166626	0.240196	0.134	0.0854715	0
Q9BR26	0.0576486	0.141153	0.539568	0.537671	4.90798e-05	0.858748		0.334037	0.0291043	0.203	0.000741217	0
Q99727	0.0584707	0.0976687	0.0849686	0.031746	4.90798e-05	0.491877		0.0266012	0.323239	0.056	0.00119026	0
P50748	0.0932671	0.543558	0.53418	0.251576	4.90798e-05	0.283092	0.357365	0.504442	0.296196	0.488	0.427581	0
Q9BXT4	0.645663	0.71789	0.745341	0.654925	0.631018	0.246086		0.101301	0.379828	0.411	0.016657	0
A4GXA9	0.0757407	0.204613	0.35322	0.582409	0.744589	0.792442		0.159706	0.0950184	0.168	0.00193251	0
Q9BVG4	0.141765	0.956123	0.177698	0.0850728	0.850307	0.847166	0.707176	0.501301	0.567656	0.284	0.220575	0
O75143	0.280085	0.460859	0.792744	0.758969	4.90798e-05	0.655951	0.184138	0.747975	0.395288	0.406	0.276362	0
O43741	0.287831	0.539926	0.211062	0.186943	0.815264	0.361276	0.815443	0.841865	0.89281	0.623	0.324152	0
O60894	0.0547101	0.0229202	0.0250606	0.139704	4.90798e-05	0.645497	0.473185	0.283092	0.402258	0.009	0.00937429	0
Q6P093	0.0324173	0.256736	0.275073	0.166286	4.90798e-05	0.294528		0.463607	0.145963	0.032	0.00589044	0
Q9Y6C2	0.511685	0.980712	0.909298	0.845129	4.90798e-05	0.903755		0.649129	0.415902	0.611	0.083221	0
Q9NVD7	0.959921	0.385718	0.0562009	0.312677	0.747632	0.492761	0.282669	0.842552	0.758331	0.594	0.777701	0
Q99972	0.141892	0.445988	0.54807	0.698576	4.90798e-05	4.90798e-05		0.453497	0.239264	0.304	0.0264283	0
P00813	0.0276439	0.522847	0.13939	0.0558817	4.90798e-05	4.90798e-05	0.817037	0.801129	0.631706	0.279	0.827124	0
Q6WRX3	0.115029	0.168393	0.215214	0.148619	4.90798e-05	4.90798e-05	0.268149	0.578552	0.496589	0.252	0.0310297	0
Q9P2E7	0.83933	0.921472	0.830656	0.76234	4.90798e-05	0.36211	0.482753	0.535607	0.382724	0.621	0.0178097	0
Q96GV9	0.114106	0.393865	0.315259	0.635573	0.77119	4.90798e-05		0.904933	0.933104	0.307	0.569042	0
Q8WVE6	0.0924114	0.292663	0.728684	0.709285	0.767362	0.709448		0.262626	0.0715092	0.171	0.00550691	0
Q7RTS6	0.0654017	0.178994	0.766695	0.312677	0.515239	0.788172		0.198969	0.0512883	0.087	0.00145022	0
Q6ZSR6	0.0689984	0.0857914	0.134546	0.15835	4.90798e-05	4.90798e-05		0.487117	0.122748	0.057	0.000531224	0
Q8NEW0	0.0374028	0.538258	0.665019	0.880789	4.90798e-05	0.849521	0.201511	0.573644	0.22184	0.152	0.00053005	0
P47211	0.104573	0.145718	0.38965	0.377854	4.90798e-05	0.778061		0.144933	0.129031	0.036	0.00121711	0
O60784	0.525069	0.486675	0.679205	0.584692	0.734184	0.306896	0.544775	0.876417	0.839607	0.666	0.84225	0
Q49SQ1	0.215363	0.0840736	0.275073	0.0180474	4.90798e-05	0.77335		0.250601	0.128933	0.059	0.0462505	0
Q9Y330	0.4369	0.710675	0.574811	0.685856	4.90798e-05	0.881767		0.0194847	0.242454	0.248	0.0116196	0
Q96P71	0.112733	0.369521	0.526321	0.239889	4.90798e-05	0.711362	0.665632	0.505374	0.0453006	0.149	0.00475892	0
Q02383	0.352805	0.989595	0.920073	0.592411	0.85919	0.243877		0.77227	0.74616	0.558	0.0267943	0
Q9UJ68	0.0671739	0.772957	0.683802	0.569689	4.90798e-05	4.90798e-05	0.879144	0.496491	0.410405	0.265	0.00395227	0
Q96JM7	0.752509	0.799215	0.393011	0.750598	4.90798e-05	0.285546	0.786907	0.0872638	0.612712	0.624	0.033657	0
Q9H611	0.157681	0.491337	0.587267	0.383779	0.54081	0.553276	0.765086	0.0368098	0.048	0.256	0.0207751	0
Q6ZSG2	0.293555	0.395534	0.517671	0.255055	0.62984	4.90798e-05		0.459877	0.596564	0.266	0.0502819	0
Q9Y534	0.836646	0.246233	0.262122	0.783105	0.930552	0.754847	0.311372	0.779975	0.774086	0.313	0.496505	0
A5X5Y0	0.0784497	0.247509	0.681034	0.453305	4.90798e-05	4.90798e-05		0.642405	0.108613	0.032	0.0259178	0
Q7Z7G2	0.268838	0.435632	0.107953	0.00945858	0.957252	0.798626		0.396319	0.513718	0.11	0.210784	0
P40426	0.979386	0.888	0.988434	0.890248	0.61811	0.70773	0.929501	0.878331	0.807018	0.626	0.58373	0
P02042	0.691813	0.539043	0.0911472	0.119972	4.90798e-05	4.90798e-05	0.847167	0.823804	0.739092	0.264	0.907325	0
Q8N7X4	0.606437	0.769276	0.799071	0.857197	0.874061	0.23308		0.488982	0.667926	0.224	0.0102233	0
Q6UX06	0.0935325	0.768442	0.969156	0.964558	4.90798e-05	0.770945		0.84	0.755092	0.328	0.0513775	0
P01732	0.197333	0.0970307	0.490979	0.287182	4.90798e-05	0.878724		0.211337	0.139288	0.066	0.0164237	0
Q9NTN3	0.0325001	0.342724	0.226682	0.106382	4.90798e-05	4.90798e-05		0.75573	0.0721472	0.062	0.0119014	0
Q9UMQ3	0.448107	0.167362	0.213287	0.174114	0.850061	0.497374	0.0202266	0.051681	0.521669	0.221	0.0512203	0
O43772	0.0341035	0.675681	0.35584	0.418189	4.90798e-05	0.39573	0.0934117	0.414528	0.517153	0.167	0.0798603	0
Q4LEZ3	0.087851	0.108613	0.0849686	0.229669	0.780859	0.367755	0.866387	0.18238	0.561963	0.126	0.00220326	0
O95822	0.0360775	0.629448	0.53418	0.315612	4.90798e-05	0.30611		0.0419141	0.333448	0.088	0.0114347	0
Q96NY7	0.226192	0.991166	0.358707	0.876821	0.914356	0.896344		0.606773	0.830135	0.537	0.211895	0
P16930	0.220164	0.714258	0.544758	0.615677	4.90798e-05	4.90798e-05	0.633991	0.213546	0.660025	0.206	0.466976	0
Q14994	0.736941	0.147681	0.370866	0.735377	4.90798e-05	0.713767	0.155266	0.00672393	0.183509	0.075	0.220567	0
Q9H0R1	0.0983519	0.431755	0.626464	0.163786	4.90798e-05	0.318724		0.102479	0.15892	0.146	0.0378518	0
Q96DL1	0.0526145	0.414135	0.456824	0.23516	4.90798e-05	0.265374		0.262675	0.0670429	0.222	0.016148	0
Q7Z7M8	0.0741148	0.255951	0.783945	0.637965	4.90798e-05	0.860221		0.331436	0.235926	0.107	0.0124373	0
Q8WVE0	0.0336008	0.169521	0.141367	0.00994781	4.90798e-05	4.90798e-05	0.162484	0.262037	0.584638	0.024	0.314911	0
Q17R60	0.286036	0.523043	0.490979	0.485432	0.632883	0.225227		0.155975	0.295755	0.284	0.0977866	0
O60383	0.117602	0.398969	0.688696	0.737389	4.90798e-05	0.233669		0.587632	0.61816	0.26	0.0958489	0
P27540	0.918505	0.823558	0.957936	0.871766	0.773939	0.744589	0.888124	0.758822	0.650356	0.899	0.391545	0
Q9Y4D7	0.510704	0.683583	0.77579	0.691835	4.90798e-05	0.435239		0.0306258	0.299681	0.496	0.0157729	0
Q02487	0.581717	0.790135	0.711334	0.76234	4.90798e-05	0.370552		0.634994	0.78346	0.533	0.0775909	0
P07738	0.0391775	0.470969	0.233948	0.113775	0.536245	4.90798e-05	0.987159	0.771485	0.615558	0.182	0.619602	0
Q9UET6	0.0879092	0.342233	0.53161	0.640194	0.566479	0.507337	0.2329	0.595436	0.664	0.233	0.400357	0
A6NHY2	0.108666	0.688687	0.415254	0.015112	4.90798e-05	0.497816		0.491583	0.34346	0.179	0.0184319	0
Q96LB1	0.163851	0.078773	0.208937	0.0254947	4.90798e-05	0.801571		0.405791	0.0204663	0.044	0.0189497	0
Q13228	0.165962	0.85011	0.177698	0.257339	4.90798e-05	4.90798e-05	0.832396	0.454675	0.689227	0.36	0.466791	0
Q8TC71	0.442526	0.368883	0.574811	0.411339	4.90798e-05	0.611534		0.363337	0.461939	0.165	0.0213588	0
Q01658	0.820815	0.121571	0.867777	0.208089	0.845546	0.943558	0.96987	0.858405	0.88319	0.249	0.377105	0
Q5JV73	0.407659	0.784638	0.997825	0.752229	0.542675	0.521374		0.857276	0.907534	0.472	0.209119	0
Q9NPC3	0.420385	0.462233	0.756512	0.948195	4.90798e-05	0.400196		0.714945	0.405791	0.148	0.0537811	0
Q5T2D2	0.187132	0.279755	0.749493	0.678626	4.90798e-05	0.574577		0.065816	0.103755	0.126	0.00949059	0
Q86SR1	0.244537	0.730061	0.47704	0.608013	4.90798e-05	0.405153	0.102308	0.444859	0.559804	0.216	0.0366824	0
Q9BQG2	0.0559294	0.468368	0.0744402	0.224125	4.90798e-05	4.90798e-05		0.521914	0.500908	0.09	0.0692829	0
Q0VDF9	0.566666	0.757006	0.380456	0.315612	4.90798e-05	0.268859		0.284761	0.533791	0.403	0.21709	0
A6NFE2	0.0931179	0.320982	0.130641	0.0661557	4.90798e-05	0.375951		0.156368	0.713178	0.16	0.00634461	0
O60674	0.729223	0.831656	0.554397	0.290552	4.90798e-05	0.272442	0.0610155	0.173791	0.818798	0.633	0.717166	0
Q8N9V7	0.153527	0.896344	0.901587	0.886878	0.657521	0.487117		0.73016	0.733202	0.375	0.0293888	0
Q0P651	0.0316553	0.472491	0.681034	0.174114	4.90798e-05	4.90798e-05	0.177256	0.363288	0.206822	0.052	0.0246787	0
O60928	0.0428019	0.174135	0.277693	0.23516	4.90798e-05	0.347681		0.274798	0.222233	0.029	0.0482697	0
Q9UBE8	0.890905	0.241767	0.975631	0.731409	4.90798e-05	0.825571	0.719261	0.868466	0.756761	0.47	0.0251516	0
O60921	0.237594	0.160344	0.0713262	0.036421	4.90798e-05	0.548761		0.063411	0.341497	0.184	0.0726966	0
Q9UKN8	0.0962677	0.613644	0.358707	0.181996	0.606773	0.331485	0.671339	0.0864785	0.340025	0.598	0.489082	0
Q149N8	0.127261	0.696883	0.254115	0.605566	0.562061	0.306061	0.402602	0.0800491	0.740221	0.429	0.0471389	0
Q9BSM1	0.557642	0.175166	0.121546	0.0913786	4.90798e-05	0.420172	0.320352	0.0134479	0.724221	0.433	0.0619661	0
Q8IWW8	0.0360755	0.356957	0.602195	0.251576	4.90798e-05	0.499779	0.931599	0.513031	0.0773006	0.201	0.142551	0
Q3T8J9	0.534458	0.87519	0.783945	0.875571	0.856638	0.696294	0.882921	0.393031	0.770847	0.533	0.219217	0
P07357	0.287065	0.918528	0.35584	0.753533	4.90798e-05	0.525497		0.293055	0.771583	0.385	0.010653	0
P52945	0.712213	0.415804	0.762147	0.76234	0.888933	0.947485	0.0203105	0.317301	0.368785	0.282	0.00226083	0
Q07283	0.793462	0.955239	0.299244	0.441346	0.95146	0.996417		0.666209	0.613153	0.463	0.0713817	0
A6NM10	0.0355872	0.14189	0.648707	0.100239	0.75789	0.321325		0.418748	0.0366626	0.03	0.000802566	0
Q8N2B8	0.100102	0.246429	0.607039	0.546749	4.90798e-05	0.710037		0.281865	0.0147239	0.151	0.0259604	0
Q5JST6	0.75766	0.862135	0.277693	0.501087	4.90798e-05	0.497325		0.34027	0.857178	0.351	0.186431	0
Q8NAM6	0.539602	0.694724	0.834462	0.595347	4.90798e-05	4.90798e-05		0.558037	0.42881	0.192	0.0171843	0
Q9BTE3	0.163683	0.395632	0.636894	0.414818	4.90798e-05	4.90798e-05	0.383886	0.654282	0.68638	0.493	0.163567	0
O60231	0.871315	0.64216	0.427562	0.673842	0.796761	0.815607	0.0751154	0.225963	0.875779	0.762	0.158803	0
Q8TAM6	0.219163	0.686233	0.267411	0.402153	0.959951	0.684761		0.33016	0.726773	0.207	0.142816	0
Q9H342	0.254783	0.164663	0.505808	0.38117	4.90798e-05	0.362405		0.361325	0.0772515	0.023	0.0203601	0
Q6IV72	0.663924	0.652663	0.110721	0.447869	4.90798e-05	4.90798e-05	0.345447	0.341153	0.743804	0.313	0.00685267	0
Q7Z6L0	0.232071	0.638282	0.691513	0.746738	0.915779	0.867632	0.0508603	0.247166	0.603387	0.391	0.0264991	0
Q8IXB1	0.749811	0.769571	0.665019	0.387204	4.90798e-05	4.90798e-05		0.385129	0.507092	0.507	0.467952	0
P11686	0.0577031	0.119755	0.332262	0.133779	4.90798e-05	0.561423		0.182871	0.0469202	0.062	0.00363659	0
Q15011	0.478027	0.487362	0.971084	0.668732	0.578994	0.834601	0.612002	0.811436	0.484417	0.416	0.00185232	0
Q8TDN2	0.0951294	0.553963	0.332262	0.257339	0.535215	0.298356		0.247706	0.126871	0.083	0.0042196	0
Q9GZP9	0.0324917	0.290552	0.299244	0.0153838	0.522356	0.65654	0.0183802	0.399264	0.138454	0.069	0.00233951	0
Q14184	0.897688	0.796368	0.611537	0.882801	0.712098	0.832049		0.410405	0.811975	0.242	0.103334	0
Q7Z6Z6	0.0395759	0.279166	0.35322	0.377854	4.90798e-05	4.90798e-05		0.543117	0.0803926	0.029	0.0015354	0
Q86VZ1	0.0908454	0.0539387	0.40952	0.10399	0.55681	0.84211		0.686037	0.419632	0.044	0.0293658	0
Q86Y26	0.450642	0.948712	0.741585	0.867254	0.782184	0.763436		0.487362	0.37438	0.458	0.107111	0
Q96JS3	0.346499	0.641227	0.72295	0.32257	4.90798e-05	0.286528	0.662778	0.289865	0.656736	0.289	0.0539602	0
Q13255	0.244405	0.670479	0.96021	0.671233	0.647018	0.513031	0.700965	0.659926	0.354896	0.436	0.00466034	0
Q9BSE2	0.0515996	0.248785	0.312293	0.823168	0.823656	0.646282	0.409736	0.217963	0.251239	0.09	0.00147699	0
Q13224	0.265708	0.935804	0.873313	0.810067	4.90798e-05	0.240834		0.60962	0.684417	0.594	0.220846	0
P20936	0.766077	0.870675	0.815234	0.89215	4.90798e-05	0.741497		0.672834	0.585472	0.392	0.441812	0
Q99608	0.79462	0.174331	0.919282	0.71646	0.842945	0.875975	0.0974402	0.601374	0.362307	0.308	0.0328796	0
Q6ZP80	0.0473859	0.229252	0.358707	0.148619	4.90798e-05	0.800834	0.816282	0.371534	0.00166871	0.021	0.145472	0
Q8NDC4	0.766513	0.992834	0.577431	0.718743	4.90798e-05	4.90798e-05		0.716761	0.468123	0.284	0.721929	0
Q9NX52	0.0252586	0.332172	0.360981	0.121657	0.608785	0.648491		0.540859	0.0789693	0.051	0.0154833	0
Q99707	0.0909112	0.902429	0.304928	0.509078	4.90798e-05	0.23681	0.036089	0.116663	0.716221	0.572	0.888358	0
Q92858	0.498346	0.587779	0.891553	0.698576	0.851534	0.885301		0.615264	0.411583	0.507	0.00878641	0
Q9NZU7	0.0941829	0.892761	0.720775	0.856327	0.887656	0.935902		0.49173	0.73919	0.382	0.0542089	0
Q5VZL5	0.804638	0.798086	0.91078	0.630626	0.54611	0.414969	0.920772	0.882258	0.964712	0.765	0.180292	0
Q16513	0.920203	0.678626	0.55756	0.535225	4.90798e-05	0.605006	0.424507	0.931337	0.982037	0.798	0.827008	0
Q4ADV7	0.125624	0.662037	0.646384	0.537671	0.598626	0.358135		0.0723436	0.443877	0.301	0.367747	0
Q7Z2X4	0.0697892	0.0709693	0.0562009	0.0569689	0.662479	0.43146	0.0577423	0.256196	0.45973	0.059	0.0304172	0
Q8NE63	0.479328	0.502086	0.324057	0.345075	0.691975	0.245546		0.262331	0.31362	0.194	0.0179719	0
Q8NFU7	0.450468	0.914699	0.891553	0.779626	0.556515	0.639656	0.52371	0.601423	0.408245	0.53	0.154335	0
Q8WTQ4	0.0434266	0.563975	0.191093	0.361763	0.830773	0.569423		0.280883	0.573791	0.209	0.0163027	0
Q9H967	0.114686	0.623117	0.505808	0.682268	0.579779	0.483583	0.982459	0.155583	0.515436	0.431	0.128735	0
Q8NG31	0.418881	0.885399	0.762147	0.433083	0.544245	0.330945	0.583214	0.895656	0.915779	0.578	0.342785	0
Q96I15	0.035928	0.675485	0.657901	0.574364	4.90798e-05	4.90798e-05	0.421737	0.214822	0.574871	0.328	0.0623263	0
Q8TBZ9	0.0307052	0.109644	0.0726608	0.0030985	4.90798e-05	4.90798e-05	0.241041	0.677497	0.321669	0.072	0.00239826	0
Q17RD7	0.255031	0.803583	0.653354	0.479996	4.90798e-05	0.528883	0.0390264	0.0624294	0.585423	0.269	0.0664876	0
P42857	0.0711362	0.160245	0.10647	0.139704	0.669988	0.788466	0.314981	0.00834356	0.697325	0.045	0.0244119	0
Q99801	0.344082	0.383018	0.54807	0.637965	0.890601	0.944491		0.883975	0.861153	0.424	0.0634874	0
A0AVK6	0.522399	0.749252	0.94894	0.743422	0.525742	4.90798e-05	0.26026	0.915681	0.943706	0.579	0.618782	0
A8MZ25	0.0974779	0.731337	0.30997	0.479996	0.925742	0.653252		0.463951	0.477399	0.259	0.0248075	0
Q9BXP8	0.0798903	0.855656	0.653354	0.764134	4.90798e-05	0.307239	0.0954259	0.0180613	0.476074	0.359	0.00732409	0
Q92546	0.0760523	0.24535	0.446196	0.326375	4.90798e-05	0.764172	0.238355	0.103362	0.209031	0.125	0.0595405	0
Q8WVD5	0.0652878	0.146258	0.35584	0.097195	4.90798e-05	4.90798e-05	0.306169	0.276761	0.576982	0.056	0.124402	0
Q86V24	0.0357094	0.401669	0.168158	0.251576	0.759853	0.287117		0.660123	0.103656	0.032	0.000563712	0
Q9H7X2	0.0551127	0.596074	0.0544709	0.01995	0.935313	0.982086		0.308123	0.797497	0.073	0.0107843	0
Q13616	0.971671	0.682798	0.896199	0.587356	4.90798e-05	0.226847	0.715736	0.607313	0.73865	0.74	0.54315	0
Q5T442	0.21448	0.546847	0.662894	0.621385	0.743951	0.955043		0.10081	0.0540368	0.188	0.000910887	0
Q6GTS8	0.0298832	0.340515	0.494093	0.156121	4.90798e-05	0.383067		0.668172	0.0373497	0.147	0.00105824	0
Q96BF3	0.154079	0.522552	0.892245	0.800826	0.837644	0.622626		0.90773	0.680736	0.227	0.153167	0
Q9NP56	0.0836864	0.435534	0.482576	0.745108	0.665423	0.234601	0.155099	0.0297914	0.262528	0.099	0.119689	0
O15482	0.198814	0.177816	0.259453	0.644597	0.674307	0.772319		0.0739141	0.354847	0.108	0.0423735	0
Q5T5S1	0.0595166	0.328442	0.13939	0.232496	0.609767	0.322454		0.592736	0.402552	0.279	0.0455619	0
Q96GM1	0.038023	0.168245	0.53418	0.661339	0.753227	0.576196	0.431725	0.123975	0.113227	0.095	0.00248354	0
O76038	0.782986	0.487706	0.0350947	0.10997	4.90798e-05	4.90798e-05		0.451583	0.753914	0.125	0.537663	0
Q9BYD1	0.0213838	0.144491	0.38965	0.436236	4.90798e-05	4.90798e-05		0.318626	0.408687	0.258	0.00808715	0
Q5TZJ5	0.546459	0.682945	0.799071	0.608013	4.90798e-05	0.545963		0.0785767	0.45065	0.457	0.00875868	0
Q6ZNG2	0.308762	0.326822	0.584005	0.783105	0.697865	0.31146		0.200933	0.133742	0.189	0.0138869	0
Q9NXR7	0.10543	0.380221	0.861302	0.156121	4.90798e-05	4.90798e-05	0.485019	0.494822	0.324859	0.358	0.12203	0
Q16829	0.456858	0.732859	0.819732	0.637965	4.90798e-05	0.720491		0.440491	0.517939	0.328	0.067378	0
O75385	0.780574	0.816147	0.915229	0.950587	0.763387	0.747779	0.547629	0.940663	0.931387	0.775	0.741269	0
Q9H553	0.0277717	0.298061	0.244229	0.345075	4.90798e-05	0.30189	0.00344104	0.426748	0.433865	0.08	0.044189	0
Q9UHY7	0.0322275	0.235632	0.315259	0.00907806	4.90798e-05	0.462135	0.31154	0.318331	0.171779	0.073	0.0995907	0
Q2V2M9	0.847068	0.846577	0.889229	0.947489	0.738994	0.820417		0.807902	0.752344	0.392	0.479807	0
Q9BRQ8	0.0357588	0.713816	0.636894	0.549576	4.90798e-05	0.322748	0.32606	0.353571	0.428663	0.174	0.145127	0
Q8NFH5	0.677061	0.417767	0.855024	0.600946	0.760393	4.90798e-05	0.393957	0.83627	0.883288	0.762	0.811332	0
Q96FN9	0.0271026	0.442012	0.198211	0.38117	4.90798e-05	4.90798e-05	0.650776	0.269055	0.295902	0.023	0.34615	0
O94888	0.29209	0.692466	0.262122	0.393075	4.90798e-05	0.439215	0.387075	0.862282	0.940859	0.796	0.191614	0
Q15773	0.0953644	0.843288	0.95502	0.637965	0.783166	0.784442	0.707595	0.97762	0.953227	0.749	0.875004	0
Q8WU17	0.0654558	0.175853	0.448816	0.176832	0.678233	0.33227		0.228221	0.161963	0.082	0.00388367	0
Q8N0Z2	0.179923	0.875534	0.835895	0.351924	0.859583	0.304736		0.631067	0.767166	0.31	0.0405167	0
P57071	0.472176	0.850847	0.953438	0.743422	0.588564	0.64638	0.801511	0.680982	0.536883	0.565	0.0177238	0
Q9Y232	0.397072	0.772515	0.716277	0.473853	0.792883	4.90798e-05	0.954427	0.82773	0.871558	0.619	0.78468	0
Q13571	0.0613509	0.0231656	0.439968	0.106382	0.705276	0.555681	0.179102	0.573939	0.478086	0.048	0.033899	0
Q9NYJ7	0.263498	0.750184	0.499679	0.961731	4.90798e-05	0.751902	0.333445	0.647313	0.340957	0.416	0.00273845	0
Q8N3C7	0.535667	0.897816	0.77579	0.842683	4.90798e-05	0.55892	0.817457	0.568294	0.688982	0.554	0.360575	0
Q8NFX7	0.10063	0.319558	0.304928	0.1278	4.90798e-05	4.90798e-05		0.468368	0.291975	0.087	0.0823431	0
Q15031	0.0414554	0.50292	0.511838	0.830017	4.90798e-05	4.90798e-05	0.0913135	0.341006	0.517301	0.415	0.0146372	0
P26440	0.0214204	0.868564	0.587267	0.202707	4.90798e-05	4.90798e-05	0.364499	0.400736	0.65011	0.234	0.00447807	0
Q8IYS5	0.274618	0.155534	0.811033	0.429822	0.819975	0.352933		0.280442	0.0912883	0.209	0.00204675	0
Q86VW2	0.449358	0.873178	0.859177	0.698576	0.652761	0.866012	0.967772	0.547583	0.674552	0.284	0.149081	0
Q96H20	0.437167	0.573988	0.0780485	0.0534355	4.90798e-05	0.444025	0.0274444	0.120883	0.68584	0.215	0.235684	0
Q9BYZ8	0.763243	0.314994	0.749493	0.453305	4.90798e-05	0.644957		0.602699	0.499485	0.04	0.291586	0
Q9BQ13	0.099045	0.177178	0.213287	0.45624	4.90798e-05	4.90798e-05		0.365399	0.599166	0.056	0.0177833	0
Q9NQR4	0.0209292	0.323828	0.401364	0.306534	4.90798e-05	4.90798e-05	0.277801	0.69389	0.581301	0.175	0.867316	0
Q96M42	0.0998827	0.182479	0.327221	0.348717	4.90798e-05	0.782233		0.0678773	0.00520245	0.106	0.0159348	0
Q8NDZ4	0.0479905	0.431067	0.0874895	0.200641	4.90798e-05	0.611779		0.150675	0.711313	0.1	0.280266	0
Q9NQS1	0.141223	0.993718	0.896199	0.99402	0.938798	0.928	0.582291	0.971534	0.937325	0.602	0.0976598	0
P52797	0.121086	0.612957	0.928674	0.769243	4.90798e-05	0.841374		0.735166	0.371092	0.08	0.0129828	0
Q13115	0.434132	0.372859	0.468835	0.72793	4.90798e-05	0.386258	0.682921	0.706699	0.583804	0.148	0.209239	0
P21549	0.0349772	0.645497	0.623845	0.0832246	4.90798e-05	0.327117	0.826689	0.452417	0.408638	0.095	0.118555	0
Q5THR3	0.284122	0.817718	0.55756	0.755599	4.90798e-05	0.407902	0.311876	0.0703804	0.847607	0.422	0.166947	0
Q8WWX0	0.0678841	0.154748	0.386338	0.0636551	4.90798e-05	4.90798e-05	0.231725	0.607509	0.191067	0.072	0.0141408	0
A0AVT1	0.585341	0.632883	0.374079	0.354697	4.90798e-05	0.215951	0.0109106	0.244957	0.602209	0.619	0.317076	0
Q9Y5Y0	0.0370893	0.442552	0.54807	0.494292	0.702479	0.241129	0.0275283	0.392687	0.459239	0.249	0.00279381	0
Q7RTX1	0.152717	0.360344	0.542336	0.257339	4.90798e-05	0.482945		0.544491	0.00839264	0.084	0.00829017	0
Q16572	0.0637399	0.201718	0.474074	0.633072	0.665276	0.709153		0.144589	0.0610552	0.124	0.00118354	0
Q6UXG8	0.281243	0.479902	0.347783	0.745108	4.90798e-05	0.574577	0.232984	0.145669	0.101693	0.154	0.000997671	0
Q8TDY8	0.448834	0.773644	0.791063	0.644597	0.600687	0.646577	0.454133	0.00225767	0.454135	0.578	0.0243174	0
Q7Z6W1	0.101069	0.167264	0.133113	0.0901283	4.90798e-05	0.635288		0.229644	0.304049	0.048	0.0269414	0
O75916	0.259155	0.597301	0.696061	0.785008	0.54508	0.390675	0.484431	0.187337	0.551706	0.382	0.0205753	0
Q99884	0.0746928	0.370209	0.5714	0.698576	4.90798e-05	0.503018		0.554454	0.0302331	0.145	0.00558746	0
Q96AY3	0.172335	0.959411	0.873313	0.779626	0.67308	0.464933	0.757533	0.581644	0.355436	0.43	0.0156902	0
Q7L211	0.0257705	0.221399	0.565963	0.121657	4.90798e-05	0.653939	0.431977	0.210748	0.0434847	0.04	0.00191129	0
Q68D42	0.0841382	0.36535	0.517671	0.707382	4.90798e-05	0.451387	0.698867	0.0831411	0.116859	0.078	0.000855454	0
B3EWF7	0.138552	0.933301	0.883743	0.970591	0.829448	0.966233		0.774724	0.425669	0.545	0.00977876	0
Q92851	0.0948426	0.411975	0.917355	0.248641	4.90798e-05	4.90798e-05	0.550063	0.695362	0.777227	0.236	0.0612087	0
Q00G26	0.218308	0.237497	0.186545	0.262503	4.90798e-05	0.259681		0.160982	0.723141	0.16	0.104589	0
Q9NXW9	0.0342113	0.251485	0.0780485	0.603283	4.90798e-05	0.335509		0.126724	0.815607	0.083	0.0113766	0
Q96T25	0.860401	0.791755	0.969502	0.955045	4.90798e-05	0.952196	0.301637	0.895018	0.664442	0.565	0.0345391	0
Q13530	0.111252	0.161325	0.55756	0.197271	4.90798e-05	0.375166		0.247853	0.327264	0.105	0.0201841	0
Q8N6Q3	0.133959	0.48108	0.657901	0.695967	4.90798e-05	0.666847		0.549693	0.0175215	0.211	0.0362124	0
Q8IZW8	0.532975	0.490896	0.911176	0.832898	4.90798e-05	0.592442		0.923632	0.828123	0.545	0.316185	0
P00750	0.214303	0.650601	0.760121	0.870896	4.90798e-05	0.215902	0.289383	0.174675	0.414871	0.353	0.00136581	0
Q6J272	0.0559935	0.464049	0.648707	0.561155	4.90798e-05	0.289571		0.418503	0.226945	0.245	0.00455822	0
Q8N377	0.161818	0.0284172	0.927537	0.824364	0.918331	0.984687		0.749153	0.223509	0.412	0.000481963	0
Q96EG1	0.0582305	0.815755	0.762147	0.857197	4.90798e-05	4.90798e-05		0.45227	0.45016	0.363	0.0139305	0
P40261	0.0400588	0.315239	0.0837823	0.141933	4.90798e-05	4.90798e-05	0.638943	0.64373	0.461448	0.129	0.692607	0
Q96IV6	0.0288986	0.208687	0.160496	0.148619	4.90798e-05	4.90798e-05		0.556123	0.275583	0.026	0.0122003	0
O95858	0.0498326	0.232687	0.0818052	0.174114	4.90798e-05	0.236074	0.193873	0.332417	0.53438	0.02	0.0764925	0
P28330	0.0217534	0.813742	0.616677	0.405034	4.90798e-05	0.295411		0.258405	0.692123	0.144	0.00909117	0
Q9BXL5	0.302036	0.531092	0.184371	0.348717	0.960638	0.518577		0.951264	0.880049	0.524	0.799319	0
O95947	0.438921	0.595288	0.819732	0.805012	4.90798e-05	0.719755	0.480067	0.478724	0.313571	0.389	0.00701084	0
O96006	0.166914	0.485644	0.520587	0.485432	4.90798e-05	0.224196		0.192393	0.358577	0.397	0.373533	0
Q5H8A3	0.214679	0.108663	0.377638	0.0402261	4.90798e-05	4.90798e-05		0.405497	0.0956564	0.063	0.0060818	0
P09958	0.499328	0.797742	0.852355	0.781583	0.584049	0.661006	0.285019	0.234503	0.402012	0.569	0.00484594	0
Q96RD6	0.164766	0.395436	0.329692	0.635573	4.90798e-05	0.845006	0.641964	0.277104	0.0127117	0.245	0.0102163	0
Q9NYP8	0.0634877	0.0985031	0.468835	0.357904	4.90798e-05	4.90798e-05		0.511264	0.499092	0.024	0.116829	0
O14683	0.0239237	0.163583	0.123078	0.00543596	0.524466	0.822773	0.887117	0.698798	0.45762	0.076	0.0691268	0
Q8N9P0	0.132877	0.561276	0.781721	0.880083	0.821742	0.929571		0.603288	0.243337	0.436	0.00773769	0
Q02556	0.639495	0.60746	0.660422	0.339802	4.90798e-05	4.90798e-05	0.240621	0.307534	0.611239	0.274	0.0301864	0
Q5VWC8	0.0263673	0.0353374	0.170382	0.32257	4.90798e-05	4.90798e-05		0.63519	0.138994	0.062	0.00237298	0
Q96KN8	0.0604773	0.505963	0.424003	0.342792	0.844761	0.375656		0.382822	0.0762209	0.137	0.00235886	0
Q9BWH2	0.0336099	0.776049	0.215214	0.0886062	4.90798e-05	0.414528		0.802356	0.598086	0.179	0.0315704	0
Q92743	0.245216	0.756368	0.584005	0.676125	4.90798e-05	0.383755	0.181956	0.121816	0.477693	0.389	0.056449	0
Q9BZZ2	0.319439	0.704982	0.697939	0.630626	4.90798e-05	0.356761		0.328785	0.236761	0.512	0.0743285	0
Q99932	0.0996715	0.876515	0.976669	0.99663	0.817767	0.918577		0.927018	0.710479	0.434	0.0156748	0
P10323	0.505743	0.444761	0.908606	0.877419	0.804908	0.887166		0.755092	0.22881	0.369	0.0684299	0
Q8WVB6	0.187404	0.710969	0.821561	0.695967	0.687804	0.791853	0.386655	0.488589	0.656933	0.54	0.072827	0
Q9H816	0.0790216	0.352736	0.626464	0.38117	4.90798e-05	4.90798e-05	0.901469	0.417374	0.207313	0.089	0.00535292	0
A6NH13	0.234291	0.534282	0.876477	0.764134	0.960638	4.90798e-05		0.643877	0.211877	0.257	0.0957625	0
P18850	0.557505	0.456245	0.892245	0.374647	4.90798e-05	0.656049	0.741502	0.543362	0.368687	0.682	0.184509	0
Q5JUK3	0.140051	0.683387	0.660422	0.739509	0.585472	0.414086		0.0222331	0.273325	0.178	0.00381293	0
O43462	0.0307386	0.284957	0.934852	0.168732	4.90798e-05	0.733202	0.898783	0.71735	0.319902	0.131	0.0103027	0
P59025	0.0574952	0.117644	0.0628738	0.144434	4.90798e-05	4.90798e-05		0.354945	0.547436	0.051	0.00210557	0
P22004	0.176817	0.559706	0.847116	0.603283	0.630184	0.902773	0.71859	0.610552	0.301693	0.266	0.00169214	0
A9Z1Z3	0.155698	0.902626	0.636894	0.687813	4.90798e-05	0.761914		0.264049	0.530012	0.426	0.0125744	0
Q8N1A0	0.359966	0.335166	0.0595126	0.210535	4.90798e-05	0.441031	0.933529	0.355092	0.651975	0.208	0.121715	0
A8K5M9	0.117433	0.15838	0.24156	0.315612	0.923975	0.915877		0.576245	0.664736	0.183	0.022255	0
Q8TEQ0	0.353261	0.840589	0.656122	0.743422	0.605055	0.633325		0.858012	0.832687	0.406	0.225286	0
Q8N9B5	0.183327	0.555926	0.829272	0.827191	0.797202	0.723337	0.602937	0.811779	0.894969	0.49	0.477154	0
Q969S2	0.0456069	0.810699	0.35322	0.769243	4.90798e-05	0.367902	0.223836	0.0723926	0.396368	0.185	0.00333789	0
Q9BY32	0.0266679	0.385227	0.208937	0.336541	4.90798e-05	4.90798e-05	0.550734	0.505325	0.470479	0.178	0.0332845	0
Q16560	0.81994	0.960687	0.0198705	0.221516	0.825129	0.904245	0.95342	0.511804	0.655264	0.353	0.127408	0
Q9UFV1	0.136465	0.264834	0.363897	0.152533	4.90798e-05	0.523387		0.677644	0.423804	0.122	0.105959	0
Q96BV0	0.517569	0.868859	0.786417	0.850022	0.741693	0.612466		0.351804	0.383607	0.373	0.00266617	0
Q7LBE3	0.0462806	0.545865	0.875389	0.623614	4.90798e-05	0.45816	0.50214	0.566528	0.225521	0.284	0.0232102	0
Q9BT17	0.0398482	0.567067	0.35584	0.108067	4.90798e-05	4.90798e-05	0.163324	0.470675	0.201178	0.106	0.393001	0
Q969T4	0.980117	0.225571	0.186545	0.666232	0.84584	0.897276		0.430037	0.591264	0.703	0.162066	0
Q1RMZ1	0.0400372	0.393571	0.198211	0.191781	0.730061	0.604564	0.892824	0.38984	0.351706	0.039	0.00624439	0
Q6ZVQ6	0.34434	0.149742	0.250803	0.0144597	0.677693	4.90798e-05		0.468172	0.138896	0.141	0.000407755	0
Q6NUN9	0.788723	0.950135	0.918244	0.958795	0.567853	0.816933		0.870135	0.592883	0.893	0.131196	0
Q8N6Y0	0.2185	0.714798	0.59394	0.743422	0.802503	0.845546		0.47519	0.374233	0.503	0.027018	0
Q2TAL6	0.145647	0.269153	0.270081	0.59801	0.776589	0.596859		0.331239	0.15416	0.209	0.00189463	0
Q495W5	0.0538249	0.427436	0.275073	0.537671	4.90798e-05	0.448196	0.183634	0.0777423	0.257963	0.092	0.0088504	0
A0A1B0GTI1	0.178744	0.233276	0.804607	0.735377	0.960294	0.746258		0.273178	0.182871	0.5	0.0268624	0
A8MWP6	0.110395	0.281914	0.704513	0.38117	4.90798e-05	4.90798e-05		0.639853	0.110675	0.083	0.00335582	0
Q2TBA0	0.255271	0.482748	0.292966	0.336541	4.90798e-05	0.451485		0.227337	0.367018	0.163	0.050297	0
Q8NA66	0.034756	0.451239	0.758489	0.174114	4.90798e-05	4.90798e-05		0.497718	0.326233	0.132	0.00978296	0
Q1L5Z9	0.223752	0.438086	0.590529	0.70075	0.597595	0.583951	0.348049	0.0151656	0.546356	0.195	0.0678364	0
Q96LD1	0.0695187	0.394699	0.474074	0.411339	4.90798e-05	0.337816		0.0938405	0.222871	0.061	0.0100902	0
Q9UGM6	0.0256628	0.293006	0.113489	0.10399	4.90798e-05	0.331141	0.995552	0.406773	0.431656	0.148	0.356178	0
Q5JXM2	0.0613086	0.612319	0.900104	0.801805	4.90798e-05	0.867288		0.666405	0.358479	0.157	0.00972572	0
P82930	0.0836728	0.181055	0.0628738	0.0169602	0.772368	0.807166	0.103315	0.0373497	0.66184	0.489	0.00747438	0
Q6DN03	0.755231	0.217423	0.442885	0.45972	0.786454	0.968147		0.830675	0.875828	0.341	0.134227	0
Q969J5	0.0716852	0.231951	0.829272	0.61883	4.90798e-05	4.90798e-05		0.507926	0.190822	0.098	0.00291643	0
Q16558	0.0450483	0.0937423	0.660422	0.0850728	4.90798e-05	4.90798e-05		0.62665	0.0933988	0.012	0.0253248	0
Q32M84	0.138004	0.36746	0.246898	0.0306588	4.90798e-05	4.90798e-05	0.969366	0.531632	0.231362	0.109	0.0188841	0
Q6ZVF9	0.385425	0.678037	0.939351	0.760328	0.913521	0.600491	0.889047	0.744049	0.669301	0.512	0.0578906	0
Q96PD2	0.193482	0.706012	0.80782	0.666232	0.531632	0.715288	0.507512	0.91254	0.857914	0.562	0.39621	0
Q12805	0.625473	0.316957	0.87099	0.704773	4.90798e-05	0.262577	0.338145	0.521178	0.409767	0.678	0.04199	0
A0A0J9YXQ4	0.399133	0.99038	0.739657	0.945477	0.666994	0.969227		0.735607	0.304883	0.5	0.014845	0
Q6KF10	0.168866	0.562748	0.730859	0.306534	0.69546	0.853006	0.398321	0.233718	0.325252	0.193	0.00104415	0
Q8TBZ2	0.0479877	0.68692	0.211062	0.447869	0.636172	0.369571	0.930508	0.214626	0.691436	0.297	0.00266796	0
Q96HP8	0.100467	0.0502577	0.236617	0.163786	4.90798e-05	0.850847	0.11901	0.228859	0.149301	0.008	0.037083	0
Q86WI3	0.163157	0.536736	0.660422	0.610622	4.90798e-05	0.500221	0.683005	0.325399	0.0149693	0.378	0.0470524	0
A5PL33	0.435801	0.940172	0.811033	0.943194	0.911509	0.87784	0.146874	0.750969	0.514454	0.448	0.0171152	0
Q96D03	0.0655863	0.180074	0.0189313	0.468526	4.90798e-05	0.613055	0.425766	0.24692	0.329914	0.029	0.00668216	0
P19827	0.41744	0.898699	0.872176	0.411339	4.90798e-05	0.213595	0.846244	0.398037	0.543853	0.514	0.0213084	0
Q8N815	0.102953	0.143706	0.497108	0.0373451	4.90798e-05	0.282847	0.726815	0.418994	0.016589	0.077	0.0345692	0
Q96NU1	0.591496	0.858748	0.704513	0.881822	0.628515	0.753325	0.79337	0.798528	0.751607	0.342	0.14007	0
Q6AI39	0.615235	0.920982	0.984183	0.795608	0.551215	0.670429	0.797818	0.890454	0.764613	0.605	0.0631869	0
B2RXF0	0.0294958	0.672834	0.975631	0.640194	0.677006	0.932859	0.521276	0.886773	0.634896	0.148	0.000487068	0
A8K855	0.0616264	0.569669	0.370866	0.471135	0.550282	4.90798e-05	0.953924	0.337963	0.506012	0.246	0.381979	0
Q8N9X3	0.0765037	0.289816	0.855024	0.218852	0.74027	0.449767		0.517988	0.207509	0.284	0.000621591	0
Q9UP38	0.223219	0.664883	0.980871	0.925038	0.654233	0.731387	0.0230802	0.898061	0.684908	0.215	0.00787173	0
Q03014	0.471913	0.410945	0.809698	0.791259	0.835288	0.908712	0.40898	0.345521	0.275387	0.275	0.0332516	0
Q8IYL2	0.0712024	0.782577	0.611537	0.661339	4.90798e-05	0.552196	0.310449	0.0386258	0.847706	0.22	0.101324	0
P02786	0.0378968	0.870528	0.739657	0.552729	4.90798e-05	4.90798e-05	0.568443	0.884172	0.85173	0.775	0.431551	0
O60315	0.853199	0.913865	0.907716	0.625788	0.774724	0.70611	0.982879	0.987436	0.874798	0.627	0.321641	0
P31025	0.285571	0.336834	0.0184371	0.050174	0.631117	0.553031		0.545227	0.548123	0.061	0.344184	0
Q9UHL9	0.393231	0.861252	0.841876	0.668732	0.544	0.216491	0.777339	0.714699	0.905276	0.604	0.596251	0
Q16853	0.0473254	0.731926	0.739657	0.630626	4.90798e-05	0.36427	0.749811	0.311656	0.20908	0.315	0.236331	0
Q9Y6A9	0.0375169	0.142184	0.482576	0.294466	0.74027	0.720883	0.913219	0.0577178	0.128245	0.085	0.00455512	0
Q9Y3V2	0.0451269	0.155337	0.0495774	0.512503	4.90798e-05	4.90798e-05		0.503362	0.69811	0.036	0.0753059	0
P08138	0.306445	0.284221	0.847116	0.515492	4.90798e-05	0.508712	0.391439	0.615509	0.527951	0.648	0.0470905	0
Q96FL8	0.0427596	0.333399	0.728684	0.0584366	4.90798e-05	0.672049		0.63735	0.00579141	0.117	0.00112425	0
P49356	0.0292847	0.40535	0.439968	0.163786	0.678871	0.227583	0.200587	0.0884417	0.393423	0.128	0.0782823	0
A8MPX8	0.0623484	0.631067	0.40952	0.32257	4.90798e-05	0.363239	0.222073	0.302724	0.384785	0.139	0.00999631	0
Q3V5L5	0.0670595	0.621006	0.34027	0.779626	4.90798e-05	0.245546	0.313806	0.0291043	0.289227	0.125	0.0162303	0
Q03167	0.118356	0.687362	0.631951	0.724125	0.589448	0.225472	0.426353	0.389939	0.244908	0.347	0.157777	0
B0YJ81	0.0243943	0.172123	0.256191	0.306534	0.757693	0.628761		0.652908	0.412613	0.035	0.0579448	0
Q9UJ14	0.0586398	0.592393	0.699718	0.509078	0.702429	0.779239	0.711624	0.385472	0.452466	0.227	0.0932907	0
P01135	0.171231	0.0100123	0.184371	0.396282	4.90798e-05	0.882847	0.905245	0.357742	0.0508957	0.013	0.000257758	0
Q8ND61	0.0596457	0.610209	0.857199	0.579256	0.644123	0.257472		0.293202	0.480834	0.142	0.01264	0
Q9Y6H3	0.025958	0.398135	0.66754	0.242933	0.52211	4.90798e-05	0.947797	0.466307	0.259436	0.048	0.0407934	0
Q6N043	0.568499	0.766479	0.878602	0.683844	0.82665	0.341939	0.687872	0.574969	0.556515	0.461	0.0233864	0
Q68CR1	0.0689911	0.819436	0.825664	0.571809	0.596221	0.415117	0.455476	0.224638	0.600982	0.22	0.00849074	0
Q02086	0.839635	0.459926	0.981711	0.640194	0.687411	0.805939	0.903651	0.903362	0.789006	0.712	0.782872	0
Q8N8Q8	0.0281595	0.0936933	0.256191	0.171776	4.90798e-05	4.90798e-05		0.558479	0.222724	0.024	0.000221906	0
P35680	0.745545	0.606675	0.980871	0.687813	4.90798e-05	0.642258	0.0187998	0.874307	0.87362	0.399	0.707928	0
P0C7M4	0.335796	0.562454	0.783945	0.93167	0.855755	0.893104		0.731926	0.239706	0.318	0.0185296	0
Q8IUZ0	0.0752253	0.708663	0.54807	0.590074	4.90798e-05	0.535362		0.0478037	0.589791	0.297	0.0251094	0
Q9BS86	0.0760725	0.263067	0.436953	0.205316	4.90798e-05	0.760736		0.112049	0.119902	0.015	0.000272239	0
A0AVI2	0.2137	0.823853	0.771885	0.38117	4.90798e-05	0.245939		0.507239	0.438871	0.418	0.0261716	0
Q96RV3	0.203742	0.903804	0.969799	0.966841	0.745031	0.588074	0.280655	0.860908	0.74665	0.461	0.00251236	0
P57075	0.0887465	0.353031	0.374079	0.683844	4.90798e-05	0.387534	0.373898	0.127755	0.382037	0.103	0.029365	0
O43524	0.757787	0.897718	0.978301	0.767667	0.77438	0.886233	0.454385	0.990626	0.976147	0.861	0.692574	0
Q96BR9	0.507384	0.632491	0.8745	0.561155	0.712785	0.328638	0.664624	0.55627	0.786454	0.505	0.0154945	0
O60542	0.116738	0.572123	0.324057	0.26484	4.90798e-05	0.624196		0.203877	0.225718	0.061	0.0115495	0
Q9P1Y6	0.595259	0.927018	0.915229	0.870896	0.92162	0.909301		0.962601	0.921374	0.584	0.28133	0
Q9NXI6	0.100404	0.0214969	0.0485394	0.050174	4.90798e-05	0.785767		0.276123	0.171828	0.017	0.000439693	0
Q86Y33	0.304533	0.701252	0.418269	0.357904	0.539485	0.247067		0.0109448	0.370896	0.188	0.0123687	0
P35626	0.935876	0.737423	0.107953	0.326375	4.90798e-05	4.90798e-05	0.808057	0.617472	0.846479	0.374	0.284935	0
Q5T036	0.15427	0.376098	0.651179	0.561155	0.758429	0.528098		0.073816	0.18562	0.148	0.00164229	0
Q5SQN1	0.0604464	0.285301	0.158569	0.608013	4.90798e-05	4.90798e-05	0.157449	0.436613	0.842503	0.171	0.0692583	0
Q9P0J0	0.0209404	0.234945	0.290495	0.0886062	4.90798e-05	4.90798e-05	0.0601762	0.258601	0.584883	0.415	0.00955145	0
Q6ZT62	0.268772	0.289865	0.427562	0.637965	0.632785	0.775117		0.180368	0.0598773	0.5	0.0245437	0
Q9BXX3	0.322429	0.716172	0.609411	0.156121	4.90798e-05	0.209963		0.364613	0.631951	0.428	0.150708	0
Q9BXU3	0.327469	0.387926	0.811033	0.849206	4.90798e-05	0.891387		0.429399	0.456785	0.176	0.00914232	0
Q96NW4	0.155447	0.631656	0.623845	0.348717	0.603877	0.278724	0.843726	0.100074	0.671706	0.317	0.0945917	0
C9JUS6	0.098332	0.0862822	0.5714	0.281311	4.90798e-05	0.410061		0.452466	0.0196319	0.077	0.00069644	0
Q15493	0.0323822	0.690258	0.217883	0.216134	4.90798e-05	4.90798e-05	0.336215	0.417325	0.717595	0.183	0.690682	0
O15327	0.124252	0.685644	0.511838	0.408132	4.90798e-05	0.40211	0.739488	0.064638	0.502871	0.337	0.0335393	0
Q14159	0.113242	0.537374	0.487717	0.661339	0.718822	0.353325	0.62543	0.109546	0.284908	0.299	0.0150797	0
Q9UHB4	0.0914426	0.358528	0.551678	0.652642	4.90798e-05	0.388417	0.284599	0.265374	0.165202	0.147	0.00840917	0
Q9NR45	0.0399185	0.617178	0.653354	0.1278	4.90798e-05	4.90798e-05	0.431473	0.781399	0.713718	0.567	0.850498	0
Q8N412	0.0685303	0.810601	0.77579	0.27381	4.90798e-05	4.90798e-05		0.544344	0.602699	0.366	0.128836	0
Q5KSL6	0.181874	0.503067	0.587267	0.868776	0.781595	0.791706		0.28	0.292663	0.434	0.105457	0
Q5GAN3	0.075924	0.125546	0.604419	0.370678	4.90798e-05	4.90798e-05		0.589399	0.519804	0.092	0.126255	0
Q96C36	0.0460255	0.29919	0.259453	0.119972	4.90798e-05	0.615313	0.523626	0.78454	0.525252	0.464	0.445136	0
Q8NCY6	0.232631	0.543313	0.0211557	0.422864	4.90798e-05	0.561276	0.46538	0.808687	0.91092	0.317	0.330763	0
Q5JTV8	0.244842	0.672098	0.855024	0.937378	0.878282	0.644663	0.619303	0.951362	0.986552	0.813	0.853426	0
Q92609	0.133264	0.826601	0.93337	0.779626	0.711853	0.606626	0.561897	0.944	0.966479	0.539	0.835768	0
Q6TCH7	0.0281115	0.112196	0.468835	0.141933	4.90798e-05	0.311264		0.547828	0.345914	0.044	0.0050105	0
O75309	0.246647	0.500908	0.611537	0.640194	4.90798e-05	0.364564		0.0191902	0.127067	0.42	0.00405471	0
P16066	0.274948	0.78881	0.370866	0.718743	4.90798e-05	0.429448	0.904994	0.118577	0.642798	0.2	0.0364239	0
Q96SU4	0.687217	0.735117	0.841876	0.806154	4.90798e-05	0.721571	0.902644	0.954798	0.922307	0.488	0.674293	0
Q53T59	0.260992	0.541301	0.403737	0.494292	0.900613	0.852663	0.963491	0.799264	0.790626	0.301	0.116597	0
Q8IYF3	0.0798521	0.288785	0.358707	0.210535	4.90798e-05	0.327264		0.167951	0.114209	0.387	0.293009	0
Q6P2S7	0.0822888	0.65919	0.701943	0.23516	4.90798e-05	0.397252		0.39838	0.288393	0.235	0.0571391	0
P21583	0.125585	0.177374	0.329692	0.351924	4.90798e-05	0.591558	0.353336	0.00574233	0.237055	0.039	0.00620112	0
O43638	0.550327	0.635534	0.873313	0.871766	4.90798e-05	0.577521	0.114058	0.547632	0.374724	0.617	0.00420822	0
O75112	0.945439	0.318724	0.972419	0.842683	0.830233	0.888442	0.476039	0.909252	0.806626	0.718	0.407687	0
Q3SY77	0.0826971	0.516564	0.262122	0.179985	4.90798e-05	0.638282	0.0815778	0.533301	0.381399	0.125	0.00270408	0
Q64LD2	0.126292	0.657276	0.651179	0.45972	0.751656	0.382969	0.459589	0.0363681	0.756613	0.317	0.0424643	0
Q9BXU7	0.200596	0.898405	0.832534	0.441346	0.520294	0.309595		0.577227	0.666798	0.29	0.0148538	0
Q9UBX0	0.303231	0.328294	0.215214	0.326375	4.90798e-05	4.90798e-05	0.282249	0.65065	0.756074	0.139	0.0886732	0
Q5TC12	0.041098	0.557791	0.43374	0.42618	4.90798e-05	0.460221	0.35812	0.0262086	0.370405	0.174	0.00818181	0
P29597	0.383579	0.762307	0.462508	0.712274	4.90798e-05	0.249914	0.303483	0.033865	0.671804	0.581	0.0298361	0
Q86UD3	0.0550444	0.0876074	0.262122	0.276201	4.90798e-05	4.90798e-05	0.138061	0.679411	0.645546	0.027	0.0429511	0
P83436	0.217628	0.281276	0.584005	0.0584366	4.90798e-05	0.218847	0.963575	0.269988	0.190675	0.373	0.117669	0
A0A1B0GVZ9	0.0274232	0.0987485	0.193713	0.0534355	4.90798e-05	4.90798e-05		0.63146	0.117742	0.5	0.0106939	0
Q5I0X7	0.0422364	0.272982	0.280807	0.279082	4.90798e-05	0.552933	0.762232	0.197055	0.346503	0.078	0.212444	0
Q9UKI8	0.96204	0.911313	0.935446	0.849206	0.791656	0.637399	0.368359	0.954307	0.921276	0.595	0.772448	0
Q9Y365	0.0475832	0.263951	0.211062	0.11584	0.809178	0.66346		0.825816	0.795337	0.171	0.666177	0
Q8N4E4	0.0422602	0.295509	0.0469576	0.0120678	0.85011	0.621546		0.179632	0.561521	0.116	0.121025	0
O95622	0.251898	0.802896	0.894568	0.925038	0.717644	0.796761	0.283005	0.714061	0.381153	0.337	0.104483	0
Q5W0B7	0.031181	0.0774969	0.87099	0.125897	4.90798e-05	0.697374		0.362307	0.217276	0.022	0.00273575	0
Q9UHN1	0.0356657	0.786356	0.117048	0.15835	4.90798e-05	0.237202	0.93076	0.207853	0.660761	0.119	0.00937513	0
Q96NS5	0.178308	0.18454	0.505808	0.135845	4.90798e-05	0.718969	0.541922	0.0299877	0.0729325	0.181	0.00689704	0
Q9H9V4	0.13641	0.112	0.254115	0.135845	4.90798e-05	4.90798e-05		0.65389	0.104883	0.043	0.00413428	0
Q9UHV9	0.812197	0.839313	0.137611	0.00722983	0.95308	0.870331	0.735795	0.215607	0.801374	0.708	0.237673	0
Q8NI22	0.0499514	0.270724	0.228956	0.0832246	4.90798e-05	4.90798e-05		0.676908	0.726184	0.095	0.583283	0
P11161	0.890747	0.560098	0.844793	0.929604	0.720736	0.91411	0.490894	0.825031	0.436663	0.656	0.265026	0
P0C7P4	0.0395993	0.305963	0.170382	0.552729	4.90798e-05	0.291141		0.131632	0.36962	0.152	0.00220655	0
Q92466	0.0842588	0.536638	0.474074	0.259948	0.663509	4.90798e-05	0.276542	0.328393	0.519951	0.549	0.008146	0
Q6ZNB7	0.0276767	0.194405	0.520587	0.399163	4.90798e-05	4.90798e-05	0.572136	0.473472	0.401325	0.032	0.00289568	0
Q9Y2E8	0.0479789	0.354994	0.43374	0.370678	0.553571	0.720049		0.468466	0.0280736	0.109	0.000621442	0
Q6UX40	0.0280749	0.0150184	0.0980179	0.226082	4.90798e-05	4.90798e-05	0.429123	0.635092	0.336049	0.017	0.0146389	0
Q9BXI2	0.0308975	0.576049	0.43374	0.210535	4.90798e-05	0.39573		0.443043	0.19946	0.075	0.0709316	0
Q30201	0.330471	0.305767	0.29608	0.276201	4.90798e-05	0.771926	0.742845	0.104933	0.0365644	0.056	0.0286702	0
A8MWE9	0.0457145	0.110871	0.144877	0.0930093	0.843043	4.90798e-05		0.472245	0.33492	0.11	0.0111411	0
Q13516	0.601039	0.647558	0.853739	0.965264	0.83627	0.957104	0.177591	0.889472	0.702135	0.396	0.0640506	0
Q05682	0.923419	0.946209	0.177698	0.837954	0.960638	0.981939	0.456316	0.941791	0.909595	0.695	0.801727	0
O95980	0.180994	0.362356	0.708961	0.781583	4.90798e-05	0.452417	0.285103	0.0142822	0.234356	0.314	0.00499909	0
Q8TDQ1	0.167982	0.164564	0.290495	0.61883	0.54719	0.720589		0.112294	0.301595	0.076	0.0333577	0
Q9NV56	0.459837	0.772663	0.13939	0.695967	0.865521	0.946454	0.461687	0.925939	0.985129	0.674	0.222948	0
P17542	0.403749	0.888098	0.623845	0.959176	0.876957	0.83784	0.0736047	0.87627	0.751902	0.642	0.1428	0
Q641Q3	0.0821809	0.662626	0.383421	0.491737	4.90798e-05	0.723043		0.0588466	0.399509	0.14	0.00240096	0
Q86W92	0.813152	0.864687	0.358707	0.798978	0.565006	0.574429	0.486697	0.94984	0.985178	0.715	0.673141	0
Q5MJ10	0.0777029	0.890209	0.233948	0.558545	0.960638	0.984442	0.967604	0.387681	0.807215	0.28	0.0658173	0
P17342	0.0717372	0.919264	0.256191	0.70075	4.90798e-05	0.578258	0.345699	0.070184	0.606233	0.232	0.0331058	0
Q9BRR8	0.165734	0.96854	0.619445	0.845999	0.893988	0.772417	0.379522	0.573595	0.736049	0.731	0.0305714	0
O95171	0.536952	0.954356	0.8745	0.781583	0.572025	0.351117	0.147881	0.968933	0.989301	0.594	0.819652	0
Q9UHY8	0.103758	0.399166	0.093767	0.613068	0.764123	0.889423	0.68888	0.942626	0.975951	0.273	0.455844	0
Q8IVU1	0.545021	0.734871	0.751471	0.561155	0.653399	0.681718		0.0465276	0.174233	0.492	0.00641843	0
Q6NT89	0.0830265	0.86665	0.852355	0.98641	0.896687	0.991558		0.796908	0.513963	0.307	0.0116127	0
Q9BWW4	0.983402	0.987043	0.992141	0.98815	0.747681	0.953963		0.986748	0.906601	0.872	0.145042	0
O60635	0.104954	0.164172	0.222283	0.691835	4.90798e-05	0.83789	0.95535	0.202945	0.14665	0.038	0.203885	0
O15033	0.130264	0.61384	0.454303	0.420254	4.90798e-05	0.227288		0.0568834	0.630233	0.125	0.0732347	0
Q8N0S2	0.234212	0.471018	0.616677	0.488693	0.861399	0.776245	0.268989	0.11092	0.646871	0.25	0.343999	0
Q96BY7	0.106155	0.792344	0.554397	0.640194	0.522748	0.400049	0.42115	0.0438282	0.729472	0.443	0.0927236	0
Q9UBR2	0.0455167	0.851288	0.47704	0.691835	4.90798e-05	0.393325	0.813512	0.440736	0.406331	0.176	0.00186464	0
Q9H4L7	0.66396	0.827681	0.691513	0.642368	0.759166	0.423362	0.603021	0.944049	0.873521	0.809	0.714634	0
Q92625	0.717523	0.914209	0.922149	0.913949	0.604564	0.539877	0.675619	0.972123	0.901742	0.778	0.529788	0
Q9H069	0.213582	0.459583	0.0792348	0.0886062	4.90798e-05	4.90798e-05		0.59892	0.712933	0.327	0.397763	0
Q6PF05	0.122563	0.29762	0.327221	0.354697	4.90798e-05	0.314798		0.292515	0.296393	0.146	0.010396	0
Q96DN0	0.0860371	0.191706	0.117048	0.0546858	4.90798e-05	0.338601		0.492319	0.248785	0.039	0.00739813	0
A0A1B0GTL2	0.159781	0.271018	0.396026	0.339802	4.90798e-05	0.975411		0.368393	0.444564	0.5	0.00420532	0
P62487	0.249397	0.42616	0.0961396	0.237552	4.90798e-05	0.506012	0.149475	0.535656	0.425767	0.381	0.411422	0
P0C7M6	0.0958131	0.0268466	0.347783	0.000108719	4.90798e-05	0.959313		0.150184	0.196319	0.037	0.0070478	0
O43909	0.0879287	0.52584	0.651179	0.890248	4.90798e-05	0.272589		0.609374	0.258699	0.28	0.0515565	0
Q8N5U0	0.102167	0.323877	0.634324	0.771526	0.807117	0.560245		0.376687	0.0427975	0.164	0.0188467	0
Q86TU7	0.236792	0.667337	0.662894	0.393075	0.736982	4.90798e-05	0.70256	0.44216	0.775706	0.353	0.113407	0
Q92953	0.246421	0.62719	0.681034	0.663949	0.739043	0.340417	0.86454	0.120687	0.506896	0.213	0.0330325	0
Q6UXV0	0.157681	0.152	0.544758	0.179985	4.90798e-05	4.90798e-05		0.423362	0.152982	0.082	0.0304115	0
Q15080	0.268451	0.303607	0.267411	0.0648511	4.90798e-05	4.90798e-05	0.0020982	0.728491	0.687607	0.154	0.351948	0
Q9Y3D6	0.0562093	0.683779	0.0544709	0.000761035	4.90798e-05	0.802258	0.332522	0.795387	0.769963	0.245	0.552147	0
Q5FWE3	0.222823	0.771681	0.902279	0.89688	0.823607	0.93335	0.105162	0.775215	0.470969	0.401	0.00438261	0
Q8IX15	0.429322	0.342135	0.896199	0.779626	0.713031	0.809669	0.945027	0.677399	0.356515	0.483	0.0228796	0
Q9ULZ9	0.419342	0.694528	0.487717	0.764134	4.90798e-05	0.839067		0.0234601	0.349791	0.375	0.0035312	0
Q8N1Q8	0.030746	0.357301	0.259453	0.361763	4.90798e-05	4.90798e-05		0.561914	0.444074	0.025	0.000859964	0
Q8WXS4	0.0565253	0.094773	0.0529386	0.0219613	4.90798e-05	0.838626	0.916156	0.420712	0.157939	0.009	0.0262754	0
O75379	0.0460224	0.288245	0.0399387	0.154762	0.930699	0.902871	0.664373	0.807804	0.815509	0.222	0.150392	0
Q7RTX9	0.0566107	0.569472	0.623845	0.290552	4.90798e-05	0.310675	0.349392	0.396515	0.223656	0.094	0.00317547	0
Q3T906	0.0781709	0.823215	0.861302	0.942596	4.90798e-05	0.295902	0.630634	0.755141	0.679264	0.376	0.0512964	0
P16442	0.0445654	0.238969	0.590529	0.156121	4.90798e-05	0.51038		0.223656	0.0624294	0.04	0.0032824	0
P32248	0.0988214	0.0566871	0.215214	0.031746	4.90798e-05	0.513816	0.393538	0.566037	0.47838	0.063	0.141826	0
Q92685	0.0232398	0.110233	0.5714	0.268374	4.90798e-05	0.863264		0.234405	0.0586503	0.053	0.00308743	0
Q2M385	0.110904	0.806086	0.861994	0.650631	0.56216	0.499239		0.234356	0.53492	0.329	0.102639	0
Q9NUD9	0.0285171	0.142724	0.55756	0.0714286	4.90798e-05	0.596908	0.0463282	0.398479	0.127853	0.098	0.00113388	0
Q14728	0.0271682	0.397497	0.363897	0.197271	4.90798e-05	0.948074	0.230969	0.50665	0.104933	0.118	0.00256089	0
Q99685	0.0344836	0.332663	0.220108	0.135845	4.90798e-05	0.393325	0.224255	0.573006	0.394209	0.027	0.212337	0
Q96RN1	0.0705394	0.404074	0.825664	0.794031	0.685301	0.647804		0.669202	0.0266994	0.207	0.00532905	0
Q9BYZ2	0.0318778	0.481571	0.184371	0.242933	4.90798e-05	4.90798e-05		0.681178	0.413497	0.183	0.00499222	0
P86452	0.0904714	0.551411	0.602195	0.450696	4.90798e-05	0.558086	0.538061	0.048638	0.250552	0.174	0.0560636	0
Q96KJ9	0.0321575	0.349399	0.327221	0.509078	4.90798e-05	0.342479		0.516466	0.240883	0.058	0.0147544	0
Q86YQ2	0.102549	0.149546	0.262122	0.100239	4.90798e-05	4.90798e-05		0.63146	0.107288	0.079	0.217481	0
Q7Z3B3	0.433926	0.649669	0.902773	0.861981	0.712294	0.623411	0.62971	0.971485	0.904687	0.714	0.22094	0
Q92506	0.0307517	0.621644	0.643962	0.0850728	4.90798e-05	4.90798e-05		0.63411	0.453252	0.196	0.126574	0
Q96BZ9	0.0696981	0.227828	0.24156	0.420254	0.637006	0.740123		0.182331	0.130356	0.1	0.0827707	0
P01210	0.147017	0.77708	0.0469576	0.050174	0.549742	0.432491		0.187779	0.70346	0.187	0.0614473	0
Q53FD0	0.234125	0.935951	0.902279	0.731409	0.801963	0.580957	0.939656	0.655018	0.615804	0.327	0.0353472	0
Q8N2K0	0.0297384	0.56	0.153131	0.168732	4.90798e-05	0.470282		0.619975	0.318331	0.085	0.0146489	0
P21145	0.0292237	0.0195337	0.0901092	0.0444118	4.90798e-05	0.548025	0.500126	0.415018	0.163239	0.071	0.143044	0
A6NCL7	0.104464	0.600834	0.442885	0.608013	0.843387	0.793472	0.332102	0.15038	0.616147	0.307	0.00514537	0
Q96MW5	0.103491	0.236515	0.537047	0.36796	0.66611	0.639509		0.0155092	0.0353865	0.231	0.0224999	0
P53367	0.113524	0.629988	0.696061	0.497663	0.652221	4.90798e-05	0.957868	0.913325	0.843337	0.518	0.816045	0
Q9NX08	0.0333873	0.118577	0.0316346	0.0464775	4.90798e-05	4.90798e-05	0.28804	0.437693	0.662037	0.086	0.0457315	0
P49796	0.349571	0.863067	0.551678	0.834257	0.788466	0.417472	0.216702	0.680442	0.85011	0.812	0.113416	0
Q7Z7L7	0.103871	0.315436	0.262122	0.309578	4.90798e-05	4.90798e-05	0.0265212	0.521129	0.376344	0.208	0.584237	0
Q9BTY2	0.030228	0.560736	0.350353	0.856327	4.90798e-05	0.37865		0.145767	0.447509	0.184	0.0364996	0
Q9NX78	0.0390211	0.468025	0.424003	0.189552	4.90798e-05	0.571288	0.636089	0.413399	0.0118773	0.1	0.0697785	0
Q96C12	0.19262	0.47946	0.881815	0.640194	4.90798e-05	0.92373	0.383214	0.583558	0.20746	0.32	0.00580097	0
O15457	0.204259	0.50454	0.940735	0.941509	0.686773	0.353865		0.825669	0.439902	0.348	0.0491269	0
P29274	0.140432	0.27789	0.799071	0.923027	0.734528	0.458061		0.735706	0.177178	0.093	0.00152601	0
Q8IYJ0	0.129544	0.546307	0.67189	0.946564	0.778356	0.959264	0.289551	0.715877	0.281718	0.322	0.00149414	0
Q3LI81	0.205749	0.0625767	0.783945	0.630626	0.834798	4.90798e-05		0.623362	0.0789202	0.153	0.0027447	0
Q92934	0.267898	0.890798	0.797143	0.774299	0.960638	0.596957	0.478389	0.974184	0.952147	0.73	0.781994	0
Q9H2I8	0.0760977	0.415706	0.102022	0.552729	4.90798e-05	4.90798e-05	0.573982	0.415558	0.730209	0.098	0.0184558	0
Q14746	0.185505	0.502724	0.259453	0.113775	0.539632	0.651043	0.719933	0.110626	0.376196	0.363	0.078756	0
Q12950	0.423098	0.649571	0.894568	0.635573	0.805939	0.872049	0.305497	0.626945	0.468908	0.368	0.000403357	0
Q3ZCT8	0.212717	0.565399	0.724878	0.637965	4.90798e-05	4.90798e-05		0.487018	0.440245	0.119	0.0855504	0
Q8NCG7	0.049526	0.378405	0.713904	0.576538	4.90798e-05	0.726184	0.052371	0.432	0.333595	0.096	0.0108109	0
A6NNL0	0.367287	0.713325	0.8745	0.800826	0.885693	0.691632		0.585571	0.353914	0.421	0.0130317	0
O75459	0.138938	0.464589	0.041471	0.351924	0.960638	0.71789	0.877717	0.690847	0.707975	0.33	0.558405	0
Q9NPR2	0.162127	0.573202	0.367308	0.485432	4.90798e-05	0.583313		0.0442699	0.286331	0.158	0.00494771	0
O14654	0.557272	0.985031	0.995354	0.999728	0.874847	0.933252		0.996221	0.963877	0.847	0.344225	0
Q96MT7	0.120324	0.927215	0.679205	0.702979	0.587288	0.67038		0.351018	0.764761	0.401	0.0663189	0
Q6ZV77	0.105652	0.274601	0.40952	0.646499	0.869595	0.867632		0.809571	0.707092	0.184	0.104304	0
P35372	0.1153	0.0823558	0.56013	0.691835	4.90798e-05	0.281521		0.574331	0.356613	0.303	0.0184244	0
Q13625	0.903107	0.840245	0.972567	0.792455	4.90798e-05	0.622626	0.489971	0.975509	0.969914	0.936	0.813734	0
Q86TY3	0.246444	0.555681	0.616677	0.685856	4.90798e-05	0.601374	0.0960134	0.0607117	0.442748	0.433	0.0288439	0
Q5BJH2	0.0329349	0.0492761	0.0207108	0.0402261	0.793865	0.490012		0.362012	0.241963	0.011	0.00113045	0
Q9H1H9	0.579529	0.889178	0.456824	0.806154	4.90798e-05	0.412123		0.612123	0.858896	0.657	0.207469	0
Q9NQG6	0.211202	0.315485	0.174089	0.309578	4.90798e-05	0.444761		0.233227	0.279656	0.116	0.161387	0
Q96QH2	0.435757	0.703313	0.713904	0.874212	0.947926	0.727117	0.489887	0.291337	0.595681	0.584	0.0129986	0
P23276	0.0749823	0.346258	0.651179	0.414818	0.571485	0.247706		0.153865	0.212025	0.134	0.0596293	0
Q8NEF3	0.279279	0.80638	0.0628738	0.772777	0.752785	0.711117	0.458498	0.149153	0.703117	0.35	0.122213	0
Q9UKB3	0.242826	0.228319	0.0506154	0.000326158	0.85119	4.90798e-05		0.322798	0.626847	0.25	0.0128939	0
P59826	0.13164	0.452515	0.168158	0.336541	4.90798e-05	0.84746		0.453742	0.139436	0.173	0.176021	0
A2RUS2	0.0874155	0.448049	0.386338	0.558545	0.55038	0.559607	0.316408	0.00907975	0.236074	0.225	0.0228964	0
Q4V9L6	0.15922	0.522356	0.590529	0.576538	0.844663	0.896687		0.754307	0.453939	0.163	0.0147182	0
P07358	0.156139	0.798577	0.688696	0.93167	0.584638	0.228712		0.745669	0.598626	0.263	0.0241872	0
Q9NWU5	0.0244786	0.379534	0.0726608	0.485432	4.90798e-05	0.330601	0.168359	0.130945	0.693595	0.29	0.0138393	0
E7ERA6	0.132831	0.0475092	0.676833	0.741792	0.774429	0.953423		0.081865	0.240933	0.175	0.00228254	0
Q9Y250	0.474802	0.882356	0.839306	0.750598	4.90798e-05	0.808245	0.448678	0.960491	0.976785	0.357	0.614001	0
Q8NEG2	0.154424	0.650012	0.704513	0.290552	0.849521	0.619534		0.36216	0.541252	0.33	0.00665962	0
Q8NB90	0.309255	0.785325	0.421383	0.351924	0.569865	0.271313	0.00654637	0.332859	0.633767	0.612	0.344553	0
Q9HC73	0.111021	0.368049	0.568731	0.571809	4.90798e-05	0.520589		0.170307	0.242896	0.072	0.000752863	0
Q9BZQ4	0.0406348	0.301742	0.568731	0.0661557	4.90798e-05	0.29546		0.141939	0.184	0.086	0.0287854	0
Q5TID7	0.128771	0.754012	0.691513	0.794031	0.826994	0.641178	0.841292	0.393963	0.508319	0.291	0.0290204	0
Q9P2X3	0.120273	0.358184	0.0713262	0.319145	0.681325	0.589153	0.236089	0.33119	0.771926	0.137	0.0541628	0
Q9BX59	0.108789	0.258209	0.577431	0.184714	4.90798e-05	0.530356		0.307926	0.0643926	0.221	0.00406365	0
Q96KD3	0.0918252	0.323436	0.494093	0.332953	4.90798e-05	0.410552	0.647419	0.0717055	0.0556074	0.053	0.00340428	0
Q15646	0.452501	0.474356	0.720775	0.312677	4.90798e-05	0.248393	0.553756	0.13227	0.181055	0.156	0.32414	1
Q96HJ5	0.151992	0.182086	0.628936	0.174114	4.90798e-05	0.762454		0.233914	0.00279755	0.035	0.00268503	0
Q96RI1	0.745959	0.385276	0.920073	0.52332	4.90798e-05	4.90798e-05	0.17264	0.719264	0.574479	0.223	0.137966	0
Q15047	0.527494	0.943853	0.879492	0.891172	0.75735	0.604859	0.518338	0.983362	0.91146	0.937	0.342492	0
Q8WV99	0.588207	0.075681	0.732539	0.74875	0.801178	0.838871	0.990264	0.102626	0.504049	0.257	0.0728439	0
Q96IQ9	0.266375	0.211387	0.816717	0.920417	0.90562	0.952933	0.149643	0.73065	0.636957	0.503	0.00895051	0
Q6IPU0	0.0676397	0.19573	0.0666304	0.0930093	4.90798e-05	0.347681	0.404029	0.0179141	0.83519	0.056	0.0322784	0
Q5T0B9	0.941361	0.288049	0.751471	0.590074	0.676074	0.673865	0.242132	0.771877	0.705178	0.452	0.171447	0
Q5VUD6	0.0486887	0.245301	0.135584	0.270711	4.90798e-05	0.539387	0.893412	0.37384	0.244074	0.046	0.00423124	0
P52594	0.95196	0.837399	0.978647	0.956186	0.528344	0.926773	0.224087	0.969718	0.932466	0.845	0.773881	0
Q9Y3A0	0.0227873	0.224049	0.517671	0.396282	4.90798e-05	0.368785	0.297104	0.272344	0.202454	0.065	0.00185035	0
Q96E35	0.0860505	0.471902	0.144877	0.242933	0.547779	0.414282	0.439866	0.173644	0.43573	0.226	0.00638886	0
Q8N393	0.732305	0.871607	0.676833	0.509078	4.90798e-05	0.222037	0.828871	0.112	0.546209	0.386	0.00899946	0
P02741	0.045507	0.484368	0.465721	0.45972	4.90798e-05	4.90798e-05		0.685988	0.0989939	0.223	0.0349627	0
Q9BTV4	0.051534	0.456098	0.146458	0.097195	4.90798e-05	4.90798e-05		0.694429	0.403534	0.297	0.055966	0
Q14393	0.0968562	0.509693	0.517671	0.746738	4.90798e-05	0.465423	0.0375157	0.0512883	0.251485	0.343	0.00572213	0
Q9GZX5	0.805693	0.768834	0.861994	0.309578	4.90798e-05	0.291975	0.695342	0.644564	0.714307	0.299	0.0044841	0
A2RUR9	0.565742	0.871362	0.577431	0.915851	0.747337	0.481718	0.274696	0.654528	0.724957	0.433	0.439494	0
Q03989	0.500801	0.854233	0.614156	0.741792	0.696883	0.558675	0.871926	0.919755	0.861644	0.495	0.0747507	0
O00322	0.0377587	0.0971779	0.113489	0.361763	4.90798e-05	0.720196		0.358331	0.214577	0.17	0.065954	0
Q9HCN4	0.0681444	0.286135	0.421383	0.501087	0.750331	0.71681	0.895594	0.45438	0.208883	0.537	0.544104	0
Q96P69	0.141431	0.0940859	0.288221	0.297293	4.90798e-05	0.842699		0.19416	0.0654724	0.045	0.00270412	0
Q8NHS3	0.0400897	0.333202	0.657901	0.0988802	4.90798e-05	0.256344	0.794209	0.536294	0.0774479	0.085	0.000374837	0
Q5VV43	0.283032	0.691681	0.885325	0.685856	0.56589	0.349939	0.522031	0.429497	0.483632	0.444	0.0263841	0
Q8WY98	0.0372187	0.103018	0.191093	0.0098391	4.90798e-05	0.694577	0.914478	0.394994	0.0315092	0.008	0.188002	0
P35318	0.107315	0.602061	0.646384	0.283975	0.842454	0.534675		0.458209	0.413399	0.146	0.0358841	0
P13284	0.045386	0.099092	0.439968	0.290552	4.90798e-05	0.454135	0.821486	0.514798	0.0105521	0.06	0.0427445	0
Q1HG43	0.107526	0.152245	0.485443	0.212981	0.762552	0.324417		0.533104	0.032589	0.033	0.00739301	0
Q9UKM9	0.914263	0.988859	0.93416	0.956186	0.844859	0.948663	0.756609	0.987288	0.995681	0.945	0.854485	1
Q76KP1	0.121992	0.883583	0.879492	0.776147	4.90798e-05	0.889718	0.0796475	0.489178	0.720589	0.353	0.00240403	0
Q9H0H0	0.198033	0.268859	0.59394	0.444934	4.90798e-05	0.259043		0.278626	0.135166	0.385	0.0814058	0
P51693	0.586877	0.625325	0.459345	0.724125	4.90798e-05	0.733546		0.459337	0.430331	0.49	0.0472314	0
Q9H1B7	0.90564	0.856294	0.995205	0.97494	0.58984	0.948466	0.693412	0.999362	0.980466	0.756	0.776669	0
Q6UVW9	0.0839818	0.317546	0.0901092	0.224125	4.90798e-05	0.529865	0.033739	0.28854	0.247607	0.028	0.427213	0
Q8WWB5	0.0863119	0.138798	0.24156	0.125897	4.90798e-05	4.90798e-05	0.53697	0.440834	0.401031	0.148	0.00504579	0
A0A1B0GTK4	0.0630764	0.212172	0.0736988	0.00527289	4.90798e-05	4.90798e-05		0.462282	0.324466	0.5	0.000522281	0
Q1RN00	0.0951263	0.124712	0.383421	0.248641	0.863264	0.896638		0.161178	0.353669	0.153	0.0020313	0
Q93097	0.149082	0.398282	0.427562	0.549576	4.90798e-05	0.502037	0.833487	0.371583	0.154209	0.158	0.0154354	0
Q9NVE5	0.277594	0.838871	0.508823	0.532779	0.571239	0.269104	0.902979	0.067681	0.58027	0.241	0.125801	0
Q9NX65	0.765941	0.801374	0.812664	0.579256	0.610945	4.90798e-05	0.00805707	0.416638	0.702184	0.36	0.006	0
Q6UWY0	0.0407652	0.448098	0.53161	0.526256	4.90798e-05	0.29065	0.738565	0.323632	0.0337669	0.097	0.00193889	0
Q9NPB0	0.0839769	0.152442	0.482576	0.0134268	0.778798	0.967706	0.913722	0.0962945	0.143166	0.04	0.00158047	0
Q9C0E8	0.478338	0.365988	0.901587	0.794031	0.78454	0.799411	0.181284	0.921865	0.846724	0.6	0.255896	0
Q9BVC6	0.0596648	0.159656	0.315259	0.0189172	0.641227	0.959902	0.62501	0.339436	0.0829448	0.122	0.00682868	0
P40200	0.16889	0.418454	0.783945	0.758969	4.90798e-05	0.223215		0.0501595	0.224491	0.343	0.00487404	0
P31751	0.974275	0.493202	0.0581286	0.506578	4.90798e-05	4.90798e-05	0.997566	0.93919	0.94081	0.759	0.798279	0
Q3YBM2	0.122879	0.210847	0.462508	0.0661557	0.596515	0.83092	0.474696	0.219485	0.15146	0.017	0.00460676	0
A6NE01	0.318202	0.719656	0.956997	0.71646	0.711558	0.573104		0.675926	0.493644	0.478	0.275458	0
Q6UW49	0.145597	0.292123	0.202313	0.42618	4.90798e-05	0.80054		0.165202	0.489178	0.103	0.0195496	0
O75478	0.473387	0.34881	0.459345	0.671233	4.90798e-05	4.90798e-05		0.559313	0.609276	0.54	0.474268	0
Q5VTJ3	0.14279	0.752834	0.706737	0.841161	0.579436	0.577914	0.623584	0.0460859	0.42719	0.364	0.0102376	0
Q13459	0.636744	0.903313	0.554397	0.880083	0.813055	0.618601	0.40193	0.881914	0.919607	0.763	0.759076	0
Q5T7N3	0.462851	0.871853	0.861302	0.816645	0.565988	0.743558	0.3671	0.61546	0.554503	0.512	0.0453679	0
Q15013	0.0475704	0.0717546	0.170382	0.637965	4.90798e-05	4.90798e-05	0.182039	0.740074	0.734822	0.085	0.37172	0
Q9HBM1	0.195327	0.424344	0.184371	0.592411	4.90798e-05	4.90798e-05	0.256483	0.320196	0.644466	0.23	0.254147	0
Q16585	0.0682467	0.830037	0.657901	0.119972	0.669644	0.470626	0.6282	0.0398037	0.474552	0.195	0.644672	0
P57076	0.911088	0.651288	0.0810143	0.036421	0.582037	4.90798e-05	0.524549	0.732712	0.720196	0.381	0.82316	0
Q8TAK6	0.259676	0.465669	0.876477	0.806154	0.765497	0.965939		0.884663	0.604859	0.223	0.16212	0
A6NDY0	0.411879	0.902675	0.768425	0.509078	0.862233	0.772221		0.489031	0.474454	0.364	0.000450407	0
P01034	0.366131	0.146699	0.277693	0.163786	4.90798e-05	0.890258	0.962149	0.0337669	0.102773	0.073	0.107445	0
O43766	0.0308059	0.67092	0.0628738	0.354697	4.90798e-05	0.338798	0.72094	0.233031	0.70027	0.196	0.0592386	0
Q9Y697	0.0302478	0.475877	0.523059	0.245651	4.90798e-05	0.424196	0.0295426	0.107828	0.390184	0.359	0.127349	0
Q0VFZ6	0.0573529	0.797448	0.816717	0.720591	0.515534	0.844663		0.22238	0.727656	0.348	0.0325363	0
Q86WA8	0.407763	0.644761	0.302209	0.354697	4.90798e-05	0.392245		0.135853	0.49335	0.493	0.0691034	0
Q16613	0.0528531	0.0820123	0.0980179	0.123396	0.612908	4.90798e-05	0.299874	0.577129	0.464196	0.034	0.00607332	0
Q8IY47	0.169226	0.243779	0.393011	0.270711	4.90798e-05	0.366528	0.955266	0.0945767	0.190724	0.133	0.16592	0
P06127	0.214199	0.473423	0.906727	0.880789	0.522061	0.595681		0.919804	0.830479	0.294	0.573691	0
Q9NQS5	0.140157	0.194454	0.386338	0.152533	4.90798e-05	0.772466		0.188368	0.0914847	0.028	0.00399787	0
Q6GMR7	0.0336503	0.808687	0.643962	0.678626	4.90798e-05	0.401521		0.322307	0.504589	0.148	0.0791069	0
Q8N6M6	0.0428016	0.361914	0.487717	0.648728	4.90798e-05	0.446577	0.360722	0.039411	0.339436	0.146	0.242099	0
Q6P1K8	0.255027	0.273031	0.442885	0.141933	0.524123	0.385472	0.557533	0.12054	0.138307	0.088	0.013462	0
Q9UK05	0.146415	0.628368	0.490979	0.414818	4.90798e-05	0.362356		0.145227	0.520883	0.148	0.0110866	0
Q5SSG8	0.317908	0.793227	0.926796	0.893564	0.803926	0.995387		0.834061	0.510577	0.532	0.249036	0
Q13227	0.87728	0.466454	0.985369	0.905958	0.775706	0.853939	0.457071	0.884908	0.671313	0.591	0.215402	0
A6NJV1	0.0361614	0.227877	0.843013	0.453305	4.90798e-05	4.90798e-05	0.810071	0.488196	0.247362	0.14	0.103509	0
Q9HD67	0.725912	0.911558	0.815234	0.880083	0.69492	0.57438	0.995048	0.575215	0.827239	0.532	0.28749	0
Q9NX95	0.216472	0.652172	0.901043	0.924494	0.851632	0.899387	0.9953	0.927558	0.902479	0.445	0.0404422	0
Q8TBE9	0.0284375	0.202847	0.137611	0.281311	4.90798e-05	4.90798e-05	0.0438943	0.46346	0.498307	0.034	0.103434	0
Q8WX39	0.121567	0.316957	0.191093	0.1278	4.90798e-05	0.602454		0.142675	0.141055	0.031	0.0783274	0
Q99467	0.16504	0.447117	0.730859	0.117906	4.90798e-05	0.377129		0.636172	0.0494233	0.312	0.0152361	0
P54296	0.90601	0.889276	0.80604	0.722331	0.540025	0.334479	0.0738565	0.881767	0.884564	0.548	0.428017	0
O75762	0.122413	0.665816	0.607039	0.283975	0.560638	4.90798e-05		0.463656	0.434552	0.249	0.0288409	0
Q7Z628	0.291501	0.64962	0.636894	0.526256	0.741595	0.310528	0.463869	0.954405	0.979975	0.422	0.496903	0
P05121	0.458228	0.309546	0.755227	0.471135	4.90798e-05	0.517742	0.174906	0.267387	0.133988	0.102	0.00820547	0
Q9H977	0.078099	0.393472	0.542336	0.297293	4.90798e-05	4.90798e-05	0.887621	0.720687	0.0824049	0.095	0.00981255	0
A1L157	0.141404	0.185767	0.471455	0.0546858	4.90798e-05	4.90798e-05	0.406043	0.603681	0.144	0.005	0.00550689	0
Q96GQ5	0.0385715	0.457865	0.651179	0.370678	4.90798e-05	0.465571	0.964331	0.316564	0.125301	0.148	0.000879611	0
Q7KZN9	0.0206566	0.215067	0.205032	0.106382	4.90798e-05	0.445791	0.204784	0.438135	0.149595	0.384	0.00104411	0
Q9Y463	0.9083	0.77119	0.916761	0.968798	0.707828	0.870969	0.265967	0.816196	0.621791	0.689	0.243032	0
Q6P9F0	0.189223	0.530405	0.315259	0.387204	0.593521	0.225031	0.824675	0.184049	0.542871	0.31	0.260565	0
Q8IYD9	0.142398	0.792491	0.665019	0.414818	0.636221	0.279018	0.339236	0.0324417	0.632344	0.195	0.0401319	0
Q9BT04	0.0758885	0.211485	0.55756	0.625788	4.90798e-05	0.85016	0.289971	0.126822	0.16162	0.056	0.0137558	0
Q01581	0.0655773	0.780319	0.902773	0.259948	0.550429	4.90798e-05	0.130592	0.838528	0.747534	0.445	0.438879	0
Q53FP2	0.0273889	0.131288	0.0296575	0.186943	0.818798	0.707583	0.554175	0.284123	0.335166	0.011	0.0435844	0
Q9H765	0.236985	0.25227	0.35322	0.0607741	4.90798e-05	4.90798e-05		0.623853	0.404712	0.054	0.0570647	0
Q14397	0.0470658	0.505325	0.403737	0.216134	4.90798e-05	0.238086	0.413596	0.442601	0.208196	0.167	0.221216	0
A0JNW5	0.116798	0.747288	0.69354	0.532779	4.90798e-05	0.515926	0.567436	0.861006	0.934724	0.463	0.28975	0
Q9H4P4	0.60611	0.152589	0.358707	0.121657	4.90798e-05	4.90798e-05	0.743936	0.530405	0.106258	0.507	0.20897	0
Q9P2N4	0.924579	0.936982	0.834462	0.948195	4.90798e-05	0.268368	0.38548	0.762209	0.400147	0.522	0.0102994	0
P09488	0.612141	0.312785	0.0562009	0.370678	4.90798e-05	0.606233	0.304238	0.76584	0.912883	0.2	0.838204	0
Q1W209	0.150903	0.115877	0.696061	0.345075	4.90798e-05	4.90798e-05		0.506503	0.105325	0.179	0.00203854	0
Q8N0Z6	0.0808529	0.544147	0.631951	0.171776	4.90798e-05	4.90798e-05	0.300797	0.367067	0.259239	0.228	0.128397	0
Q6WN34	0.128803	0.249472	0.363897	0.546749	4.90798e-05	0.59465	0.613512	0.0575706	0.168049	0.176	0.000572581	0
P49917	0.46265	0.76481	0.745341	0.574364	4.90798e-05	0.26238	0.616198	0.0432393	0.748123	0.612	0.145672	0
Q9NZS2	0.0892098	0.232147	0.233948	0.0480539	4.90798e-05	0.407607		0.0284172	0.232098	0.06	0.00496107	0
M5A8F1	0.194564	0.148368	0.277693	0.152533	4.90798e-05	4.90798e-05		0.44427	0.112	0.074	0.0661816	0
Q96QB1	0.37397	0.879607	0.827295	0.848174	4.90798e-05	0.611485	0.665715	0.833963	0.916859	0.531	0.190006	0
P08700	0.172902	0.0415215	0.277693	0.0913786	4.90798e-05	0.905031		0.127804	0.0197791	0.029	0.251652	0
Q6ZS82	0.293584	0.168736	0.137611	0.00663188	4.90798e-05	0.824344		0.525202	0.217521	0.063	0.0498664	0
Q9HCJ3	0.585333	0.852515	0.964609	0.737389	0.633571	0.467436	0.205455	0.747877	0.697227	0.52	0.362637	0
Q9NVR2	0.0954591	0.431313	0.766695	0.141933	4.90798e-05	0.207951	0.020982	0.718724	0.408491	0.174	0.470871	0
Q86X67	0.0381782	0.188859	0.5714	0.0744727	4.90798e-05	4.90798e-05	0.0366765	0.25281	0.33016	0.059	0.00867688	0
Q9NP73	0.44405	0.841571	0.968761	0.910089	4.90798e-05	0.365742		0.802061	0.44589	0.707	0.0260143	1
O75175	0.964621	0.854282	0.984825	0.989998	0.873865	0.940663	0.717079	0.935853	0.897129	0.86	0.882137	1
Q9Y271	0.0773307	0.123975	0.30997	0.0823549	4.90798e-05	0.569718		0.213791	0.282601	0.025	0.0125277	0
Q15038	0.811528	0.429742	0.918244	0.704773	4.90798e-05	0.901301	0.380277	0.772368	0.475337	0.589	0.0418207	1
P27797	0.979838	0.947092	0.462508	0.576538	0.863607	0.87681		0.971141	0.95092	0.855	0.956767	1
Q16543	0.62736	0.496638	0.0184371	0.608013	0.709202	0.513816	0.477549	0.943804	0.938209	0.796	0.827328	1
Q96LI5	0.150898	0.567706	0.621571	0.287182	4.90798e-05	0.560245	0.178514	0.142086	0.288098	0.147	0.201804	1
Q13873	0.417141	0.753521	0.913351	0.810067	4.90798e-05	0.644564	0.391523	0.840834	0.881767	0.712	0.442686	0
O95628	0.95441	0.648834	0.962384	0.827191	4.90798e-05	0.539092		0.94135	0.935755	0.661	0.926548	1
Q9H9A5	0.206266	0.764221	0.764322	0.148619	0.565497	0.387337	0.510029	0.0469202	0.487215	0.407	0.185327	1
P61981	0.968522	0.256098	0.102022	0.00722983	4.90798e-05	0.294429		0.842699	0.958233	0.73	0.990386	1
Q96CT7	0.932314	0.30454	0.215214	0.216134	0.960638	0.881276	0.450105	0.786847	0.853006	0.457	0.901267	1
P06850	0.123273	0.127656	0.869062	0.232496	4.90798e-05	0.987485		0.349055	0.334479	0.078	0.00528769	0
O95433	0.934964	0.678086	0.0792348	0.218852	4.90798e-05	4.90798e-05	0.659589	0.730356	0.803239	0.856	0.588962	1
Q9H9G7	0.98198	0.633178	0.456824	0.42618	4.90798e-05	4.90798e-05	0.691397	0.466503	0.698896	0.697	0.985931	1
A5YKK6	0.971688	0.675288	0.943255	0.769243	4.90798e-05	0.469497	0.120017	0.707141	0.519607	0.759	0.935296	1
P10809	0.945603	0.932025	0.0529386	0.294466	4.90798e-05	0.390037	0.708603	0.898798	0.885399	0.863	0.918533	1
Q9BRZ2	0.323597	0.847804	0.436953	0.711024	4.90798e-05	0.739337	0.342342	0.0230184	0.662331	0.494	0.0433034	1
O95793	0.960812	0.85492	0.939351	0.737389	4.90798e-05	0.791362	0.21603	0.861055	0.830871	0.962	0.888657	1
O14717	0.0421118	0.359755	0.283377	0.186943	4.90798e-05	4.90798e-05	0.941754	0.702282	0.135067	0.126	0.0285648	1
O95985	0.951197	0.715141	0.708961	0.595347	0.561227	0.288393	0.972388	0.0993374	0.32638	0.403	0.0672266	1
Q8N122	0.694582	0.530209	0.897879	0.615677	4.90798e-05	0.298012	0.827696	0.814577	0.721914	0.72	0.593805	1
P07814	0.704269	0.901006	0.47966	0.695967	4.90798e-05	0.347681	0.0362568	0.846282	0.867828	0.858	0.920015	1
Q5T6F2	0.963993	0.942528	0.979388	0.965971	0.58081	0.939141	0.173479	0.987043	0.914061	0.861	0.414876	1
Q7Z699	0.262758	0.550626	0.80782	0.864264	4.90798e-05	0.653006	0.221653	0.913129	0.952589	0.335	0.0832632	0
Q9UGR2	0.317191	0.799706	0.602195	0.714231	0.553276	0.50508	0.28183	0.134871	0.876859	0.395	0.734497	1
Q96AE7	0.0540975	0.671706	0.741585	0.623614	4.90798e-05	0.267043	0.596895	0.062773	0.413153	0.366	0.0564782	1
Q9NUD5	0.596521	0.970356	0.174089	0.794031	0.836761	0.93065	0.64381	0.634405	0.779779	0.531	0.0178817	1
[truncated: 227 more rows]
