# Supplementary material for: Prediction of liquid–liquid phase separation proteins based on protein language model
Source: Brief Bioinform. 2025 Dec 17;26(6):bbaf681. doi: 10.1093/bib/bbaf681 (PMC12710474; doi:10.1093/bib/bbaf681)
Supplement: Supplementary_Material_S4_bbaf681 [file supplementary_material_s4_bbaf681.xlsx]

## Sheet: Sheet1
Supplemental file: Nohuman Dataset

## Sheet: PDL
UniprotEntry	preds	Label
Q9C6P6	0.579363	0
O94731	0.104717	0
P15790	0.676466	0
Q9W2D9	0.726501	0
Q9VH08	0.0994094	0
Q66HC0	0.0505614	0
Q6IRE4	0.956491	0
Q3UV55	0.88166	0
A2ALI5	0.158129	0
Q9LMP7	0.0601923	0
Q08533	0.0591221	0
Q9D518	0.0440541	0
Q8R4V2	0.133257	0
Q99PD2	0.305821	0
Q9Z158	0.0628942	0
Q4KL92	0.0736486	0
P34888	0.302992	0
Q6NRH1	0.176794	0
Q6NV66	0.710739	0
Q8GWR2	0.0268296	0
Q04396	0.0270724	0
Q96EQ9	0.818348	0
P76078	0.0384994	0
Q60829	0.181398	0
Q9CRA0	0.0592993	0
Q6INC1	0.670206	0
Q9U1W2	0.880736	0
P23749	0.130641	0
Q10164	0.399048	0
Q8GW72	0.0503677	0
Q8BH02	0.0775776	0
P76034	0.118094	0
O09037	0.287935	0
P42915	0.74606	0
Q8BMG7	0.0911177	0
P47774	0.0958034	0
Q9SZ67	0.875018	0
Q4G064	0.0254496	0
Q8C142	0.546367	0
Q9URZ7	0.0943977	0
Q10443	0.806452	0
O35806	0.671856	0
Q96WS1	0.094836	0
Q8L727	0.402149	0
O88656	0.819186	0
P32657	0.919116	0
Q9PTY5	0.630221	0
Q9R237	0.286858	0
O61898	0.08447	0
Q8W3K0	0.453854	0
Q9DDY9	0.693852	0
Q9D5E4	0.193014	0
P00931	0.0467316	0
P38244	0.0760845	0
Q9FVU9	0.367356	0
D4A208	0.777691	0
P34233	0.461704	0
Q4KLL3	0.152043	0
P27536	0.141896	0
Q8WZK4	0.889075	0
Q8CIF4	0.0323428	0
Q18493	0.126379	0
P53826	0.0719918	0
Q47149	0.0590898	0
Q9CS74	0.0429805	0
Q3ULM0	0.148052	0
Q80W96	0.0346004	0
Q8R4K8	0.0778845	0
O74833	0.438556	0
Q920P6	0.025461	0
Q24025	0.198545	0
O35449	0.452774	0
Q9SV30	0.559622	0
Q9QXS6	0.730018	0
Q6INP0	0.0290479	0
P70436	0.511329	0
Q10362	0.625136	0
Q9CZJ1	0.0453139	0
O35317	0.979277	0
Q9T6H8	0.0838694	0
Q8R5H1	0.944916	0
Q0VGB7	0.579073	0
P77304	0.0355945	0
Q8VBT9	0.256534	0
Q06266	0.262836	0
Q924T8	0.0859412	0
F4HVZ5	0.0583405	0
P0CL32	0.0373566	0
F4I116	0.121904	0
Q8GXF0	0.109524	0
Q99PV0	0.948148	0
P42645	0.95754	0
P24276	0.608217	0
O65657	0.798943	0
C6Y4C4	0.0228385	0
P38351	0.0934185	0
Q9QZN1	0.14893	0
Q9LXG5	0.834192	0
P0AA43	0.94358	0
Q66KX2	0.403357	0
O59715	0.0201316	0
P39018	0.979135	0
Q7LKZ5	0.12167	0
Q8H110	0.318752	0
Q9JIW9	0.976554	0
O08969	0.0640073	0
Q8CCA0	0.114977	0
Q64481	0.060289	0
Q8H116	0.0425981	0
Q8QZX2	0.0881105	0
Q9Y7T4	0.628838	0
P40026	0.202555	0
P38080	0.557148	0
O17811	0.392509	0
Q06102	0.916399	0
Q6INB0	0.253301	0
A0A1B0GQX3	0.0370579	0
Q3UK37	0.124067	0
Q4VAE3	0.0236645	0
Q84JQ8	0.630559	0
Q8R460	0.0660942	0
P29314	0.964216	0
O44424	0.128704	0
A8MRY9	0.0334608	0
P34327	0.0632856	0
Q91YD9	0.965419	0
P08459	0.201551	0
Q6AXT3	0.17036	0
P69526	0.372884	0
P24860	0.894047	0
Q61107	0.889957	0
Q99NA5	0.0476917	0
Q3TEL6	0.358632	0
Q08463	0.201789	0
P0A9I1	0.0705401	0
Q9SUP7	0.979013	0
Q5XI94	0.117479	0
P32156	0.130476	0
P93011	0.640127	0
P38348	0.465943	0
Q6AYN2	0.229633	0
Q8BIR2	0.115278	0
Q8TGQ2	0.433838	0
Q9EQR5	0.286933	0
Q8CI43	0.966301	0
Q9UT03	0.12976	0
O81027	0.0766119	0
Q63871	0.296511	0
P42287	0.115858	0
Q9CQK1	0.0523069	0
Q8K2M0	0.0265339	0
Q09913	0.193906	0
Q925N6	0.379053	0
Q497Q6	0.0413251	0
P22739	0.236075	0
P12383	0.381517	0
Q84TK1	0.509715	0
Q9S834	0.054928	0
P75892	0.031547	0
Q8C5K5	0.100526	0
Q46868	0.132845	0
P59178	0.616058	0
Q9SR02	0.42975	0
P53916	0.062624	0
Q8R4R9	0.127261	0
Q4VYS1	0.94091	0
Q3EA54	0.0479992	0
Q91618	0.218916	0
Q923E4	0.247959	0
P34542	0.380516	0
Q8RY81	0.0944161	0
Q6RFZ7	0.325786	0
Q6A333	0.867901	0
P34455	0.921514	0
P38784	0.0418677	0
P56786	0.835272	0
P53268	0.0299802	0
Q6GPM0	0.113542	0
Q9XWN9	0.28769	0
Q9VN97	0.0486806	0
Q8VCE2	0.101959	0
P34709	0.245182	0
Q6GLS4	0.765307	0
P50476	0.370458	0
P53686	0.11187	0
Q46822	0.0789156	0
P38340	0.0318803	0
Q6AXR5	0.0491729	0
P41698	0.182096	0
Q9JK15	0.502723	0
Q17820	0.784653	0
O60160	0.0313348	0
P34536	0.327089	0
P50278	0.0749146	0
Q18515	0.0477156	0
Q63202	0.200032	0
P34545	0.976862	0
P87117	0.182488	0
A1L108	0.592181	0
Q922X9	0.0911436	0
Q9W351	0.0656004	0
Q06150	0.342794	0
Q10108	0.858225	0
Q9SJG2	0.945233	0
Q32NQ0	0.432322	0
P40850	0.478663	0
Q4G072	0.0614938	0
Q08685	0.334923	0
P53868	0.0340352	0
P36115	0.213075	0
Q10079	0.0628479	0
P31697	0.517381	0
P34342	0.642207	0
Q6AY31	0.16962	0
A0A023PXH5	0.0843453	0
Q63028	0.814552	0
A0A1L8GXY6	0.491836	0
Q2NKI2	0.433886	0
O48767	0.326367	0
O16544	0.303184	0
Q94AI6	0.228768	0
Q8L7F7	0.518089	0
A9LNK9	0.920772	0
P00864	0.230584	0
Q9D454	0.166251	0
B7U179	0.539208	0
F4KAU9	0.658144	0
A4GG66	0.13061	0
A0A0K3AUE4	0.845438	0
Q04519	0.0547729	0
Q2T9I9	0.197838	0
F1LU71	0.0254386	0
O13999	0.135238	0
P48236	0.036505	0
P42223	0.160374	0
Q3SWS9	0.892502	0
P53564	0.839284	0
P30015	0.862913	0
P53930	0.201903	0
P27828	0.041982	0
P11530	0.934036	0
P08113	0.977525	0
Q5HZL1	0.251747	0
Q9CWR8	0.138318	0
A2RVQ5	0.86646	0
P25161	0.89525	0
Q3UUQ7	0.0627644	0
P91443	0.879574	0
P87115	0.876185	0
Q8VE09	0.033173	0
Q99NA9	0.142447	0
O14086	0.119733	0
P70288	0.924732	0
Q8LFV1	0.0898546	0
A2AJA7	0.169601	0
Q8K4T5	0.0523936	0
Q99JA4	0.0704095	0
Q924H5	0.0786875	0
P04157	0.553543	0
O14081	0.0915815	0
Q9UST4	0.966847	0
O13871	0.0664789	0
D3YXG0	0.947199	0
P11450	0.220026	0
Q6H1V1	0.0791148	0
Q8CCI5	0.914456	0
Q6AYM7	0.131668	0
O14144	0.0352854	0
Q9M2K6	0.723039	0
Q7X9I0	0.713357	0
Q9SX97	0.659304	0
Q9ZU82	0.0281083	0
Q80Y61	0.70208	0
Q6TDP3	0.881759	0
P25960	0.0421603	0
P0AE76	0.0812191	0
Q90Z06	0.463468	0
Q22267	0.0243196	0
Q60787	0.617057	0
P33755	0.149718	0
A2TJV2	0.316148	0
P22388	0.108623	0
Q9ZU75	0.975208	0
P40064	0.322359	0
Q60590	0.134161	0
Q9USR5	0.0755796	0
O13978	0.078559	0
P48318	0.0437354	0
P34558	0.0405416	0
O54939	0.0397501	0
Q06651	0.145198	0
Q9DBM1	0.163683	0
Q9VJ38	0.0211239	0
A2RSJ4	0.138368	0
Q8QZX5	0.543189	0
Q12494	0.112816	0
P03962	0.0301798	0
P0C5Q0	0.315033	0
Q9CAR3	0.175688	0
P38793	0.0488087	0
P32797	0.504921	0
Q9XID3	0.824637	0
Q6AYU0	0.607269	0
Q8K4G6	0.0539622	0
Q12042	0.0286929	0
P53723	0.419425	0
Q10322	0.0875049	0
Q10238	0.610479	0
O48962	0.0240931	0
Q9R0N6	0.368395	0
Q06224	0.258252	0
P78790	0.644816	0
Q500Y9	0.0279225	0
Q9S7Q2	0.460388	0
Q9FJQ2	0.611216	0
P40447	0.0311032	0
A2BDB7	0.0455063	0
Q4KLT0	0.286678	0
Q8CE72	0.108332	0
Q9LMR3	0.0520799	0
F8VPZ5	0.426534	0
Q6AY13	0.670789	0
Q9JK30	0.103975	0
Q8MLL3	0.0240545	0
B2RS91	0.0999276	0
P53732	0.122548	0
Q8K0C8	0.0225996	0
Q9QYG8	0.105232	0
Q20123	0.0999179	0
Q84JF5	0.0847139	0
O42954	0.344118	0
Q9CQE1	0.0261999	0
P38162	0.307401	0
P48760	0.0409643	0
Q8JZS0	0.972821	0
Q6NPM8	0.0290817	0
Q9DCX8	0.0372714	0
Q8LEE8	0.0483014	0
Q641G7	0.252933	0
O43081	0.0928289	0
O54707	0.109021	0
P33438	0.598574	0
Q9Z0X4	0.156787	0
Q9MA60	0.675627	0
P25741	0.0749921	0
Q0P5W1	0.111509	0
P35600	0.85979	0
Q6AYJ8	0.124989	0
Q9UTL7	0.222165	0
Q10325	0.558697	0
P06728	0.849484	0
G3V7X8	0.0553484	0
Q9FLQ0	0.569344	0
Q8LD27	0.145022	0
Q966L9	0.974446	0
Q9LU44	0.956906	0
Q6R653	0.112868	0
Q8C206	0.0566103	0
Q9EQH3	0.931447	0
Q9Z2P6	0.0416078	0
Q94AM1	0.0493406	0
Q1ZXS5	0.2935	0
Q80W99	0.0462609	0
O08586	0.120605	0
Q4KM30	0.243445	0
O49550	0.692789	0
Q8GW44	0.538191	0
Q22235	0.979907	0
Q9VIS1	0.520815	0
Q9LF88	0.823408	0
P53127	0.277167	0
Q9VXD1	0.0490188	0
Q8C0V1	0.11448	0
P0AD35	0.176944	0
Q38814	0.0380248	0
Q8LL04	0.667298	0
G5E8I7	0.402166	0
P41067	0.205863	0
Q99P67	0.099219	0
P0AES9	0.171485	0
Q91ZN7	0.622178	0
P36626	0.309656	0
O74341	0.865779	0
O13767	0.0424641	0
Q9Z2V9	0.478028	0
G3X9K3	0.895615	0
Q8TA81	0.346786	0
P37309	0.106949	0
Q6NTM6	0.127951	0
Q6ZPY2	0.222347	0
Q9M897	0.0308112	0
Q9JM13	0.59115	0
P06802	0.0553793	0
Q9SV73	0.623367	0
A0A023PZB8	0.0546597	0
Q9LZJ1	0.114496	0
Q9CQ25	0.0678703	0
P42570	0.0729336	0
Q5I0F1	0.109715	0
J3KML8	0.262516	0
P91247	0.0431383	0
Q9CAR9	0.169269	0
E9PXB6	0.0964716	0
Q9S720	0.0490045	0
Q60980	0.877928	0
Q9FI66	0.588383	0
F4HPA7	0.0649666	0
Q9ZUX4	0.17044	0
P28023	0.83243	0
P61222	0.974891	0
P23615	0.72331	0
Q9W4P5	0.0980253	0
P39317	0.243074	0
Q9D9R0	0.142413	0
Q8VCJ6	0.138507	0
Q5XGK0	0.0262073	0
O08550	0.667617	0
Q9LSP6	0.76223	0
F4JPE9	0.27362	0
Q5U315	0.592367	0
Q6JWR2	0.0433403	0
Q920A1	0.0917586	0
A2A8Z1	0.68622	0
Q9SRV3	0.593638	0
Q9VQ62	0.518023	0
O94342	0.0258587	0
Q5XGR8	0.0344873	0
Q8CEG0	0.0496672	0
P09089	0.879323	0
Q22494	0.952914	0
P34483	0.157997	0
P10090	0.134253	0
Q9BCZ4	0.0849164	0
Q2V2P2	0.0246495	0
O08593	0.0844495	0
Q9CQD7	0.190441	0
Q5M7U7	0.0595761	0
Q5FWP8	0.111808	0
P34583	0.142979	0
P29054	0.967496	0
P53905	0.958011	0
P63143	0.0604625	0
Q8C3X4	0.0523351	0
P0ADP7	0.0727938	0
Q03560	0.59475	0
P33895	0.266239	0
P69834	0.0301269	0
P77736	0.113164	0
Q9IAB2	0.919014	0
Q9JLZ3	0.0255186	0
P38067	0.0375479	0
Q9LY46	0.136544	0
Q3UJD6	0.394522	0
Q8BPQ7	0.193949	0
Q9JMK8	0.0933303	0
Q10442	0.0276456	0
Q9ESN9	0.816145	0
Q5XFV8	0.0215217	0
Q9VXN9	0.0341479	0
P19157	0.283377	0
F1LTR1	0.734754	0
Q9SHV7	0.951646	0
Q6NZP2	0.56772	0
Q12144	0.146995	0
Q3V384	0.0417412	0
Q810M1	0.0913175	0
Q8K0G5	0.0846454	0
P47091	0.0604681	0
Q4V891	0.166845	0
P34299	0.419604	0
P48776	0.0232997	0
Q925U2	0.0220071	0
Q0V7S6	0.180425	0
Q24JK4	0.810019	0
Q8R4X1	0.0241046	0
C0LGU1	0.896822	0
Q7KBL8	0.904992	0
Q9DB43	0.172313	0
Q21624	0.784028	0
Q9U9Y8	0.71002	0
Q8BUP8	0.128023	0
Q8T498	0.779401	0
Q9T0I6	0.93599	0
Q8RXW0	0.0382266	0
Q09307	0.188927	0
P42884	0.053355	0
P30974	0.110446	0
Q91V79	0.0249397	0
Q5XIR6	0.082111	0
Q91VC4	0.441393	0
Q9USK4	0.098387	0
Q9CPW0	0.717168	0
P0AEX5	0.0478219	0
P34648	0.532496	0
P42212	0.118412	1
Q05753	0.0504106	1
Q42029	0.365539	1
Q84TD8	0.962796	1
Q9SQK3	0.0584573	1
G5EC37	0.36428	1
G5EDE7	0.849537	1
G5EEM5	0.936314	1
O62275	0.838931	1
P34689	0.981593	1
Q95XR4	0.933235	1
P90786	0.968994	1
Q17436	0.187243	1
Q21351	0.975951	1
Q94239	0.917395	1
Q9N303	0.424222	1
H0WFA5	0.254238	1
O96561	0.398737	1
P09052	0.978545	1
P16554	0.704984	1
P25158	0.162505	1
O16810	0.674299	1
Q24168	0.276087	1
Q24169	0.12561	1
Q6J5K9	0.236803	1
Q7JVY2	0.703906	1
Q7K2L1	0.245613	1
Q9VBP3	0.968366	1
Q9VCU7	0.508085	1
Q9VL52	0.256885	1
Q9VSM9	0.595585	1
Q9W102	0.340626	1
Q9W4W2	0.192169	1
Q9Y1B2	0.334939	1
P0C093	0.356978	1
P07621	0.177747	1
P22996	0.669385	1
P35974	0.349888	1
Q89933	0.240781	1
O08532	0.202224	1
Q64337	0.831968	1
Q99JP6	0.826461	1
Q9D415	0.744832	1
O88602	0.100721	1
Q01097	0.271553	1
Q62074	0.972623	1
Q6NZJ6	0.968357	1
Q8C1S0	0.811039	1
Q8K3X6	0.294531	1
Q925J9	0.823805	1
Q9ES28	0.82941	1
Q9JK83	0.664435	1
P9WHW5	0.409724	1
P9WI75	0.839743	1
P00879	0.940958	1
P58555	0.340753	1
P14870	0.375571	1
P22363	0.416815	1
Q8JXF6	0.520817	1
P10591	0.986122	1
P25644	0.811245	1
P31539	0.920666	1
P32770	0.934027	1
P48837	0.892737	1
P49687	0.787644	1
P53550	0.53203	1
Q12329	0.399919	1
P00958	0.771181	1
P03069	0.384992	1
P06104	0.982726	1
P16521	0.984393	1
P16861	0.195695	1
P19659	0.941642	1
P25367	0.95759	1
P28007	0.981757	1
P35193	0.202538	1
P38182	0.980436	1
P38219	0.930476	1
P46655	0.913083	1
P46672	0.949954	1
P53104	0.280079	1
Q00764	0.0475703	1
Q02796	0.686014	1
Q06410	0.0815345	1
Q06628	0.533525	1
Q07457	0.881184	1
Q08421	0.138258	1
Q12092	0.0716698	1
Q12421	0.0415258	1
Q12517	0.0889658	1
O13828	0.608591	1
O94752	0.198385	1
P40381	0.864511	1
P03520	0.117835	1
P03521	0.479998	1
Q91820	0.962005	1
Q8JGN5	0.146724	1
Q8L3W1	0.925226	1
Q9A749	0.911878	1
A0A0B4K7A6	0.908111	1
M9NFQ7	0.936558	1
P20028	0.333632	1
Q7KTV5	0.949329	1
Q9VD51	0.962521	1
Q9W1V3	0.9841	1
P0A9P6	0.970051	1
P21507	0.935066	1
P25888	0.980488	1
Q61686	0.98249	1
P34761	0.821453	1
P38760	0.908008	1
P24783	0.986742	1
F4ID16	0.907813	1
F4IS91	0.882671	1
O04425	0.968699	1
D0PV95	0.984912	1
G5EEH9	0.907551	1
P91349	0.839226	1
Q965H3	0.684369	1
Q9TXM1	0.474844	1
Q9TZQ3	0.813492	1
Q9U2F5	0.984391	1
Q5A8T7	0.826476	1
Q6NV05	0.734734	1
P54397	0.61878	1
Q9V7U0	0.979791	1
P29227	0.974835	1
P12978	0.305558	1
Q8AZK7	0.151648	1
P0AFF6	0.970181	1
Q9BP37	0.105316	1
Q60838	0.830862	1
D3YXK2	0.929868	1
Q68FF6	0.816967	1
Q80ZI1	0.0887841	1
Q9JJ11	0.237119	1
Q9JMD0	0.963316	1
A0QSY1	0.945426	1
P19837	0.876778	1
Q3YL59	0.0604327	1
Q9Z340	0.931389	1
P04147	0.987029	1
P05453	0.974895	1
P06169	0.121662	1
P06778	0.653573	1
P14904	0.0479507	1
P14907	0.860813	1
P23201	0.609717	1
P32588	0.980105	1
P35189	0.723473	1
P38713	0.164573	1
P39517	0.979996	1
P40070	0.947157	1
P53297	0.848628	1
Q02199	0.879445	1
Q02629	0.936017	1
Q02630	0.942092	1
Q08831	0.508972	1
P78953	0.167571	1
P0DTC9	0.947245	1
P11994	0.777227	1
P28163	0.354657	1
D3KYQ3	0.935276	1
K9ZTJ6	0.936129	1
Q5EAX5	0.897108	1
Q5EWX9	0.687425	1
Q5XGN1	0.716343	1
Q6DEC7	0.953163	1
Q6NUF4	0.706112	1
Q7T226	0.202813	1
Q91349	0.728526	1
A0A6I8S983	0.971379	1
K9ZRR1	0.873131	1
Q5BJ56	0.951488	1
A0A0G2UHG9	0.31436	1
A0A0G2UMW8	0.189316	1
A0A2K3DA85	0.416849	1
A0A2U8QNT7	0.217828	1
A0A3Q7I916	0.92722	1
A1Z813	0.969304	1
B1MUE1	0.986426	1
B1MUE4	0.986544	1
B1MUE7	0.986725	1
B1MUE8	0.986289	1
B1MUE9	0.986472	1
B1MUF0	0.986401	1
B3DL84	0.504886	1
B7JB29	0.835287	1
B7JB30	0.612027	1
D8V196	0.972534	1
E1UZH7	0.828415	1
F6SEU4	0.877011	1
G5EBV6	0.841186	1
H2L067	0.887596	1
J3QQ18	0.872265	1
O08816	0.964027	1
O13310	0.932267	1
O13892	0.678194	1
O44490	0.887649	1
O62011	0.871913	1
O65934	0.919839	1
O74454	0.482152	1
O74718	0.972085	1
O82804	0.839279	1
O88935	0.920821	1
P00549	0.905222	1
P00698	0.159722	1
P00873	0.51739	1
P00880	0.89252	1
P01012	0.915137	1
P02550	0.982955	1
P02554	0.983256	1
P02945	0.0391856	1
P04716	0.435198	1
P04985	0.887983	1
P05205	0.9758	1
P06634	0.985407	1
P07222	0.946773	1
P07987	0.943297	1
P08287	0.985922	1
P0A9A6	0.950419	1
P0AA30	0.979154	1
P0AEX9	0.187335	1
P0AGE0	0.98679	1
P10067	0.985796	1
P10961	0.469529	1
P18573	0.972328	1
P22232	0.98078	1
P23128	0.973054	1
P23772	0.905547	1
P24784	0.983411	1
P25223	0.0760407	1
P25294	0.982323	1
P25491	0.98435	1
P29295	0.961369	1
P30658	0.741272	1
P31016	0.982305	1
P32337	0.957615	1
P32835	0.975433	1
P34331	0.963041	1
P35972	0.250429	1
P35979	0.984957	1
P38254	0.0555306	1
P38996	0.736955	1
P39936	0.929896	1
P39998	0.294864	1
P40356	0.786855	1
P46804	0.922952	1
P49880	0.822267	1
P50109	0.904056	1
P50896	0.585112	1
P52912	0.986251	1
P56959	0.98609	1
P60844	0.0353237	1
P62694	0.971772	1
P70279	0.285433	1
P91870	0.593055	1
Q02794	0.303975	1
Q03513	0.148711	1
Q03555	0.176222	1
Q07802	0.953714	1
Q09737	0.0720116	1
Q16987	0.946391	1
Q21049	0.955958	1
Q21126	0.741826	1
Q22053	0.98245	1
Q2Q9Z6	0.471249	1
Q41372	0.0446477	1
Q4ACU6	0.861486	1
Q500V5	0.586922	1
Q54VP4	0.520496	1
Q59X67	0.838193	1
Q5A0W9	0.723514	1
Q5A791	0.946337	1
Q5ADX8	0.589217	1
Q5AP80	0.733539	1
Q60598	0.92933	1
Q61937	0.959757	1
Q62108	0.982268	1
Q75E28	0.918572	1
Q7JXA2	0.459613	1
Q7KY08	0.977798	1
Q7M6Y5	0.429482	1
Q7SXI8	0.13851	1
Q7YU08	0.945477	1
Q7ZXV8	0.954132	1
Q80U40	0.948002	1
Q80UE6	0.54836	1
Q811U3	0.965811	1
Q8C6L5	0.274879	1
Q8CB77	0.625272	1
Q8K3M6	0.971978	1
Q8MT06	0.641266	1
Q8SWR8	0.947342	1
Q8SXP8	0.97394	1
Q91Z69	0.79393	1
Q92462	0.979143	1
Q94131	0.816653	1
Q94ET8	0.490629	1
Q95YF3	0.981714	1
Q9BJZ5	0.924387	1
Q9JIR1	0.948217	1
Q9P805	0.688773	1
Q9PUD9	0.911226	1
Q9QUH6	0.877334	1
Q9TW45	0.956352	1
Q9TYK1	0.985432	1
Q9TZK8	0.584546	1
Q9VNF8	0.975764	1
Q9VUU4	0.690701	1
Q9W4I7	0.408915	1
Q9WVG6	0.596751	1
Q9XUB2	0.715519	1
Q9XW17	0.984369	1
Q9Z1W9	0.933207	1
Q9Z214	0.945967	1
Q9ZVD0	0.955563	1
X5DSL3	0.432585	1

## Sheet: PSPHunter
UniprotEntry	Prob
A0A023PXH5	0.0433
A0A023PZB8	0.00954
A0A0B4K7A6	0.801
A0A0G2UHG9	0.543
A0A0G2UMW8	0.55102
A0A0K3AUE4	0.7602
A0A1B0GQX3	0.03174
A0A1L8GXY6	0.56348
A0A2K3DA85	0.68128
A0A2U8QNT7	0.72548
A0A3Q7I916	0.46908
A0A6I8S983	0.89912
A0QSY1	0.77464
A1L108	0.12144
A1Z813	0.83312
A2A8Z1	0.6298
A2AJA7	0.5549
A2ALI5	0.52
A2BDB7	0.51086
A2RSJ4	0.54752
A2RVQ5	0.20366
A2TJV2	0.68548
A4GG66	0.35592
A8MRY9	0.15364
A9LNK9	0.93276
B1MUE1	0.49282
B1MUE4	0.40586
B1MUE7	0.50616
B1MUE8	0.54414
B1MUE9	0.52186
B1MUF0	0.54596
B2RS91	0.27056
B3DL84	0.73542
B7JB29	0.13504
B7JB30	0.71878
B7U179	0.65636
C0LGU1	0.44442
C6Y4C4	0.2033
D0PV95	0.89662
D3KYQ3	0.83344
D3YXG0	0.70094
D3YXK2	0.71842
D4A208	0.65954
D8V196	0.89484
E1UZH7	0.7365
E9PXB6	0.0222
F1LTR1	0.38268
F1LU71	0.39766
F4HPA7	0.20026
F4HVZ5	0.63616
F4I116	0.68876
F4ID16	0.83938
F4IS91	0.80584
F4JPE9	0.37352
F4KAU9	0.48992
F6SEU4	0.84138
F8VPZ5	0.8338
G3V7X8	0.21432
G3X9K3	0.63416
G5E8I7	0.4082
G5EBV6	0.72076
G5EC37	0.73336
G5EDE7	0.84616
G5EEH9	0.85276
G5EEM5	0.74522
H0WFA5	0.66144
H2L067	0.62394
J3KML8	0.6202
J3QQ18	0.82928
K9ZRR1	0.83918
K9ZTJ6	0.83234
M9NFQ7	0.76318
O04425	0.92804
O08532	0.64886
O08550	0.5165
O08586	0.5499
O08593	0.30124
O08816	0.89326
O08969	0.11584
O09037	0.15208
O13310	0.44752
O13767	0.12474
O13828	0.65416
O13871	0.26736
O13892	0.64952
O13978	0.119
O13999	0.1887
O14081	0.4834
O14086	0.44914
O14144	0.16532
O16544	0.66864
O16810	0.75844
O17811	0.13134
O35317	0.80788
O35449	0.63542
O35806	0.60236
O42954	0.64228
O43081	0.27812
O44424	0.79082
O44490	0.76132
O48767	0.2506
O48962	0.02792
O49550	0.61392
O54707	0.08908
O54939	0.12226
O59715	0.21124
O60160	0.5112
O61898	0.13342
O62011	0.92424
O62275	0.76636
O65657	0.42752
O65934	0.7241
O74341	0.60782
O74454	0.56186
O74718	0.87236
O74833	0.51226
O81027	0.5057
O82804	0.92922
O88602	0.23656
O88656	0.16552
O88935	0.92394
O94342	0.32546
O94731	0.33412
O94752	0.51298
O96561	0.71998
P00549	0.74484
P00698	0.09736
P00864	0.58708
P00873	0.21658
P00879	0.74614
P00880	0.69412
P00931	0.7249
P00958	0.45074
P01012	0.27696
P02550	0.82306
P02554	0.59652
P02945	0.17316
P03069	0.37
P03520	0.40902
P03521	0.58458
P03962	0.34004
P04147	0.86204
P04157	0.79618
P04716	0.28366
P04985	0.8382
P05205	0.65368
P05453	0.83734
P06104	0.44676
P06169	0.72756
P06634	0.88796
P06728	0.54098
P06778	0.8517
P06802	0.29112
P07222	0.7492
P07621	0.43136
P07987	0.68286
P08113	0.66656
P08287	0.75168
P08459	0.47992
P09052	0.89918
P09089	0.70246
P0A9A6	0.80116
P0A9I1	0.42984
P0A9P6	0.66826
P0AA30	0.06666
P0AA43	0.32394
P0AD35	0.17284
P0ADP7	0.19208
P0AE76	0.21888
P0AES9	0.05262
P0AEX5	0.35346
P0AEX9	0.73996
P0AFF6	0.71082
P0AGE0	0.7951
P0C093	0.21024
P0C5Q0	0.04084
P0CL32	0.07386
P0DTC9	0.89948
P10067	0.52022
P10090	0.37938
P10591	0.82038
P10961	0.69688
P11450	0.2706
P11530	0.67148
P11994	0.88898
P12383	0.51022
P12978	0.61806
P14870	0.61206
P14904	0.6517
P14907	0.7728
P15790	0.50864
P16521	0.71528
P16554	0.54856
P16861	0.68092
P18573	0.60178
P19157	0.1423
P19659	0.68384
P19837	0.77082
P20028	0.6951
P21507	0.63134
P22232	0.8792
P22363	0.3353
P22388	0.16864
P22739	0.28114
P22996	0.38496
P23128	0.5991
P23201	0.60508
P23615	0.57624
P23749	0.02822
P23772	0.75452
P24276	0.75982
P24783	0.9102
P24784	0.87716
P24860	0.45738
P25158	0.48142
P25161	0.56916
P25223	0.12694
P25294	0.90402
P25367	0.80038
P25491	0.8358
P25644	0.7983
P25741	0.25238
P25888	0.64868
P25960	0.08208
P27536	0.39646
P27828	0.33664
P28007	0.83806
P28023	0.76086
P28163	0.6427
P29054	0.41012
P29227	0.61796
P29295	0.6066
P29314	0.29216
P30015	0.57718
P30658	0.7676
P30974	0.18366
P31016	0.9216
P31539	0.74196
P31697	0.1934
P32156	0.1378
P32337	0.65558
P32588	0.83208
P32657	0.64778
P32770	0.66556
P32797	0.47692
P32835	0.41232
P33438	0.6739
P33755	0.4037
P33895	0.4863
P34233	0.69574
P34299	0.63176
P34327	0.59948
P34331	0.63734
P34342	0.64214
P34455	0.80354
P34483	0.3352
P34536	0.5204
P34542	0.6678
P34545	0.86782
P34558	0.27
P34583	0.38188
P34648	0.80054
P34689	0.88482
P34709	0.47492
P34761	0.68454
P34888	0.18286
P35189	0.4624
P35193	0.40866
P35600	0.7536
P35972	0.46346
P35974	0.77512
P35979	0.31988
P36115	0.6769
P36626	0.39386
P37309	0.02876
P38067	0.67994
P38080	0.75868
P38162	0.3498
P38182	0.2002
P38219	0.56106
P38244	0.4476
P38254	0.51776
P38340	0.33626
P38348	0.45606
P38351	0.62716
P38713	0.64062
P38760	0.4272
P38784	0.33186
P38793	0.4347
P38996	0.80478
P39018	0.31384
P39317	0.28696
P39517	0.6483
P39936	0.79432
P39998	0.65348
P40026	0.43424
P40064	0.56036
P40070	0.59666
P40356	0.82218
P40381	0.76902
P40447	0.20366
P40850	0.52238
P41067	0.86216
P41698	0.71112
P42212	0.4443
P42223	0.49744
P42287	0.2089
P42570	0.02644
P42645	0.41332
P42884	0.39064
P42915	0.75322
P46655	0.63186
P46672	0.71124
P46804	0.7601
P47091	0.02538
P47774	0.04044
P48236	0.34506
P48318	0.52174
P48760	0.22082
P48776	0.41654
P48837	0.85714
P49687	0.66934
P49880	0.85252
P50109	0.85536
P50278	0.4307
P50476	0.47844
P50896	0.65744
P52912	0.92474
P53104	0.50074
P53127	0.5391
P53268	0.06542
P53297	0.88588
P53550	0.60236
P53564	0.74542
P53686	0.2119
P53723	0.34084
P53732	0.26648
P53826	0.09448
P53868	0.15958
P53905	0.11274
P53916	0.2007
P53930	0.51508
P54397	0.77716
P56786	0.51288
P56959	0.9767
P58555	0.58684
P59178	0.63338
P60844	0.3522
P61222	0.63944
P62694	0.7649
P63143	0.29196
P69526	0.52786
P69834	0.2029
P70279	0.70208
P70288	0.76182
P70436	0.24982
P75892	0.45412
P76034	0.27302
P76078	0.14552
P77304	0.39346
P77736	0.25498
P78790	0.65698
P78953	0.72402
P87115	0.53744
P87117	0.46406
P90786	0.73052
P91247	0.48678
P91349	0.68814
P91443	0.61668
P91870	0.82074
P93011	0.4854
P9WHW5	0.56298
P9WI75	0.61918
Q00764	0.4424
Q01097	0.75686
Q02199	0.7965
Q02629	0.79044
Q02630	0.79004
Q02794	0.57056
Q02796	0.7836
Q03513	0.6385
Q03555	0.7193
Q03560	0.72426
Q04396	0.06704
Q04519	0.2444
Q05753	0.34472
Q06102	0.27432
Q06150	0.42704
Q06224	0.5867
Q06266	0.6219
Q06410	0.4615
Q06628	0.71986
Q06651	0.22774
Q07457	0.51736
Q07802	0.73244
Q08421	0.52522
Q08463	0.22384
Q08533	0.03416
Q08685	0.44434
Q08831	0.69464
Q09307	0.5401
Q09737	0.6261
Q09913	0.38734
Q0P5W1	0.57638
Q0V7S6	0.3549
Q0VGB7	0.69976
Q10079	0.21968
Q10108	0.70148
Q10164	0.65592
Q10238	0.40304
Q10322	0.32314
Q10325	0.2488
Q10362	0.80038
Q10442	0.22376
Q10443	0.39742
Q12042	0.07002
Q12092	0.2816
Q12144	0.10324
Q12329	0.7982
Q12421	0.30552
Q12494	0.55862
Q12517	0.35184
Q16987	0.79178
Q17436	0.42992
Q17820	0.45346
Q18493	0.52412
Q18515	0.45466
Q1ZXS5	0.55686
Q20123	0.2119
Q21049	0.67222
Q21126	0.79168
Q21351	0.94158
Q21624	0.88326
Q22053	0.90568
Q22235	0.6795
Q22267	0.1895
Q22494	0.48416
Q24025	0.52344
Q24168	0.57324
Q24169	0.33836
Q24JK4	0.57226
Q2NKI2	0.33814
Q2Q9Z6	0.11152
Q2T9I9	0.66474
Q2V2P2	0.05484
Q32NQ0	0.22352
Q38814	0.56864
Q3EA54	0.0263
Q3SWS9	0.69034
Q3TEL6	0.59622
Q3UJD6	0.52132
Q3UK37	0.30352
Q3ULM0	0.40578
Q3UUQ7	0.2848
Q3UV55	0.60276
Q3V384	0.40436
Q3YL59	0.12648
Q41372	0.21988
Q42029	0.45084
Q46822	0.2105
Q46868	0.19084
Q47149	0.14216
Q497Q6	0.49508
Q4ACU6	0.71396
Q4G064	0.33322
Q4G072	0.14432
Q4KL92	0.27458
Q4KLL3	0.08158
Q4KLT0	0.1082
Q4KM30	0.19958
Q4V891	0.5368
Q4VAE3	0.07298
Q4VYS1	0.61356
Q500V5	0.73546
Q500Y9	0.18206
Q54VP4	0.72288
Q59X67	0.88434
Q5A0W9	0.80126
Q5A791	0.73964
Q5A8T7	0.6722
Q5ADX8	0.78398
Q5AP80	0.8622
Q5BJ56	0.84814
Q5EAX5	0.80592
Q5EWX9	0.7301
Q5FWP8	0.2738
Q5HZL1	0.64648
Q5I0F1	0.17774
Q5M7U7	0.06116
Q5U315	0.25572
Q5XFV8	0.04886
Q5XGK0	0.17552
Q5XGN1	0.89184
Q5XGR8	0.22644
Q5XI94	0.4253
Q5XIR6	0.60534
Q60590	0.24884
Q60598	0.9075
Q60787	0.78582
Q60829	0.54782
Q60838	0.89972
Q60980	0.47328
Q61107	0.5995
Q61686	0.74014
Q61937	0.83378
Q62074	0.59832
Q62108	0.91074
Q63028	0.7549
Q63202	0.32584
Q63871	0.11532
Q641G7	0.14612
Q64337	0.6481
Q64481	0.39956
Q66HC0	0.45108
Q66KX2	0.28692
Q68FF6	0.55788
Q6A333	0.7841
Q6AXR5	0.06774
Q6AXT3	0.30116
Q6AY13	0.34226
Q6AY31	0.07872
Q6AYJ8	0.1102
Q6AYM7	0.33364
Q6AYN2	0.4812
Q6AYU0	0.74656
Q6DEC7	0.70444
Q6GLS4	0.47736
Q6GPM0	0.14944
Q6H1V1	0.38914
Q6INB0	0.36576
Q6INC1	0.7056
Q6INP0	0.01424
Q6IRE4	0.569
Q6J5K9	0.61126
Q6JWR2	0.31058
Q6NPM8	0.27958
Q6NRH1	0.69768
Q6NTM6	0.46952
Q6NUF4	0.71758
Q6NV05	0.63464
Q6NV66	0.62048
Q6NZJ6	0.79976
Q6NZP2	0.70754
Q6R653	0.15898
Q6RFZ7	0.5013
Q6TDP3	0.43732
Q6ZPY2	0.4479
Q75E28	0.78266
Q7JVY2	0.75292
Q7JXA2	0.61554
Q7K2L1	0.45878
Q7KBL8	0.33614
Q7KTV5	0.70798
Q7KY08	0.829
Q7LKZ5	0.43084
Q7M6Y5	0.55416
Q7SXI8	0.57514
Q7T226	0.81098
Q7X9I0	0.61202
Q7YU08	0.76392
Q7ZXV8	0.86864
Q80U40	0.82202
Q80UE6	0.51702
Q80W96	0.06782
Q80W99	0.21052
Q80Y61	0.62034
Q80ZI1	0.30924
Q810M1	0.47678
Q811U3	0.82278
Q84JF5	0.33242
Q84JQ8	0.70888
Q84TD8	0.76332
Q84TK1	0.6195
Q89933	0.4749
Q8AZK7	0.57516
Q8BH02	0.2153
Q8BIR2	0.17896
Q8BMG7	0.52898
Q8BPQ7	0.39308
Q8BUP8	0.22046
Q8C0V1	0.37832
Q8C142	0.2903
Q8C1S0	0.73004
Q8C206	0.04828
Q8C3X4	0.69924
Q8C5K5	0.11468
Q8C6L5	0.68524
Q8CB77	0.7418
Q8CCA0	0.2094
Q8CCI5	0.66076
Q8CE72	0.61356
Q8CEG0	0.04792
Q8CI43	0.40718
Q8CIF4	0.33592
Q8GW44	0.49304
Q8GW72	0.3437
Q8GWR2	0.26256
Q8GXF0	0.17508
Q8H110	0.58124
Q8H116	0.40836
Q8JGN5	0.14632
Q8JXF6	0.55372
Q8JZS0	0.48066
Q8K0C8	0.18164
Q8K0G5	0.38702
Q8K2M0	0.49376
Q8K3M6	0.7488
Q8K3X6	0.42402
Q8K4G6	0.11738
Q8K4T5	0.09954
Q8L3W1	0.57156
Q8L727	0.56252
Q8L7F7	0.74984
Q8LD27	0.4358
Q8LEE8	0.43924
Q8LFV1	0.48364
Q8LL04	0.78292
Q8MLL3	0.20824
Q8MT06	0.756
Q8QZX2	0.4918
Q8QZX5	0.22074
Q8R460	0.15372
Q8R4K8	0.51756
Q8R4R9	0.3442
Q8R4V2	0.15232
Q8R4X1	0.08166
Q8R5H1	0.64626
Q8RXW0	0.18852
Q8RY81	0.13124
Q8SWR8	0.88112
Q8SXP8	0.88042
Q8T498	0.73938
Q8TA81	0.41042
Q8TGQ2	0.03666
Q8VBT9	0.53098
Q8VCE2	0.46732
Q8VCJ6	0.03302
Q8VE09	0.27748
Q8W3K0	0.46822
Q8WZK4	0.20284
Q90Z06	0.59988
Q91349	0.8101
Q91618	0.2694
Q91820	0.50212
Q91V79	0.0714
Q91VC4	0.47772
Q91YD9	0.90498
Q91Z69	0.66128
Q91ZN7	0.47364
Q920A1	0.03018
Q920P6	0.51404
Q922X9	0.33296
Q923E4	0.5582
Q92462	0.78384
Q924H5	0.16478
Q924T8	0.07412
Q925J9	0.86876
Q925N6	0.50648
Q925U2	0.02028
Q94131	0.731
Q94239	0.7491
Q94AI6	0.663
Q94AM1	0.5836
Q94ET8	0.60866
Q95XR4	0.63298
Q95YF3	0.55936
Q965H3	0.84956
Q966L9	0.86666
Q96EQ9	0.57962
Q96WS1	0.13416
Q99JA4	0.10404
Q99JP6	0.68186
Q99NA5	0.51266
Q99NA9	0.42804
Q99P67	0.19672
Q99PD2	0.1797
Q99PV0	0.64056
Q9A749	0.74246
Q9BCZ4	0.23232
Q9BJZ5	0.7642
Q9BP37	0.03368
Q9C6P6	0.24638
Q9CAR3	0.45396
Q9CAR9	0.3396
Q9CPW0	0.71876
Q9CQ25	0.18634
Q9CQD7	0.0761
Q9CQE1	0.1681
Q9CQK1	0.11004
Q9CRA0	0.08172
Q9CS74	0.52554
Q9CWR8	0.33286
Q9CZJ1	0.53612
Q9D415	0.79668
Q9D454	0.65822
Q9D518	0.55882
Q9D5E4	0.4873
Q9D9R0	0.19596
Q9DB43	0.1522
Q9DBM1	0.81096
Q9DCX8	0.1741
Q9DDY9	0.80214
Q9EQH3	0.54744
Q9EQR5	0.1387
Q9ES28	0.55158
Q9ESN9	0.85604
Q9FI66	0.18452
Q9FJQ2	0.27466
Q9FLQ0	0.18192
Q9FVU9	0.54394
Q9IAB2	0.63124
Q9JIR1	0.84662
Q9JIW9	0.40036
Q9JJ11	0.62224
Q9JK15	0.36728
Q9JK30	0.34056
Q9JK83	0.46592
Q9JLZ3	0.41088
Q9JM13	0.6206
Q9JMD0	0.92122
Q9JMK8	0.63928
Q9LF88	0.75246
Q9LMP7	0.16292
Q9LMR3	0.2301
Q9LSP6	0.46556
Q9LU44	0.97516
Q9LXG5	0.15104
Q9LY46	0.39664
Q9LZJ1	0.4861
Q9M2K6	0.11434
Q9M897	0.04972
Q9MA60	0.71122
Q9N303	0.56018
Q9P805	0.15962
Q9PTY5	0.51086
Q9PUD9	0.9421
Q9QUH6	0.83644
Q9QXS6	0.68742
Q9QYG8	0.3712
Q9QZN1	0.42854
Q9R0N6	0.06148
Q9R237	0.73368
Q9S720	0.13928
Q9S7Q2	0.61432
Q9S834	0.48026
Q9SHV7	0.74002
Q9SJG2	0.39884
Q9SQK3	0.32222
Q9SR02	0.64448
Q9SRV3	0.5924
Q9SUP7	0.60448
Q9SV30	0.66092
Q9SV73	0.18132
Q9SX97	0.53922
Q9SZ67	0.68676
Q9T0I6	0.63096
Q9T6H8	0.08786
Q9TW45	0.86962
Q9TXM1	0.74794
Q9TYK1	0.9322
Q9TZK8	0.76906
Q9TZQ3	0.85488
Q9U1W2	0.61394
Q9U2F5	0.97212
Q9U9Y8	0.45106
Q9URZ7	0.26802
Q9USK4	0.48558
Q9USR5	0.21254
Q9UST4	0.3082
Q9UT03	0.37296
Q9UTL7	0.31916
Q9V7U0	0.89524
Q9VBP3	0.6501
Q9VCU7	0.6201
Q9VD51	0.73856
Q9VH08	0.35858
Q9VIS1	0.77182
Q9VJ38	0.28578
Q9VL52	0.51364
Q9VN97	0.27692
Q9VNF8	0.49692
Q9VQ62	0.04626
Q9VSM9	0.67874
Q9VUU4	0.80438
Q9VXD1	0.04538
Q9VXN9	0.30856
Q9W102	0.25406
Q9W1V3	0.9371
Q9W2D9	0.18924
Q9W351	0.18076
Q9W4I7	0.71598
Q9W4P5	0.37346
Q9W4W2	0.45162
Q9WVG6	0.74344
Q9XID3	0.48316
Q9XUB2	0.8917
Q9XW17	0.92446
Q9XWN9	0.23442
Q9Y1B2	0.22272
Q9Y7T4	0.58114
Q9Z0X4	0.41738
Q9Z158	0.30184
Q9Z1W9	0.75492
Q9Z214	0.48236
Q9Z2P6	0.35268
Q9Z2V9	0.10702
Q9Z340	0.87924
Q9ZU75	0.36292
Q9ZU82	0.08712
Q9ZUX4	0.15954
Q9ZVD0	0.86778
X5DSL3	0.6741

## Sheet: PSPs
UniprotEntry
P42212
Q05753
Q42029
Q84TD8
Q9SQK3
G5EC37
G5EDE7
G5EEM5
O62275
P34689
Q95XR4
P90786
Q17436
Q21351
Q94239
Q9N303
H0WFA5
O96561
P09052
P16554
P25158
O16810
Q24168
Q24169
Q6J5K9
Q7JVY2
Q7K2L1
Q9VBP3
Q9VCU7
Q9VL52
Q9VSM9
Q9W102
Q9W4W2
Q9Y1B2
P0C093
P07621
P22996
P35974
Q89933
O08532
Q64337
Q99JP6
Q9D415
O88602
Q01097
Q62074
Q6NZJ6
Q8C1S0
Q8K3X6
Q925J9
Q9ES28
Q9JK83
P9WHW5
P9WI75
P00879
P58555
P14870
P22363
Q8JXF6
P10591
P25644
P31539
P32770
P48837
P49687
P53550
Q12329
P00958
P03069
P06104
P16521
P16861
P19659
P25367
P28007
P35193
P38182
P38219
P46655
P46672
P53104
Q00764
Q02796
Q06410
Q06628
Q07457
Q08421
Q12092
Q12421
Q12517
O13828
O94752
P40381
P03520
P03521
Q91820
Q8JGN5
Q8L3W1
Q9A749
A0A0B4K7A6
M9NFQ7
P20028
Q7KTV5
Q9VD51
Q9W1V3
P0A9P6
P21507
P25888
Q61686
P34761
P38760
P24783
F4ID16
F4IS91
O04425
D0PV95
G5EEH9
P91349
Q965H3
Q9TXM1
Q9TZQ3
Q9U2F5
Q5A8T7
Q6NV05
P54397
Q9V7U0
P29227
P12978
Q8AZK7
P0AFF6
Q9BP37
Q60838
D3YXK2
Q68FF6
Q80ZI1
Q9JJ11
Q9JMD0
A0QSY1
P19837
Q3YL59
Q9Z340
P04147
P05453
P06169
P06778
P14904
P14907
P23201
P32588
P35189
P38713
P39517
P40070
P53297
Q02199
Q02629
Q02630
Q08831
P78953
P0DTC9
P11994
P28163
D3KYQ3
K9ZTJ6
Q5EAX5
Q5EWX9
Q5XGN1
Q6DEC7
Q6NUF4
Q7T226
Q91349
A0A6I8S983
K9ZRR1
Q5BJ56
A0A0G2UHG9
A0A0G2UMW8
A0A2K3DA85
A0A2U8QNT7
A0A3Q7I916
A1Z813
B1MUE1
B1MUE4
B1MUE7
B1MUE8
B1MUE9
B1MUF0
B3DL84
B7JB29
B7JB30
D8V196
E1UZH7
F6SEU4
G5EBV6
H2L067
J3QQ18
O08816
O13310
O13892
O44490
O62011
O65934
O74454
O74718
O82804
O88935
P00549
P00698
P00873
P00880
P01012
P02550
P02554
P02945
P04716
P04985
P05205
P06634
P07222
P07987
P08287
P0A9A6
P0AA30
P0AEX9
P0AGE0
P10067
P10961
P18573
P22232
P23128
P23772
P24784
P25223
P25294
P25491
P29295
P30658
P31016
P32337
P32835
P34331
P35972
P35979
P38254
P38996
P39936
P39998
P40356
P46804
P49880
P50109
P50896
P52912
P56959
P60844
P62694
P70279
P91870
Q02794
Q03513
Q03555
Q07802
Q09737
Q16987
Q21049
Q21126
Q22053
Q2Q9Z6
Q41372
Q4ACU6
Q500V5
Q54VP4
Q59X67
Q5A0W9
Q5A791
Q5ADX8
Q5AP80
Q60598
Q61937
Q62108
Q75E28
Q7JXA2
Q7KY08
Q7M6Y5
Q7SXI8
Q7YU08
Q7ZXV8
Q80U40
Q80UE6
Q811U3
Q8C6L5
Q8CB77
Q8K3M6
Q8MT06
Q8SWR8
Q8SXP8
Q91Z69
Q92462
Q94131
Q94ET8
Q95YF3
Q9BJZ5
Q9JIR1
Q9P805
Q9PUD9
Q9QUH6
Q9TW45
Q9TYK1
Q9TZK8
Q9VNF8
Q9VUU4
Q9W4I7
Q9WVG6
Q9XUB2
Q9XW17
Q9Z1W9
Q9Z214
Q9ZVD0
X5DSL3

## Sheet: noPSPs
UniprotEntry
Q9D4V3
Q91W50
Q8BGW0
Q5SS91
P26450
Q91ZR3
Q5DQQ6
Q8BHC4
P0C6B2
O88866
Q4JIM5
Q9CQ18
A2TJV2
O54707
Q8BWG8
Q9CQ45
Q1RNF8
P32972
Q60935
Q30KN3
Q9DBR1
P12660
O35690
Q8BQ48
Q5DU05
Q9CZ04
Q9JIK5
Q91XC0
Q5PR73
Q0VF22
Q9Z2T1
O70343
Q8R370
Q8CG47
Q8C4A5
Q5F2F2
Q8VEB3
Q9CVB6
Q9JJ93
Q99L27
Q3UH93
Q6P2K3
Q91VF6
Q91XB0
Q3UGX3
Q80TK0
Q9JK37
Q8K201
Q922E6
Q62559
P56280
Q8BT07
O89100
Q9R1S3
P70441
Q91V04
Q6PD21
Q8R4H2
Q8BN21
P63042
Q9DBV3
Q0KK55
Q9D439
Q80TM6
Q7TQI8
Q9CPQ1
Q5SZV5
Q9D1Q6
Q8BZ05
Q1W617
Q6PDG5
Q9D8B1
P49718
P0DPD9
Q8CA72
Q9D2R0
Q6NS46
Q62469
Q64288
Q710D3
Q99LM3
Q766D5
Q8R123
Q3UTA9
Q8CBX9
P29788
Q8BUG5
Q8QZT4
J3QPZ5
Q80Y72
Q80TZ9
Q9DA19
E9PW05
Q8BR92
P59328
O08539
Q80X72
Q00LT2
Q8C7U1
Q8VCR9
Q9D0B5
Q9JIY0
Q9D9P8
Q99N14
Q9JHQ5
Q9WVI9
P60229
O08707
Q8BRJ4
O88319
A2APB8
Q8R5A3
Q9CPY6
Q3URY0
Q8C754
Q9CY86
Q9DA64
O08579
O09046
P19221
Q91WS2
Q3V0M2
O35392
P63046
Q8BSN9
Q80YV3
Q9JIP3
Q8VEL2
Q9ES89
Q61647
Q9R117
Q99K30
Q8CDI7
Q80YV4
Q922Y1
Q9EST5
Q7TSG2
A2AIV2
Q99MA9
Q8BVR6
O88796
Q9CQJ2
Q8BMN4
Q9Z0M6
Q3UNX5
Q8R2K8
Q6SP97
Q3TP92
Q9QXK9
P56135
Q8BX10
Q3U3S3
Q8C3L1
Q3URR7
P56563
P18165
Q9QYC3
Q6A037
P11378
Q6PCM1
Q8BMK1
Q2TB54
G5E861
Q8K353
Q8R1F9
Q3UM18
Q9D2X5
B2RY56
Q8K1K9
Q8C0Q2
Q8CJ12
Q8C341
P83861
Q9R1Z7
P42230
Q8CHB8
P49717
Q8C7G5
Q8BM15
Q9CPQ3
Q5Y5T3
Q925I4
Q8R4T1
Q03958
Q8K3R3
Q9CQS8
Q9JKC7
Q8BH06
Q8CAA7
P06804
Q8C456
Q3V140
Q3UFB2
A8Y5H7
Q91WK2
Q8BJ64
Q61038
Q9JJ89
Q922R8
P62301
Q9CWH6
Q8R2Y3
Q8BH59
Q8BZK4
Q9CQ20
Q923G2
Q9D6K7
Q80X45
Q9DCH4
O35618
Q8C0C0
P46061
O88713
A2A761
D3Z2R5
Q8CGM1
Q9CQZ1
B1AVZ0
Q8R516
Q6PEB6
Q8K349
Q3U2P1
Q62083
Q80U56
Q69AB2
A0A0A6YY25
Q99JR5
Q8BYZ1
Q8WTY4
P56213
Q8K0W3
Q9CY50
Q02152
Q80U62
P70670
P97355
Q9CR09
Q8R5J9
Q0VBF2
Q7TSU7
Q9JME7
A2AGL3
Q6PGL7
Q61026
Q80UU1
Q4ZJM7
Q91ZA8
Q99N43
Q61006
Q8JZM4
Q80UG1
P47212
Q925F2
Q925F4
Q3TAP4
Q9CR37
P41317
Q8BYR2
Q8VD26
Q60805
Q91WK7
Q9ERR7
Q8R3E3
Q6RI63
Q920F6
Q8CC36
Q8K4E0
P49117
Q8BH47
Q9CQS2
Q9CXX0
Q8K224
P49772
Q8VD72
P60867
Q9QXA5
P35601
Q8K330
Q9WTM5
Q04999
O35228
Q9CT10
Q05A36
Q8R0X2
O08601
P28574
F8VPZ9
Q9DBN9
Q499E6
B1AY15
P08122
Q5RI75
Q8VCR3
Q8BIL2
Q9DCA5
Q8VCA0
Q2LKW6
Q9D2S4
P18894
Q65Z93
E9Q7R9
Q2VIS4
F8VQB6
Q99JI1
P97481
Q9ERR8
P48377
Q3UI66
Q8K0C4
P26039
Q8BGB7
Q8BH95
Q61097
O70578
Q5DTW7
Q9CQV1
Q3TUD9
D3Z4R1
Q8BVP6
Q7TSY6
B1ARI9
Q6ZPG2
Q8VIJ8
P48346
Q1EHW4
P59114
Q6PGN1
Q71FD7
O09039
Q6WKZ7
Q8VDM6
Q8BY46
Q8R2X8
Q9ES00
Q99JP7
P70444
Q61112
P70658
Q61733
Q80WR5
Q3V0J1
P51450
Q9D3A8
Q8R2U0
E9Q286
Q9R0C0
Q3TV65
Q99K01
O08917
Q0P557
Q8R0I4
Q78RX3
Q8CI52
Q64735
P16092
Q8R5C8
Q9R0I7
Q80UP3
Q60969
P62881
Q5RKZ7
Q9D780
Q9JLV2
Q8BG93
Q9CXN7
Q8K0P3
A3KGS3
A4Q9E4
P06332
P22605
Q9ESX4
Q9Z172
Q8CDK3
Q8VDM1
Q80X80
Q64253
Q8R242
Q69ZK5
Q8BKU8
Q91V88
Q99M04
Q5FW52
O54916
A7E1Z1
Q8BKK5
Q0EEE2
Q3ULM0
Q6EAL8
Q91XY4
Q924M7
Q9D0I6
A1A546
Q3UDK1
Q62376
Q3UNB8
Q8BWW4
Q8CIZ9
Q91ZB5
O89103
Q812A5
Q8BHL3
Q61521
Q9CQ80
Q64282
Q01338
P42925
Q9DAK9
P26187
Q3U3T8
Q8CI78
P15499
Q8CHQ0
Q9JK95
Q61845
A2AU37
Q9D0U6
Q80SU3
P28334
Q6P4T0
Q9EQX0
Q9DCA2
Q9CQU5
P56198
Q08481
O88559
A1IGU4
Q497V5
Q8K0Z7
Q8CHG3
P28661
O70146
Q80YT9
Q8VID5
Q9Z2W0
Q9D6J5
Q8K3C3
P19426
Q8CGN5
Q6TAC4
Q9JMA1
Q9ER41
Q8BG26
Q3USF0
P24822
Q2WG77
Q9D572
Q91VJ5
Q8CIV2
Q8BP00
P46735
Q9QYK7
Q505G8
P35918
Q99LU0
Q9CQ46
Q9DA08
Q9CZB0
Q99K41
Q8C170
Q8BGY5
Q9CWG9
Q62407
O35490
Q923T7
P50427
Q91YE5
Q6P8X6
O08573
Q2VLH6
Q9ERK4
Q9D7B6
Q8BP31
Q9D4V7
Q60865
Q6ZWN5
P83626
Q0P5X1
Q6KAQ7
Q8K099
Q9D1I5
Q99JX1
Q71KU9
Q8VEK6
Q6TU36
Q91YY5
Q5Y5T5
P70368
Q8C310
P62869
P08553
Q80YX1
Q8VE98
Q91VC4
Q9D1X0
Q3V209
Q9D720
Q9DBX1
Q80X60
Q8BGU5
Q9DB15
Q8CI71
F2YMG0
Q6NXN1
Q80Z25
Q80U63
Q810K3
Q9CQV6
Q9DC22
Q80U87
Q6RUT7
Q9EQW6
Q6R0H6
G3UYX5
Q60688
Q61139
P22777
Q8C5U4
Q9WVB6
Q9CR88
Q811I0
Q9CQC4
P49194
Q3UF64
Q8CGA3
Q3TTL0
P13379
Q0GGX2
Q9CWD8
Q6PD31
Q14AI6
Q9CRA5
Q61550
Q8K389
Q76LL6
Q8BMG1
Q8CFA1
Q9WVK8
Q8BFW3
B1ARD6
Q9WVL2
Q61699
P27790
Q9D2R8
G3X912
Q8C650
Q7TN08
Q9CQW3
Q6P9Q6
Q6P8X1
Q8C5W0
Q9EQK5
P48453
Q9D5R4
Q56A04
Q8C3Q5
Q9QY33
Q8BSF4
Q8VDR7
Q3UJZ3
Q8K2Z2
P80316
Q8K1S5
Q6A0A2
Q3UH68
P0CG14
Q9JMA2
Q7TNS8
Q8C2E4
Q9D869
Q60864
Q8K1Z0
Q6PAR5
Q09PK2
P10493
Q3U5Q7
Q9R008
Q9CQS3
A2AVR2
Q920C1
E9PZZ1
P50396
Q9Z1D8
Q9CX48
Q9Z1N2
Q9D0N7
Q9Z1B3
Q9CZY2
Q5F289
Q3U492
Q8C0L0
Q99J27
Q5XG71
P62274
P30993
Q80WQ2
Q9DCI9
Q3U1Y4
Q9DB94
Q9DBW3
Q3UDP0
Q80ZD3
Q8VHY0
Q3TIR3
Q9JLN9
O08734
P32299
P48024
Q3USL1
Q60590
O88735
Q9R022
Q9R0N3
Q9EQT6
Q66JQ7
P05202
Q810F0
Q8C8N2
Q9CYR0
Q8K4B4
Q9D6E4
Q8VCE4
Q9WVC3
Q6PCW6
Q99LH4
Q91VL9
O35083
Q8BYK6
Q8BHA1
Q3TBW2
O35709
Q91Z92
E9PVX6
Q62160
Q5XPI3
Q9DA73
O35681
A8VU90
Q3UVY5
Q9Z2U2
Q6KCD5
Q9JHK0
Q810L3
Q9WV52
Q99PT9
Q99NE5
Q71M36
Q9D6Y4
P97303
Q9Z1L4
Q9CQN6
Q6PAQ4
Q8C6U2
Q7TQP2
G3XA57
Q99MB2
Q8K126
Q68FF0
Q9JI78
Q14AW5
Q2YFS3
P70122
Q8BPC6
P08101
P18419
Q9CZ00
Q9WVJ0
Q99JN2
Q9Z0L0
P35363
Q9Z2B5
Q6PDJ6
Q91YR5
Q8R3C6
Q99JR8
P15261
Q8K4K6
Q8BZ64
Q8K1A5
P40223
O55040
Q8CE46
Q7TN22
Q570Y9
Q2TA57
Q62288
P48756
Q99L00
Q9D850
Q99JS0
Q50L42
Q9CY24
Q9ER97
O35177
Q8BQY8
O70299
Q9DC29
P48972
Q921C3
E9PW74
P13808
Q6ZWR6
O35451
Q8BRK9
Q9D269
Q9CZU6
Q9QYL0
Q3UHD1
Q6PHB0
Q8CDE2
Q8BGB8
Q810B6
Q3TB82
Q99N28
Q61335
Q9ET43
O35594
Q3UTQ8
Q4KL18
Q8VI16
Q99ME3
Q61805
Q9CXF7
Q91WV0
O08550
Q99KB8
Q8CHP6
Q91V10
Q62190
Q9WTX2
O88696
Q3ULW6
Q07243
Q9D2Q8
Q9D1M7
Q8QZV4
Q08890
Q9JKN6
Q8VCE2
Q8R4A3
Q9JJ66
Q62396
Q8R1J3
Q9DC04
Q5SF07
P62855
Q9ESH5
Q4VA45
Q14C51
E5FYH1
Q8CEK3
Q8K2I4
P62876
Q7TPD6
Q9D8V7
Q9EPW0
Q8BFZ4
Q9DAZ5
Q6P5F9
Q02819
O08715
Q80UF9
Q3UBX0
P61961
Q6L8S8
Q9Z0U1
Q9ERS2
C0HKD8
Q8QZX0
Q32MW3
O55241
Q8CDU5
Q2QI47
Q9D883
Q8R2Q0
Q8R448
Q3U186
Q920A9
Q7TSF4
Q99NH8
A2AFE9
Q3TS39
Q99MZ6
P08113
P51448
Q61878
O88430
Q8BG15
Q9CZX2
Q04863
Q6W049
Q8JZU0
Q5F2E7
Q8VBW8
O55100
P58389
Q6JHY2
Q9CXX9
Q9CXV1
Q9JM90
Q9JM54
Q9D554
Q62447
Q8K0W9
Q8BGV5
A2AG06
Q402B2
A2AGB2
Q9QUL7
Q9CZ28
Q9CZU3
Q3UZP4
Q18PI6
A7XV07
O08738
G5E872
Q61247
P31996
Q99P72
Q9JJK2
Q8BWD8
Q3UIA2
A2ARP9
Q91YP2
Q7TPS5
Q8BRG8
E9Q634
Q9CYV5
Q80XI7
Q9JI48
A2AWA9
P56695
Q9WUN2
Q9JHY3
Q80ST9
Q8BTH8
Q99L28
Q06194
Q8VD46
Q9D020
P11983
Q80XI1
Q91X21
Q9QXA7
Q925S4
Q9CQJ0
P14824
P27600
Q8JZQ9
Q8K249
Q8BXX9
Q62433
Q7M761
Q9Z2J6
Q64449
Q8K4B0
Q8CHR9
P47964
O35682
O88968
P80313
Q8VCZ8
P31955
Q8R411
Q9WVQ1
P34914
Q8BU85
Q6BCL1
Q99MB7
Q99MQ4
Q9R1X4
A2AEP0
P55104
Q04841
Q9CR67
Q9WVE8
Q810J1
Q3U595
Q921R7
Q9QYY9
Q99LY2
Q5FW85
Q8R238
P52946
Q921E6
Q9JI10
Q99K74
Q8R081
Q9CZM2
Q9D3J5
Q99JF8
Q91W27
Q6P5F7
O55102
P17141
Q9D4I2
Q9JM83
C4P6S0
Q9Z0F6
Q9QWV9
P42580
Q64430
Q80Y81
Q9EQQ2
Q9WTN3
Q812F3
Q01887
Q8VC16
Q9JLI7
O88573
Q80XJ3
Q9D3W1
O35678
Q91Z46
Q9DAE3
Q99LV7
Q8VDX6
Q9D6X5
P62996
Q6ZWQ7
Q7TSH3
Q9QX47
P97784
Q8K2C6
Q9DCA7
Q8K0B3
P97931
A6H611
Q8BHY2
Q9Z1K7
P25085
O88623
B9EJ80
Q8BLH7
Q8BG95
Q8BUZ3
Q810D6
Q8C7D2
Q8R395
Q64343
O08852
Q99PW4
O88196
Q9WTZ2
Q3TPJ7
Q8C0D4
Q8R0T2
Q5U4D8
P47239
Q3KNI6
Q80YD6
Q91VF5
A2AM29
Q99K23
Q62234
P35761
O35927
Q91ZY2
Q8K2X8
Q9D075
Q8R0K2
Q9Z123
Q810Z1
Q80VA0
Q9D024
Q8K202
Q9Z1W8
Q9D306
Q8VED8
Q8VHA6
A2A5N8
Q99NG0
A0A140LIT1
Q8K2A1
Q3UNN8
Q8K1N1
P17751
P07147
P25976
Q91Y74
Q02862
Q99PA5
Q80U78
Q6PDY2
P01739
Q99LS1
Q3V079
Q9R207
Q62312
A2BDX4
Q8K0Q5
Q99LP8
P01029
Q99JG7
Q9WV86
O89113
Q9CPR4
Q3U3R4
A2AIW0
P55086
Q80YD1
Q9Z0W3
Q50H32
Q9ES83
O88822
Q7TNI7
Q8CJ61
Q6PGD0
Q9WTW2
Q9QZ23
Q9R0L1
Q3UV55
Q9D0D3
Q80ZK0
Q8CFP6
Q8BJ63
Q91YU6
Q8K2J0
Q91WC1
Q9R097
Q8VCQ6
Q9CY64
Q6PFY8
P43404
P97760
Q3UYK3
Q8CFI7
Q8VHP6
Q5SX19
Q6PHZ5
G3UW36
Q9R062
O08696
Q497V6
Q9D771
P70324
P97927
Q9JII1
A2ARK0
Q9QZB6
Q8BR21
P10400
Q80X53
Q3U0V1
Q3V3R4
A2AH22
Q66JV7
Q71FD5
Q80ZD9
Q810Q5
Q9D0L8
Q6PHS6
Q9CZT4
Q61881
Q9CWV6
P62073
Q9DB26
Q8VEM8
Q9CY97
Q9D975
Q8K215
Q8R5F3
Q3TQR0
A6X935
P59708
Q7TQJ1
Q80XS7
B2RXA1
Q8VC85
P84099
Q8K2M0
Q60771
Q0VF94
Q9D7F7
Q9CQZ0
P70701
Q9CXK8
P60007
Q9CWU9
Q8VDG5
Q6PGB6
Q8C739
O55042
P35582
Q3UME2
Q5GAM7
Q8QZR1
A6H666
P25801
P81615
Q8CCI5
Q61125
Q9EQW7
Q64314
O35621
Q9CRZ8
Q6TDP3
Q810M5
Q8BQJ6
E9PVD3
Q8BY71
B2RPY5
Q9CR51
Q640L5
Q8VBW1
Q8BSP2
Q8BG21
O54830
P25118
P48999
P63137
Q9EP71
Q9R1W5
Q8BYC4
Q8BIZ1
Q8JZL0
Q5PR68
O35900
Q8BJU0
Q3V050
Q6IUP1
P04212
Q923D3
P97814
O88351
Q9DB91
Q91WV7
Q99104
Q60823
Q7TT79
P42586
Q9Z0L1
P53657
Q62446
Q3UB74
Q80V03
Q8VCH7
O35864
Q99N89
P50518
Q6IS41
P26361
A3KGA4
Q8BGN3
Q5U462
P97770
Q9WVA8
Q9D611
P70669
P51569
Q9D2H9
Q8K375
Q8K4Q8
Q9QUR8
Q8BZ09
Q505B7
Q9CZ82
Q8BXN7
O88958
Q60595
P40764
Q91VD1
Q924M5
Q8CHK4
Q8VC42
Q8K1L5
Q99J99
Q9ESV0
Q64347
Q9DA39
Q8BQB4
Q99P27
Q5EBI0
Q9CXK9
Q08879
A6PWV3
Q8BP78
P83877
Q80XH2
Q8BYG0
Q9D0E3
Q8K114
Q9CQX4
Q8K445
Q3UU35
E9Q557
P97499
Q9QXK2
Q9R1Y5
E9PXT9
Q9JM76
Q61216
Q9D5S7
A2BGH0
O09037
Q3U3V8
O35454
Q03249
Q91WN4
Q9JJN6
Q8CC84
Q6PB51
Q5DTT1
Q5SFM8
Q9D3L0
P28033
Q9QXG9
Q9DA75
Q9Z0V7
Q9JLF7
Q61124
P70325
Q9EPV8
Q9CQ76
Q3UTY6
Q9WTP7
Q9QZQ0
B1AX39
Q9CQ24
A2A3V1
Q9R0P3
Q3U4N7
Q9R1P0
Q8R3N2
P23738
Q3TDN2
P62342
P97468
Q9ESD1
I7HJS4
Q3TLI0
Q3UHZ5
Q9DC11
Q8C2P3
Q8R373
Q8CHD8
Q80W69
Q99KP3
Q69ZL1
Q1A3B0
Q8R0J8
Q76KJ5
P59470
A2ADZ8
Q8BR26
P58681
Q6VZZ7
Q60676
Q8K3A6
Q91V09
Q3UK10
Q61136
Q8CIV7
Q9D799
Q8C436
Q3TTP0
Q8BZF8
Q6GQU2
P21855
Q3UHK6
Q9EQS3
Q8BGF8
Q3TZX8
Q8VCE1
Q99K90
P20764
Q03401
Q5SUV1
P59532
Q9QXE7
E9Q793
Q60996
Q8BI21
Q9CZW2
Q9D4H2
Q9CQL6
P56916
Q5U4C1
Q9QZ26
Q9WTK3
O88324
Q9DAI2
Q9QXM0
A2ALW5
Q8C050
Q05816
Q04997
O55183
P09535
Q6RHW0
O88940
Q8C4U3
P60898
Q8VEA7
Q8C494
A8E0Y8
Q9CUB6
Q56A08
A6H5Y1
Q8C8R3
Q99JB2
Q8C5T8
Q8K1E0
B1AT66
Q641K5
E9PV87
Q91VH2
Q8C5L3
Q7TQP3
Q9Z0E1
Q8VE62
Q3TCJ8
Q9QYE6
Q99JT9
Q99PU5
Q8K342
Q5BJ29
Q8BTI7
Q5NBX1
Q61036
Q8VC12
Q3UYC0
O88338
Q8VE09
Q8CIG3
Q91Y63
Q8R0A0
Q99J62
Q9D8V0
P41731
P12787
Q61129
Q9ER81
O88693
Q9CQP2
Q9QZ03
Q5U419
B2RXZ1
Q3TZ89
Q9JJE4
Q8CH02
Q8C092
Q61282
Q8JZY4
Q9WUA2
P52479
Q8C0X2
Q6R653
Q91WE1
P56393
Q9D110
Q3TY86
Q8C110
Q3TIT8
Q923Q2
Q9D8B4
Q61091
Q9CY62
Q9R0R4
Q91ZK4
Q8CGN4
Q9WUF2
Q9DB07
Q64267
Q6DIB5
P97737
Q8BG55
Q3UQS8
Q9D1H7
Q9CR10
P60003
Q99PI4
Q8BY98
Q9D0D5
P56480
Q8BNE1
Q6NXK5
Q9D291
Q9D979
Q04519
Q9CR25
Q7TSL0
Q91YL7
Q9Z1X0
Q60769
Q06507
P0DM40
Q3UW68
Q7M732
Q9D3U0
Q91YI1
P0C1Z5
Q99PJ1
Q3UNU4
Q8R2V3
Q8CIZ8
O54946
Q8BG84
Q9DBT3
P18052
Q80Z38
Q8BMD7
P01573
Q14BI7
Q91X56
Q91WE4
Q69Z28
Q6PGF7
Q9DA57
Q8K2P6
Q7TSQ1
Q3UKJ7
Q8BR27
Q8BGD8
Q9R049
Q8VBX4
Q9D3N2
Q8VDP6
Q9D411
Q64105
Q9D7B1
O54692
Q8C0T5
O70584
Q9Z0G0
A2ALU4
Q7TMK9
Q8R2Y8
Q9CZ44
Q8BLF2
Q2MV57
A2AHG0
P27546
Q8BSU7
Q9CR47
Q8K268
A7L9Z8
P86547
Q8BG05
Q8CGI1
Q9CW03
B2RWW0
P12399
Q62010
Q9CZB9
O35474
Q3UP38
Q5SUS0
Q3TES0
Q2TBA3
Q9EQ09
Q9ES34
Q8BIZ6
P83510
Q7TNB4
Q9Z1Q4
Q5FWH6
Q9QXG4
Q9WTZ8
Q9WTZ1
Q8VEA4
Q9CZR8
Q8CFR0
O55142
Q5PSV9
P47226
Q8BQP9
Q62422
Q9CQ90
Q30KP5
Q8BR65
P54823
Q9Z2V9
Q9Z309
Q8R3Q2
Q8C0T0
P48301
Q09200
Q9JIH2
O54951
Q8BT42
Q9JJF2
Q8BIR2
Q91XT6
Q64356
Q8K212
Q78IQ7
Q8R2U6
Q9DCJ7
Q8K1B9
Q9QYR9
Q8CCM6
Q8C9S4
Q9JKD9
Q8BGX0
B2RVY9
Q8VCF0
Q61586
O88974
B1AXV0
Q8VCX5
Q8BGC3
A1L314
Q9JLB9
Q922K7
Q8C779
Q61701
Q91ZR2
A2A9G7
Q0VAV2
Q8C6Y6
Q6HA09
Q3UQ41
Q8BXR1
Q921J4
P14576
P70259
Q3UMC0
Q3TGW2
Q9JJI6
Q9D844
O08969
Q91XE0
O35185
P55098
B2RV46
Q9JLJ5
B2KGE5
Q9D808
F6ULY1
Q61555
P63038
P10749
Q66JS6
Q3UHI0
O89116
Q9JHW4
Q80UJ1
P50172
Q6PDH4
Q9D6K9
Q3UH60
Q9QZM0
O55082
Q91WA6
Q8C2L6
Q3U5F4
Q8R5A6
Q6NZK5
Q60972
Q8K045
Q6P6I6
Q9D5T7
Q6P7W5
Q8BLM0
Q9D1E4
Q9D279
Q9D658
Q9DBW0
P27699
Q3U276
Q9EQC4
Q9EPM5
Q9D287
Q9JK81
Q61419
Q9WV68
Q99J79
Q8K0H7
P43024
Q91XL9
Q9CQL7
Q9BDB7
Q99J47
Q8VCU0
Q91ZU0
Q505D7
Q80WJ7
P29533
Q61205
Q80VY2
Q6V595
Q99LH1
O35943
Q8R079
Q6PHN7
Q925T6
Q14BT6
Q7TSH4
Q8VCD3
Q9QXE4
Q91VR5
Q9D187
E9Q414
P55200
O55196
P50136
Q9CZN8
Q9CQ37
O54931
Q8CEC5
Q8R040
Q80TQ5
Q8QZR8
Q60675
Q99K67
Q6PDS0
Q5SPX1
Q9CWS1
Q9WUV0
Q8CBY0
P62858
Q9D898
Q3UFF7
Q9D4Y8
Q8BLD6
Q99N32
Q8CFL8
Q5XJV6
P42128
Q62507
Q497J1
Q8CCP0
Q497M3
Q9JJY3
O54827
Q8C817
O88454
Q9JKT2
Q3TNA1
Q61084
Q9D7J4
P09671
Q99LE6
P0CW70
Q8VC66
Q61572
Q9DA79
Q8VDK1
Q9JKQ4
Q9ER47
Q99K82
P40226
P35821
Q3UX62
Q6NV72
Q9CQ33
Q3UW21
Q7TSH8
P41160
Q9DAG4
P24668
Q810U4
Q99LE2
Q9JKS4
Q61982
A2AFR3
Q9JMH3
E9QA62
Q99MX1
Q5SV06
B9EJI9
P97477
Q924Z6
Q8R1S0
P51960
Q91XC9
Q9D777
Q9Z0L8
A2AKB9
Q62348
Q64264
Q8BU03
Q8BUE4
Q9D5U8
P34152
Q60992
Q8CJ69
Q920M7
Q0P5V9
Q7TMX5
Q91XV3
Q8VCN6
Q3TJZ6
A3KGB4
P35639
P56383
P97474
E9Q9W7
Q059U7
P23299
P16110
B1AR13
O08807
Q920S3
Q8K4K4
Q3U9G9
Q60718
Q3USW5
O09061
O35409
P62862
Q9DBU0
Q3UVD5
P01173
P30935
Q62463
P41438
P11985
Q8R183
Q05860
Q9JL61
Q8BJU2
Q61142
Q9Z0J0
Q9D1D1
Q8BUY5
Q64389
Q9CR46
Q02242
Q8R3K3
Q2M3X8
Q8K2I2
Q9CRD2
Q8BGX7
Q9JJY8
Q6A000
Q9D2G2
Q04646
Q6ZQ58
P62892
Q9QZC8
P51174
Q9Z0E0
Q99L60
Q8C088
Q3UG50
P98064
Q91WN3
O70161
Q6P8I4
Q80UK0
Q9CWQ8
P70436
Q9JI74
Q8CCF0
Q9Z2Z6
Q8BVY0
P15501
Q60949
Q9WV54
Q8BLR9
G3X987
Q5Y4Y6
Q9R1C6
Q9ES64
P10922
P86449
Q9EPS2
Q9CXF4
Q5U4E2
Q80XD8
Q9CZL5
Q9DBZ5
Q9QYS9
Q9CX47
O35473
Q80VM4
Q91XU0
Q8JZL1
Q8K387
Q9CPU0
Q9DCV6
P43021
Q9Z0F5
Q9D4W2
Q8R092
P50580
Q9Z2N8
Q9D7H3
Q78DX7
Q9D489
Q9Z2G9
Q8K2V1
Q00651
Q60960
Q9DD24
Q96EQ9
Q8BX57
Q8K3J1
Q8VEB2
P59672
Q8R143
F2Z472
Q80X56
Q80YY7
Q8C0X0
Q9CR78
Q8C0Q9
Q8R5H1
Q4KML4
Q791T5
Q9Z275
P14115
Q99M87
Q9D4C6
P97311
Q6PCX9
Q61820
Q9WUX5
P35330
Q9EQ61
Q6NZC7
Q99ML2
Q8K1X4
Q8BYY4
Q6PAL1
Q9JJR8
Q9D486
Q8R460
Q8K4F0
O88531
Q8CFJ9
B1AUE5
Q80ZS3
Q8CF89
Q8K341
P70379
A2AJB2
Q8BK64
Q69ZU8
Q9D8P4
Q01965
Q32M08
Q99LN9
Q9CZV5
Q61081
Q8BIP0
Q6DFW0
Q5FWI3
Q9D8C8
Q80VM7
Q3U481
Q3UWY1
P59041
P57716
Q920A1
P52734
Q78IK2
P10598
Q5U405
P46097
Q91YE8
Q9Z2I0
A2ACJ2
O70378
Q61164
Q9JM62
P54728
Q4QY64
Q8BGA9
Q8CIE4
Q8R4X1
Q8BX46
O35885
Q3UPH1
Q7TNR6
P13504
Q8K4R4
Q8VHR0
Q08775
Q5SUV2
Q8BGT5
Q8VIM5
Q8C5N3
P58021
Q9D3W5
P61358
Q6DI92
Q9DAA6
P48776
P48760
Q9Z0F3
Q3UIR3
O88271
Q923U0
Q69Z23
Q69ZJ7
P48787
Q8K0L0
P47806
Q9CR11
Q8C407
Q149F5
A2RT91
Q62431
Q99PP2
Q91ZV8
Q5DU37
Q922Q5
Q9D708
A2A6C4
Q7TN88
O35954
Q9DCQ2
Q5IRJ6
Q80UN9
Q8C2A2
P59438
Q8C1R3
Q9CUL5
Q9QY84
O08746
Q52KG5
Q9D8Y1
Q9JI13
P47876
P51163
Q9JHK5
Q9CQG9
Q9DB96
Q9D9M0
Q9JM96
Q6P8Y7
P30731
Q8BXQ8
Q7TNC4
Q8VE80
Q6NZP2
Q3TWL2
Q3UJB3
Q9ES82
Q8BHI4
Q69ZK0
Q9D8L0
Q8QZV7
Q9CWP8
Q8VCJ6
Q9CR33
O88491
Q8R151
Q9Z1X9
Q6P9K8
Q64702
P58467
Q3URR0
Q8BQT2
Q0P5W1
Q6ZQ29
Q3UU96
Q80UE6
Q99M01
P97857
G3X9G7
Q9D1Q4
Q9QYR6
Q9D3X9
P97434
Q9D1F3
Q0VG18
Q9EPL6
Q05910
Q8C1W1
Q5DW34
P00015
Q80UX8
Q8BWG9
Q5IR70
Q64676
Q6Q899
Q8BMD5
Q9EP82
Q8VDP4
Q9DAQ4
P32240
Q99ML1
A2A699
P47774
Q6S5C2
Q8CE97
Q6DID3
Q9CQ00
Q9WUL5
Q9WV18
Q9ESG9
Q9ES03
Q5SGK3
Q8R0A5
B5X0E4
Q91X88
P61622
Q80Y44
Q9D7J9
Q3TTY5
Q8C142
Q68FF9
Q9ERY9
Q8BX37
Q61210
Q8BLQ0
[truncated: 37,359 more rows]
